# Supplementary material for: Protein interaction networks in the vasculature prioritize genes and pathways underlying coronary artery disease
Source: Commun Biol. 2024 Jan 12;7:87. doi: 10.1038/s42003-023-05705-1 (PMC10786878; doi:10.1038/s42003-023-05705-1)
Supplement: Supplementary file 4 — Supplementary Data 2–15 [file 42003_2023_5705_MOESM4_ESM.xlsx]

## Sheet: Overview
This excel file contains Supplementary Data 2-15:
Sheet	Description
Supplementary Data 2	Pooled CAD-risk loci from genetic association studies.
Supplementary Data 3	Index gene expression in HAEC and HCASMC.
Supplementary Data 4	Genetic and experimental evidence implicating the index genes in CAD.
Supplementary Data 5	Analysis results for the 20 IP-MS datasets that passed QC.
Supplementary Data 6	Summary of the 20 IP-MS datasets that passed QC.
Supplementary Data 7	GO term enrichment analysis of JCAD interactors in EC.
Supplementary Data 8	Summary of interactors and non-interactors in the PPI networks.
	8a: Interactor/non-interactor counts and data sources used for each PPI network dataset.
	8b: Ful list of interactors and non-interactors (TRUE or FALSE in "IsInteractor" column, respectively) in each network dataset.
	8c: Annotation table indicating whether the network interactions have been reported in PPI databases including InWeb, BioPlex, iRefIndex, HuRI, STRING (physical), and PCNet.
Supplementary Data 9	Overlap of interactors between each pair of IP-MS datasets.
Supplementary Data 10	Tissue enrichment of the PPI networks calculated using GTEx tissue-specific genes.
Supplementary Data 11	Enrichment of MSigDB Hallmark and Reactome gene sets in the PPI networks.
Supplementary Data 12	Enrichment of GO MF, CC, and BP terms in the PPI networks.
Supplementary Data 13	Common variant enrichment of the PPI networks calculated using MAGMA and GWAS summary statistics.
Supplementary Data 14	Protein interactions between index genes and genes in CAD GWAS loci.
Supplementary Data 15	Overlap between CAD PPI data from this study and CRISPR screen data from Wunnemann et al.

## Sheet: Supplementary Data 2
# Supplementary Data 2. Pooled CAD-risk loci from genetic association studies.
Lipid_Locus?	Single_Gene_Locus?	rsid	snpid	chr	position_hg19	pos1_r^2_0.6	pos2_r^2_0.6	pos1_minus_50kb	pos2_plus_50kb	nearest_gene_annotation	alleles	effect_allele	effect_allele_freq	odds_ratio	pvalue	study_source	PMID
no	yes	rs17114036	rs17114036	1	56962821	56915593	57016131	56865593	57066131	PLPP3	A/G	A	0.91	1.11	5.8e-12	CAD GWAS	23202125
no	no	rs4845625	rs4845625	1	154422067	154395125	154428505	154345125	154478505	IL6R	T/C	T	0.47	1.04	3.64e-10	CAD GWAS	23202125
no	no	rs17464857	rs17464857	1	222762709	222720697	222782416	222670697	222832416	MIA3	T/G	T	0.87	1.05	6.06e-05	CAD GWAS	23202125
no	no	rs1561198	rs1561198	2	85809989	85737509	85814984	85687509	85864984	VAMP5-VAMP8-GGCX	A/G	A	0.45	1.05	1.22e-10	CAD GWAS	23202125
no	no	rs2252641	rs2252641	2	145801461	145796251	145852985	145746251	145902985	ZEB2-AC074093.1	G/A	G	0.46	1.04	5.3e-08	CAD GWAS	23202125
no	no	rs6725887	rs6725887	2	203745885	203639395	204196618	203589395	204246618	WDR12	C/T	C	0.11	1.12	1.16e-15	CAD GWAS	23202125
no	yes	rs1250229	rs1250229	2	216304384	216287093	216306635	216237093	216356635	FN1	T/C	T	0.26	1.05	3.48e-09	Exome chip	28714975
no	no	rs1801251	exm275853	2	233633460	233557043	233754364	233507043	233804364	KCNJ13-GIGYF2	A/G	A	0.35	1.05	1.48e-09	Exome chip	29212778
no	no	rs9818870	rs9818870	3	138122122	138052754	138129143	138002754	138179143	MRAS	T/C	T	0.14	1.07	2.62e-09	CAD GWAS	23202125
no	no	rs17087335	rs17087335	4	57838583	57717475	57894717	57667475	57944717	REST-NOA1	T/G	T	0.21	1.06	4.6e-08	1000G imputation	26343387
no	yes	rs1878406	rs1878406	4	148393664	NA	NA	148343664	148443664	EDNRA	T/C	T	0.15	1.06	2.54e-08	CAD GWAS	23202125
no	no	rs7692387	rs7692387	4	156635309	156614184	156676813	156564184	156726813	GUCY1A3	G/A	G	0.81	1.06	2.65e-11	CAD GWAS	23202125
no	no	rs273909	rs273909	5	131667353	131667353	131795310	131617353	131845310	SLC22A4-SLC22A5	C/T	C	0.14	1.09	9.62e-10	CAD GWAS	23202125
no	yes	rs9369640	rs9369640	6	12901441	12881855	12943066	12831855	12993066	PHACTR1	A/C	A	0.65	1.09	7.53e-22	CAD GWAS	23202125
no	yes	rs9349379	rs9349379	6	12903957	NA	NA	12853957	12953957	PHACTR1	A/G	G	0.568394	0.876485	1.81e-42	1000G imputation	26343387
no	no	rs3130683	rs3130683	6	31888367	NA	NA	31838367	31938367	C2	T/C	T	0.86	1.09	1.04e-11	Exome chip	28714975
no	yes	rs10947789	rs10947789	6	39174922	NA	NA	39124922	39224922	KCNK5	T/C	T	0.76	1.06	9.81e-09	CAD GWAS	23202125
no	no	rs12190287	rs12190287	6	134214525	134209837	134226147	134159837	134276147	TCF21	C/G	C	0.59	1.07	4.94e-13	CAD GWAS	23202125
no	no	rs4252120	rs4252120	6	161143608	161127125	161283586	161077125	161333586	PLG	T/C	T	0.73	1.06	4.88e-10	CAD GWAS	23202125
no	yes	rs2023938	rs2023938	7	19036775	19031935	19060333	18981935	19110333	HDAC9	G/A	G	0.1	1.07	4.94e-08	CAD GWAS	23202125
no	no	rs12539895	rs12539895	7	107091849	106786142	107207695	106736142	107257695	7q22	A/C	A	0.19	1.08	0.000533	CAD GWAS	23202125
no	no	rs11556924	rs11556924	7	129663496	129663496	129685597	129613496	129735597	ZC3HC1	C/T	C	0.65	1.09	6.74e-17	CAD GWAS	23202125
no	no	rs3918226	rs3918226	7	150690176	NA	NA	150640176	150740176	NOS3	T/C	T	0.06	1.14	1.7e-09	1000G imputation	26343387
no	yes	rs1333049	rs1333049	9	22125503	22072264	22125503	22022264	22175503	CDKN2B-AS1	C/G	C	0.47	1.23	1.39e-52	CAD GWAS	23202125
no	no	rs111245230	exm771462	9	113169775	113122387	113250200	113072387	113300200	SVEP1	T/C	T	0.96	0.88	4.24e-10	Exome chip	28714975
no	yes	rs2505083	rs2505083	10	30335122	30300787	30335520	30250787	30385520	JCAD	C/T	C	0.42	1.06	1.35e-11	CAD GWAS	23202125
no	no	rs501120	rs501120	10	44753867	44688080	44782724	44638080	44832724	CXCL12	A/G	A	0.83	1.07	1.79e-09	CAD GWAS	23202125
no	no	rs2246833	rs2246833	10	91005854	91002804	91011681	90952804	91061681	LIPA	T/C	T	0.38	1.06	9.49e-06	CAD GWAS	23202125
no	no	rs12413409	rs12413409	10	104719096	104570118	105059896	104520118	105109896	CYP17A1-CNNM2-NT5C2	G/A	G	0.89	1.1	6.26e-08	CAD GWAS	23202125
no	no	rs10840293	rs10840293	11	9751196	9750757	9779277	9700757	9829277	SWAP70	A/G	A	0.55	1.06	1.3e-08	1000G imputation	26343387
no	no	rs11042937	rs11042937	11	10745394	10704733	10748069	10654733	10798069	none	T/G	T	0.49	1.04	1.18e-08	Exome chip	29212778
no	no	rs974819	rs974819	11	103660567	103660567	103696851	103610567	103746851	PDGFD	A/G	A	0.29	1.07	3.55e-11	CAD GWAS	23202125
no	no	rs11172113	rs11172113	12	57527283	57511734	57533690	57461734	57583690	LRP1	T/C	T	0.59	0.95	9.25e-14	Exome chip	29212778
no	yes	rs11830157	rs11830157	12	118265441	118265149	118273476	118215149	118323476	KSR2	G/T	G	0.36	1.12	2.12e-09	1000G imputation	26343387
no	yes	rs9319428	rs9319428	13	28973621	28962666	29025116	28912666	29075116	FLT1	A/G	A	0.32	1.05	7.32e-11	CAD GWAS	23202125
no	no	rs4773144	rs4773144	13	110960712	110954353	110961468	110904353	111011468	COL4A1-COL4A2	G/A	G	0.42	1.07	1.43e-11	CAD GWAS	23202125
no	no	rs2895811	rs2895811	14	100133942	100111955	100145710	100061955	100195710	HHIPL1	C/T	C	0.43	1.06	4.08e-10	CAD GWAS	23202125
no	no	rs17293632	rs17293632	15	67442596	67441750	67468285	67391750	67518285	SMAD3	T/C	T	0.23	0.95	1.78e-08	Exome chip	29212778
no	no	rs56062135	rs56062135	15	67455630	67441750	67468285	67391750	67518285	SMAD3	C/T	C	0.79	1.07	4.5e-09	1000G imputation	26343387
no	no	rs7173743	rs7173743	15	79141784	79114453	79169499	79064453	79219499	ADAMTS7	T/C	T	0.58	1.07	6.74e-13	CAD GWAS	23202125
no	no	rs8042271	rs8042271	15	89574218	89573056	89576096	89523056	89626096	MFGE8-ABHD2	G/A	G	0.9	1.1	3.7e-08	1000G imputation	26343387
no	no	rs17514846	rs17514846	15	91416550	91416550	91429042	91366550	91479042	FURIN-FES	A/C	A	0.44	1.05	9.33e-11	CAD GWAS	23202125
no	no	rs2281727	rs2281727	17	2117945	2017029	2216258	1967029	2266258	SMG6	C/T	C	0.36	1.05	7.83e-09	CAD GWAS	23202125
no	no	rs12936587	rs12936587	17	17543722	17502222	17632919	17452222	17682919	RAI1	G/A	G	0.59	1.06	1.24e-09	CAD GWAS	23202125
no	no	rs15563	rs15563	17	47005193	46957696	47047868	46907696	47097868	UBE2Z	C/T	C	0.52	1.04	9.37e-06	CAD GWAS	23202125
no	yes	rs7212798	rs7212798	17	59013488	58852269	59244101	58802269	59294101	BCAS3	C/T	C	0.15	1.08	1.9e-08	1000G imputation	26343387
no	yes	rs8080784	exm2272540	17	59017025	58852269	59244101	58802269	59294101	BCAS3	T/C	T	0.84	0.94	4.92e-09	Exome chip	29212778
no	no	rs12976411	rs12976411	19	32882020	32819124	32998903	32769124	33048903	ZNF507-LOC400684	T/A	T	0.09	0.67	1.18e-14	1000G imputation	26343387
no	no	rs9982601	rs9982601	21	35599128	35593827	35652644	35543827	35702644	Gene desert (KCNE2)	T/C	T	0.13	1.13	7.67e-17	CAD GWAS	23202125
no	no	rs180803	rs180803	22	24658858	NA	NA	24608858	24708858	POM121L9P-ADORA2A	G/T	G	0.97	1.2	1.6e-10	1000G imputation	26343387
no	no	rs12493885	rs12493885	3	153839866	153621680	154088411	153571680	154138411	ARHGEF26	G/C	C	0.13	0.91	8.28e-09	Exome chip	28714974
no	no	rs1800449	rs1800449	5	121413208	121265925	121425656	121215925	121475656	LOX	G/A	A	0.17	1.07	1.72e-07	Exome chip	28714974
yes		rs11206510	rs11206510	1	55496039					PCSK9	T/C	T	0.84	1.06	1.79e-05	CAD GWAS	23202125
yes		rs602633	rs602633	1	109821511					SORT1	C/A	C	0.77	1.12	1.47e-25	CAD GWAS	23202125
yes		rs515135	rs515135	2	21286057					APOB	G/A	G	0.83	1.08	2.56e-10	CAD GWAS	23202125
yes		rs6544713	rs6544713	2	44073881					ABCG5-ABCG8	T/C	T	0.3	1.06	2.12e-09	CAD GWAS	23202125
yes		rs12205331	rs12205331	6	34898455					ANKS1A	C/T	C	0.81	1.04	4.18e-05	CAD GWAS	23202125
yes		rs3798220	rs3798220	6	160961137					SLC22A3-LPAL2-LPA	C/T	C	0.01	1.28	4.9e-05	CAD GWAS	23202125
yes		rs264	rs264	8	19813180					LPL	G/A	G	0.86	1.05	2.88e-09	CAD GWAS	23202125
yes		rs2954029	rs2954029	8	126490972					TRIB1	A/T	A	0.55	1.04	4.75e-09	CAD GWAS	23202125
yes		rs579459	rs579459	9	136154259					ABO	C/T	C	0.21	1.07	2.66e-08	CAD GWAS	23202125
yes		rs9326246	rs9326246	11	116611733					ZNF259-APOA5-APOA1	C/G	C	0.1	1.09	1.51e-07	CAD GWAS	23202125
yes		rs3184504	rs3184504	12	111884608					SH2B3	T/C	T	0.4	1.07	5.44e-11	CAD GWAS	23202125
yes		rs11057830	rs11057830	12	125307053					SCARB1	A/G	A	0.15	1.08	4.61e-13	Exome chip	28714975
yes		rs247616	rs247616	16	56989590					none	T/C	T	0.32	0.95	4.29e-10	Exome chip	28714975
yes		rs663129	rs663129	18	57838401					PMAIP1-MC4R	A/G	A	0.26	1.06	3.2e-08	1000G imputation	26343387
yes		rs116843064	exm1418902	19	8429323					ANGPTL4	A/G	A	0.02	0.86	3.95e-08	Exome chip	28714975
yes		rs1122608	rs1122608	19	11163601					LDLR	G/T	G	0.76	1.1	6.33e-14	CAD GWAS	23202125
yes		rs2075650	rs2075650	19	45395619					APOE-APOC1	G/A	G	0.14	1.11	5.86e-11	CAD GWAS	23202125

## Sheet: Supplementary Data 3
# Supplementary Data 3. Index gene expression in HAEC and HCASMC.
gene	transcript_id	transcript type	RefSeq	gene_id	HAEC_GSM2072472	HAEC_GSM2072473	HAEC_mean	HCASMC_GSM2072316	HCASMC_GSM2072317	HCASMC_mean	dominant_transcript
ADAMTS7	ENST00000388820	protein_coding	NM_014272	ENSG00000136378	0.55	0.92	0.735	0.14	0.68	0.41	Y
ADAMTS7	ENST00000565793	retained_intron		ENSG00000136378	0.17	0.21	0.19	0.03	0.21	0.12	N
ADAMTS7	ENST00000566303	processed_transcript		ENSG00000136378	0.16	0.13	0.145	0.08	0.12	0.1	N
ADAMTS7	ENST00000568712	retained_intron		ENSG00000136378	0.01	0.07	0.04	0.01	0.15	0.08	N
ADAMTS7	ENST00000569934	retained_intron		ENSG00000136378	0.11	0.11	0.11	0	0.02	0.01	N
ARHGEF26	ENST00000356448	protein_coding	NM_001251962	ENSG00000114790	0	0.01	0.005	0	0	0	N
ARHGEF26	ENST00000465093	protein_coding	NM_015595	ENSG00000114790	0.03	0.02	0.025	0	0.07	0.035	Y
ARHGEF26	ENST00000465817	protein_coding		ENSG00000114790	0.01	0.01	0.01	0.01	0.07	0.04	N
ARHGEF26	ENST00000483068	retained_intron		ENSG00000114790	0.01	0.01	0.01	0	0.07	0.035	N
ARHGEF26	ENST00000496710	protein_coding	NM_001251963	ENSG00000114790	0	0.01	0.005	0	0.03	0.015	N
BCAS3	ENST00000390652	protein_coding	NM_001099432	ENSG00000141376	0.03	0.09	0.06	0.01	0.02	0.015	N
BCAS3	ENST00000407086	protein_coding	NM_017679	ENSG00000141376	0.64	0.24	0.44	0.31	0.4	0.355	Y
BCAS3	ENST00000408905	protein_coding		ENSG00000141376	0.09	0.09	0.09	0.17	0.04	0.105	N
BCAS3	ENST00000585744	protein_coding		ENSG00000141376	0.02	0.01	0.015	0.3	0.16	0.23	N
BCAS3	ENST00000585812	processed_transcript		ENSG00000141376	0.01	0.01	0.01	0	0	0	N
BCAS3	ENST00000585979	processed_transcript		ENSG00000141376	0.02	0.03	0.025	0.46	0.03	0.245	N
BCAS3	ENST00000586041	processed_transcript		ENSG00000141376	0.2	0.06	0.13	2.29	1.63	1.96	N
BCAS3	ENST00000586241	nonsense_mediated_decay		ENSG00000141376	0.1	0.32	0.21	0.02	0.02	0.02	N
BCAS3	ENST00000586484	protein_coding		ENSG00000141376	0.02	0.01	0.015	0.01	0.01	0.01	N
BCAS3	ENST00000586705	protein_coding		ENSG00000141376	0.04	0.02	0.03	0.03	0.02	0.025	N
BCAS3	ENST00000587002	protein_coding		ENSG00000141376	0.02	0.01	0.015	0.01	0.01	0.01	N
BCAS3	ENST00000587037	processed_transcript		ENSG00000141376	0.02	0.01	0.015	0.01	0.01	0.01	N
BCAS3	ENST00000587294	processed_transcript		ENSG00000141376	0.01	0.03	0.02	0	0	0	N
BCAS3	ENST00000587872	retained_intron		ENSG00000141376	0.07	0.03	0.05	0.01	0.01	0.01	N
BCAS3	ENST00000588008	processed_transcript		ENSG00000141376	0.03	0.02	0.025	0.06	0.11	0.085	N
BCAS3	ENST00000588168	protein_coding		ENSG00000141376	0.02	0.01	0.015	0.01	0.01	0.01	N
BCAS3	ENST00000588462	protein_coding		ENSG00000141376	0.02	0.02	0.02	0.02	0.02	0.02	N
BCAS3	ENST00000588532	nonsense_mediated_decay		ENSG00000141376	0.02	0.01	0.015	0.01	0.02	0.015	N
BCAS3	ENST00000588569	processed_transcript		ENSG00000141376	0.02	0.01	0.015	0.03	0.02	0.025	N
BCAS3	ENST00000588720	retained_intron		ENSG00000141376	0.06	0.04	0.05	0.01	0.02	0.015	N
BCAS3	ENST00000588874	protein_coding		ENSG00000141376	0.01	0.01	0.01	0.02	0.17	0.095	N
BCAS3	ENST00000589222	protein_coding		ENSG00000141376	0.41	0.22	0.315	0.03	0.42	0.225	N
BCAS3	ENST00000589916	retained_intron		ENSG00000141376	0.56	0.19	0.375	0.01	0.05	0.03	N
BCAS3	ENST00000590128	protein_coding		ENSG00000141376	0.04	0.02	0.03	0.55	0.04	0.295	N
BCAS3	ENST00000590352	processed_transcript		ENSG00000141376	0.01	0.01	0.01	0.01	0.01	0.01	N
BCAS3	ENST00000591147	nonsense_mediated_decay		ENSG00000141376	0.06	0.09	0.075	0.1	0.16	0.13	N
BCAS3	ENST00000591371	processed_transcript		ENSG00000141376	0.31	0.05	0.18	0.02	0.03	0.025	N
BCAS3	ENST00000592393	processed_transcript		ENSG00000141376	0.21	0.04	0.125	0.01	0.02	0.015	N
BCAS3	ENST00000592702	processed_transcript		ENSG00000141376	0.01	0.03	0.02	0	0	0	N
BCAS3	ENST00000592827	processed_transcript		ENSG00000141376	0.02	0.01	0.015	0.01	0.01	0.01	N
BCAS3	ENST00000592848	nonsense_mediated_decay		ENSG00000141376	0.05	0.01	0.03	0	0.03	0.015	N
BCAS3	ENST00000593004	processed_transcript		ENSG00000141376	0.03	0.01	0.02	0.01	0.01	0.01	N
BCAS3	ENST00000613443	protein_coding		ENSG00000141376	0.04	0.02	0.03	0.04	0.04	0.04	N
BCAS3	ENST00000614888	protein_coding		ENSG00000141376	0.5	0.32	0.41	0.15	0.51	0.33	N
BCAS3	ENST00000626960	protein_coding		ENSG00000141376	1.54	0.64	1.09	0.15	0.1	0.125	N
EDN1	ENST00000379375	protein_coding	NM_001955	ENSG00000078401	33.82	30.28	32.05	0.2	41.44	20.82	Y
EDNRA	ENST00000324300	protein_coding	NM_001957	ENSG00000151617	0	0	0	0.05	0.2	0.125	Y
EDNRA	ENST00000358556	protein_coding	NM_001166055	ENSG00000151617	0	0	0	0	0	0	N
EDNRA	ENST00000503721	processed_transcript		ENSG00000151617	0	0	0	0	0.01	0.005	N
EDNRA	ENST00000506066	protein_coding		ENSG00000151617	0.01	0	0.005	0.21	0.02	0.115	N
EDNRA	ENST00000510697	nonsense_mediated_decay		ENSG00000151617	0	0	0	0.03	0.01	0.02	N
EDNRA	ENST00000511804	protein_coding	NM_001256283	ENSG00000151617	0	0	0	0.03	0.01	0.02	N
EDNRA	ENST00000514245	processed_transcript		ENSG00000151617	0.03	0.02	0.025	1.01	0.47	0.74	N
FLT1	ENST00000282397	protein_coding	NM_002019	ENSG00000102755	12.8	4.49	8.645	0.05	0.33	0.19	Y
FLT1	ENST00000539099	protein_coding	NM_001160031	ENSG00000102755	10.95	4.04	7.495	0	0.01	0.005	N
FLT1	ENST00000540678	protein_coding		ENSG00000102755	0.07	0.44	0.255	0	0.01	0.005	N
FLT1	ENST00000541932	protein_coding	NM_001160030	ENSG00000102755	0.87	0.49	0.68	0	0.3	0.15	N
FLT1	ENST00000543394	protein_coding		ENSG00000102755	0.17	0.01	0.09	0.01	0.01	0.01	N
FLT1	ENST00000615611	protein_coding		ENSG00000102755	0.08	0.08	0.08	0	0.01	0.005	N
FLT1	ENST00000615840	protein_coding	NM_001159920	ENSG00000102755	12.59	4.57	8.58	0.02	0.36	0.19	N
FLT1	ENST00000617835	protein_coding		ENSG00000102755	0.08	0.02	0.05	0.02	0.21	0.115	N
FN1	ENST00000323926	protein_coding	NM_001306129	ENSG00000115414	7.41	7.33	7.37	13.53	125.56	69.545	N
FN1	ENST00000336916	protein_coding	NM_002026	ENSG00000115414	70.64	64.42	67.53	76.3	211.43	143.865	Y
FN1	ENST00000354785	protein_coding	NM_212482	ENSG00000115414	1.63	0.62	1.125	0.36	2.13	1.245	N
FN1	ENST00000356005	protein_coding	NM_212476	ENSG00000115414	5.95	4.51	5.23	11.2	56.7	33.95	N
FN1	ENST00000357867	protein_coding	NM_212474	ENSG00000115414	4.91	7.92	6.415	42.53	46.87	44.7	N
FN1	ENST00000359671	protein_coding		ENSG00000115414	12.14	25.96	19.05	79.71	139.1	109.405	N
FN1	ENST00000421182	protein_coding	NM_001306132	ENSG00000115414	4.66	17.11	10.885	58.74	24.92	41.83	N
FN1	ENST00000426059	protein_coding	NM_054034	ENSG00000115414	1.39	1.51	1.45	527.54	48.35	287.945	N
FN1	ENST00000432072	protein_coding	NM_001306130	ENSG00000115414	0.65	0.52	0.585	2.36	14.65	8.505	N
FN1	ENST00000438981	protein_coding		ENSG00000115414	0.37	0.08	0.225	0.02	0.13	0.075	N
FN1	ENST00000443816	protein_coding	NM_001306131	ENSG00000115414	11.08	11.88	11.48	17.11	35.59	26.35	N
FN1	ENST00000446046	protein_coding	NM_212478	ENSG00000115414	10.26	6.37	8.315	2.6	47.36	24.98	N
FN1	ENST00000456923	protein_coding		ENSG00000115414	3.47	2.82	3.145	20.95	14.32	17.635	N
FN1	ENST00000460217	retained_intron		ENSG00000115414	1.56	1.31	1.435	0.98	3.76	2.37	N
FN1	ENST00000461974	retained_intron		ENSG00000115414	0.55	0.46	0.505	0.37	1.05	0.71	N
FN1	ENST00000469569	retained_intron		ENSG00000115414	1.12	1.1	1.11	0.42	2.55	1.485	N
FN1	ENST00000471193	retained_intron		ENSG00000115414	1.13	2	1.565	1.57	3.79	2.68	N
FN1	ENST00000473614	retained_intron		ENSG00000115414	0.27	0.25	0.26	1.45	2.17	1.81	N
FN1	ENST00000474036	retained_intron		ENSG00000115414	1.53	1.38	1.455	0.04	4.3	2.17	N
FN1	ENST00000480024	retained_intron		ENSG00000115414	0.36	0.48	0.42	1.89	5.69	3.79	N
FN1	ENST00000480737	retained_intron		ENSG00000115414	0.2	0.07	0.135	0.19	0.04	0.115	N
FN1	ENST00000485567	retained_intron		ENSG00000115414	0.51	0.58	0.545	0.18	12.92	6.55	N
FN1	ENST00000490833	processed_transcript		ENSG00000115414	0.01	0.02	0.015	0.02	0.01	0.015	N
FN1	ENST00000492816	retained_intron		ENSG00000115414	2.58	2.91	2.745	1.47	4.81	3.14	N
FN1	ENST00000494446	retained_intron		ENSG00000115414	0.49	0.42	0.455	96.01	163.14	129.575	N
FN1	ENST00000496542	retained_intron		ENSG00000115414	2.01	2.79	2.4	0.85	4.41	2.63	N
FN1	ENST00000498719	retained_intron		ENSG00000115414	0.53	0.71	0.62	0.5	1.98	1.24	N
HDAC9	ENST00000401921	protein_coding		ENSG00000048052	0	0	0	0.01	0.01	0.01	N
HDAC9	ENST00000405010	protein_coding	NM_014707	ENSG00000048052	0.15	0.11	0.13	0.21	0.38	0.295	N
HDAC9	ENST00000406072	protein_coding		ENSG00000048052	0.55	0.16	0.355	0.36	0.58	0.47	N
HDAC9	ENST00000406451	protein_coding	NM_178423	ENSG00000048052	0.2	0.04	0.12	0.05	0.12	0.085	N
HDAC9	ENST00000411993	processed_transcript		ENSG00000048052	0.01	0.02	0.015	0	0.04	0.02	N
HDAC9	ENST00000413380	protein_coding		ENSG00000048052	0.01	0.02	0.015	0.01	0.12	0.065	N
HDAC9	ENST00000413509	protein_coding		ENSG00000048052	0.02	0.01	0.015	0.01	0.01	0.01	N
HDAC9	ENST00000417496	protein_coding	NM_001204144	ENSG00000048052	0.05	0.01	0.03	0.2	0.28	0.24	N
HDAC9	ENST00000425071	processed_transcript		ENSG00000048052	0.02	0.01	0.015	0.01	0.02	0.015	N
HDAC9	ENST00000428307	protein_coding	NM_001204145	ENSG00000048052	0.01	0	0.005	0.01	0.01	0.01	N
HDAC9	ENST00000430454	protein_coding		ENSG00000048052	0.02	0.01	0.015	0.01	0.01	0.01	N
HDAC9	ENST00000432645	protein_coding	NM_058176	ENSG00000048052	0	0.01	0.005	0	0	0	N
HDAC9	ENST00000433709	protein_coding		ENSG00000048052	0.05	0.08	0.065	0.1	0.05	0.075	N
HDAC9	ENST00000441542	protein_coding	NM_178425	ENSG00000048052	0.01	0	0.005	0.01	0.01	0.01	N
HDAC9	ENST00000441986	protein_coding		ENSG00000048052	0.02	0.01	0.015	0.01	0.01	0.01	N
HDAC9	ENST00000446646	nonsense_mediated_decay		ENSG00000048052	0.02	0.01	0.015	0.01	0.01	0.01	N
HDAC9	ENST00000455069	retained_intron		ENSG00000048052	0.08	0.04	0.06	0.02	0.02	0.02	N
HDAC9	ENST00000456174	protein_coding	NM_001204148	ENSG00000048052	0.65	0.15	0.4	0.35	0.58	0.465	Y
HDAC9	ENST00000461159	retained_intron		ENSG00000048052	0	0	0	0.06	0	0.03	N
HDAC9	ENST00000461409	processed_transcript		ENSG00000048052	0.01	0.01	0.01	0	0.02	0.01	N
HDAC9	ENST00000471887	processed_transcript		ENSG00000048052	0.6	0.33	0.465	0.01	0.04	0.025	N
HDAC9	ENST00000474742	processed_transcript		ENSG00000048052	0.13	0.08	0.105	0.05	0.13	0.09	N
HDAC9	ENST00000476135	processed_transcript		ENSG00000048052	0.12	0.03	0.075	0.01	0.03	0.02	N
HDAC9	ENST00000483142	processed_transcript		ENSG00000048052	0.14	0.05	0.095	0.02	0.02	0.02	N
HDAC9	ENST00000490851	retained_intron		ENSG00000048052	0.01	0	0.005	0.02	0	0.01	N
HDAC9	ENST00000496026	processed_transcript		ENSG00000048052	0.02	0.03	0.025	0.03	0.01	0.02	N
HDAC9	ENST00000523867	retained_intron		ENSG00000048052	0.01	0	0.005	0.01	0.01	0.01	N
HDAC9	ENST00000524023	protein_coding	NM_001204147	ENSG00000048052	0.09	0.07	0.08	0	0.09	0.045	N
HDAC9	ENST00000622668	protein_coding	NM_001204146	ENSG00000048052	0.11	0.02	0.065	0.04	0.36	0.2	N
JCAD	ENST00000375377	protein_coding	NM_020848	ENSG00000165757	6.57	3.41	4.99	0.78	0.27	0.525	Y
JCAD	ENST00000464386	processed_transcript		ENSG00000165757	0.03	0.41	0.22	0.21	0.02	0.115	N
JCAD	ENST00000465712	processed_transcript		ENSG00000165757	0.01	0.03	0.02	0.01	0.01	0.01	N
KCNK5	ENST00000359534	protein_coding	NM_003740	ENSG00000164626	0	0	0	0	0	0	Y
KSR2	ENST00000339824	protein_coding		ENSG00000171435	0	0	0	0	0	0	N
KSR2	ENST00000425217	protein_coding	NM_173598	ENSG00000171435	0.17	0.07	0.12	0	0	0	Y
KSR2	ENST00000543793	retained_intron		ENSG00000171435	0.07	0.05	0.06	0.01	0.01	0.01	N
KSR2	ENST00000545002	processed_transcript		ENSG00000171435	0.02	0.02	0.02	0	0	0	N
PHACTR1	ENST00000332995	protein_coding	NM_001242648, NM_030948	ENSG00000112137	0.71	0.21	0.46	0.04	0.01	0.025	Y
PHACTR1	ENST00000379329	protein_coding		ENSG00000112137	0.15	0.03	0.09	0	0.01	0.005	N
PHACTR1	ENST00000379335	protein_coding		ENSG00000112137	0.03	0.01	0.02	0.01	0.01	0.01	N
PHACTR1	ENST00000379348	protein_coding		ENSG00000112137	0.01	0	0.005	0	0	0	N
PHACTR1	ENST00000379350	protein_coding	NM_001374582	ENSG00000112137	0.13	0.06	0.095	0	0	0	N
PHACTR1	ENST00000406205	protein_coding		ENSG00000112137	0.01	0.01	0.01	0	0	0	N
PHACTR1	ENST00000415087	protein_coding		ENSG00000112137	0.49	0.21	0.35	0.11	0.01	0.06	N
PHACTR1	ENST00000434977	protein_coding		ENSG00000112137	1.38	0.68	1.03	0.02	0	0.01	N
PHACTR1	ENST00000481706	processed_transcript		ENSG00000112137	0.18	0.04	0.11	0.01	0.01	0.01	N
PHACTR1	ENST00000482982	processed_transcript		ENSG00000112137	1.09	0.32	0.705	0.1	0	0.05	N
PHACTR1	ENST00000489548	processed_transcript		ENSG00000112137	0.02	0.01	0.015	0.01	0.01	0.01	N
PLPP3	ENST00000371250	protein_coding	NM_003713	ENSG00000162407	6.03	2.42	4.225	20.89	3.43	12.16	Y
PLPP3	ENST00000459962	processed_transcript		ENSG00000162407	0.32	0.14	0.23	0.25	0.01	0.13	N
PLPP3	ENST00000461655	processed_transcript		ENSG00000162407	0.04	0.01	0.025	0.26	0.02	0.14	N
PLPP3	ENST00000472957	processed_transcript		ENSG00000162407	0.04	0.01	0.025	0.01	0.02	0.015	N
PLPP3	ENST00000476206	processed_transcript		ENSG00000162407	0.09	0.03	0.06	0.02	0.05	0.035	N

## Sheet: Supplementary Data 4
# Supplementary Data 4. Genetic and experimental evidence implicating the index genes in CAD.
Genetic associations implicating the index genes in CAD.
SingleGeneLocus?	rsid	source	PMID	chr	nearest_gene_annotation	alleles	effect_allele	effect_allele_freq	odds_ratio	pvalue
Y	rs17114036	CAD GWAS	23202125	1	PLPP3	A/G	A	0.91	1.11	5.8e-12
Y	rs56170783	CAD GWAS	28714975	1	PLPP3	A/C	A	0.915	1.11	2.1e-12
Y	rs9970807	CAD GWAS	26343387	1	PLPP3	C/T	C	0.915097	1.13	5e-14
Y	rs147055617	CAD GWAS	29212778	1	PLPP3	A/G	A	0.9175	0.92	7.768e-14
Y	rs4634932	CAD GWAS	29212778	1	PLPP3	T/C	T	0.9213	1.13724	1.488e-25
Y	rs17416285	CAD GWAS	29212778	1	PLPP3	C/G	C	0.8894	0.935289	3.896e-13
Y	rs9349379	Experimental (PMID 28753427)	29212778	1	EDN1	-	-	-	-	-
Y	rs1250229	CAD GWAS + Exome chip	28714975	2	FN1	T/C	T	0.256	1.071	2.77e-13
Y	rs17517928	CAD GWAS	28714974	2	FN1	C/T	C	0.75	1.06	1.06e-08
N	rs12493885	Exome chip	28714974	3	ARHGEF26	G/C	C	0.85	1.09	8.28e-09
N	rs433903	CAD GWAS	28584231	3	ARHGEF26	G/A	G	0.857	1.081	6.06e-10
Y	rs1878406	CAD GWAS	23202125	4	EDNRA	T/C	T	0.15	1.06	2.54e-08
Y	rs6841581	CAD GWAS	28714975	4	EDNRA	A/G	A	0.153	1.07	4.6e-10
Y	rs4593108	CAD GWAS	26343387	4	EDNRA	C/G	C	0.795349	1.07	8.82e-10
Y	rs6842241	CAD GWAS	29212778	4	EDNRA	A/C	A	0.1668	1.08	1.306e-23
Y	rs12526453	CAD GWAS	21378990	6	PHACTR1	G/C	C	0.67	1.1	1.15e-09
Y	rs1332844	CAD GWAS	21378988	6	PHACTR1	C/T	T	0.676318	1.11	5.82e-08
Y	rs9369640	CAD GWAS	23202125	6	PHACTR1	A/C	A	0.65	1.09	7.53e-22
Y	rs9349379	CAD GWAS	26343387	6	PHACTR1	G/A	G	0.431606	1.14	1.81e-42
Y	rs2023938	CAD GWAS	23202125	7	HDAC9	G/A	G	0.1	1.07	4.94e-08
Y	rs2107595	CAD GWAS	26343387	7	HDAC9	A/G	A	0.2	1.08	8.05e-11
Y	rs2505083	CAD GWAS	23202125	10	JCAD	C/T	C	0.42	1.06	1.35e-11
Y	rs2487928	CAD GWAS	26343387	10	JCAD	A/G	A	0.418221	1.06	4.41e-11
Y	rs1887318	CAD GWAS	28714975	10	JCAD	T/C	T	0.428	1.06	4.1e-12
Y	rs9337951	CAD GWAS	29212778	10	JCAD	A/G	A	0.315	1.06	1.056e-17
Y	rs11830157	CAD GWAS	26343387	12	KSR2	G/T	G	0.36	1.12	2.12e-09
Y	rs9319428	CAD GWAS	23202125	13	FLT1	A/G	A	0.32	1.05	7.32e-11
Y	rs1924981	CAD GWAS	28714975	13	FLT1	T/C	T	0.334	1.05	1.9e-07
Y	rs9513112	CAD GWAS	29212778	13	FLT1	A/G	A	0.334	1.04	1.41e-09
N	rs1994016	CAD GWAS	21239051	15	ADAMTS7	C/T	C	0.6	1.19	4.98e-13
N	rs3825807	CAD GWAS	21378990	15	ADAMTS7	A/G	A	0.57	1.08	1.07e-12
N	rs4380028	CAD GWAS	21378988	15	ADAMTS7	C/G/T	C	0.65	1.07	3.71e-09
N	rs7173743	CAD GWAS	23202125	15	ADAMTS7	T/C	T	0.58	1.07	6.74e-13
N	rs4468572	CAD GWAS	26343387	15	ADAMTS7	C/T	C	0.586	1.08	4.44e-16
N	rs7164479	CAD GWAS	28714975	15	ADAMTS7	T/C	T	0.578	1.07	6.4e-18
N	rs11637783	CAD GWAS	29212778	15	ADAMTS7	T/C	T	0.575	1.07724	1.209e-30
Y	rs7212798	CAD GWAS	26343387	17	BCAS3	C/T	C	0.15	1.08	1.9e-08
Y	rs8068952	Exome chip	28714975	17	BCAS3	G/C	G	0.23	1.07	1.4e-09
Experimental evidence implicating the index genes in CAD based on literature review.
Lead variant [PMID]*	Candidate gene	Functional implication in EC [PMID]			Functional implication in SMC [PMID]			Functional evidence in vivo [PMID]**
rs3825807 [21239051, 21378988, 21378990]	ADAMTS7	Participates in proliferation and migration of EC [31894258]; participates in angiogenesis [32005000]; inhibits re-endothelialization of injured arteries [25712208]			A protease cleaving extracellular matrix in cardiovascular tissues [30926607]; promotes vascular SMC migration, proliferation and postinjury neointima formation [23415669, 32005000, 19168437]; participate in vein graft restenosis [31894258]; a coding variant is associated with reduced protein maturation, proteinase activity, and migration of SMC [23415669]			Associated with carotid artery plaque vulnerability [31651847, 28623250] and severity/survival of CAD [29089340, 27614204, 21239051]; associated with peripheral arterial disease [28205274], arterial calcification [23561647], and aortic aneurysm [28849199]; CAD-association interacts with smoking status [28461624]; serum level associated with acute coronary syndrome [29980058] and cardiac remodelin…
rs12493885 [28714974]	ARHGEF26	rs12493885 is an eQTL for ARHGEF26 in arterial tissue [28714974]; ARHGEF26 activates RhoG to regulate membrane ruffling and endothelial apical cup assembly downstream of ICAM1 [15133129, 17875742]; promotes transendothelial migration of leukocytes [23372835, 28714974]			Promotes SMC proliferation [28714974]; indirect connection to neointima formation during vascular repair [27622243]			Associated with human coronary artery calcification [23394302]; Arhgef26–/–mice crossed with Apoe–/– mice were protected from atherosclerosis [23372835]
rs7212798 [26343387]	BCAS3	Mediates cytoskeleton organization to promote EC migration and sprouting during angiogenesis [22300583, 18030336]; facilitates crosstalk between microtubules and intermediate filaments [30995157]			Related to cell adhesion, extracellular matrix organization, peptidase activity and TGFβ signaling [29618843]			Essential for blood vessel development and patterning; Bcas3–/– mice die at E9.5 with severe vascular patterning defects [29618843]
rs9349379 [21378988, 29212778]	EDN1	Produced and secreted by EC [26956245]; overexpression causes EC dysfunction [15466627]; induces angiogenic phenotype in EC, stimulates neovascularization and tumorigenesis [11073829, 23584483]			Produced by and acts as mitogen on SMC [7609754, 8144511, 2675859], attenuates SMC apoptosis [9396713]; stimulate VEGF production by SMC [9202027]; promotes extracellular matrix remodeling [15466627, 11231316] and fibrosis [15044479]			Encodes endothelin-1, the most potent vasoconstrictor in the human cardiovascular system; acts in systemic, paracrine, and autocrine manners as an atherogenic peptide [8691898, 1312017]; upregulated in CAD, and correlated with coronary artery calcification [11770304, 26565974]; overexpression of Edn1 in Apoe–/– mice increased atherosclerosis [23887640]
rs1878406 [23202125]	EDNRA	Predominant receptor for endothelin-1 in coronary artery EC [26956245]; participates in NO-mediated EC dysfunction and atherogenic effect of endothelin-1 [9826706, 25091502, 21081213, 26211713]			Expressed in human coronary arteries [8587438]; predominant receptor for endothelin-1 that causes vasoconstriction, proliferation [31679425], and reactive oxygen species production in SMC [15531748].			The predominant receptor type for endothelin-1in human coronary artery and aorta [8851522, 26956245]; mediates vasoconstriction effect of endothelin-1 [11770304]; expressed on atherosclerotic lesion [7521255]; antagonists reduced atherosclerosis in mice and hamsters [9826706, 7717449, 19862499, 15685207]; a therapeutic target for hypertension and pulmonary arterial hypertension [31118151, 3086757…
rs9319428 [23202125]	FLT1	Endothelial receptor for VEGF-A, VEGF-B and placental growth factor; plays a vital role in angiogenesis and vasculogenesis [12778165, 22866201]			Expressed in SMC [21396695, 21262445]; also secreted in soluble receptor form [14511353]; hypoxia increases SMC responsiveness to VEGF-A through the induction of FLT1 expression [12062723]; FLT1 expression critically regulates SMC response to intimal injury [16086034]; blocking of FLT1 reduces SMC apoptosis through NF-κB and IAP-1 pathway [19720604]; mediates ERK activation and fibronectin secret…			Encodes Vascular Endothelial Growth Factor Receptor 1 (VEGFR1), a receptor tyrosine kinase; mice with homozygous Flt1 deletion die of vascular overgrowth; heterozygotes display increased EC proliferation and vascular density during embryonic development, and reduced ischemic preconditioning-mediated cardioprotection compared to controls [7596436]; upregulation of Flt1 occurs at border zone near m…
rs1250229 [28714975]	FN1	Critical regulator that controls EC growth and cell mechanics downstream of integrin signaling [2333303, 7083147, 4037064, 21880737]; produced intracellularly and partially deposited extracellularly [22919069]; provides a substratum for EC mitosis and movement [6752289]; promotes EC survival and proliferation [16269008]; controls endothelial plasticity during angiogenic blood vessel remodeling [2…			Expressed in SMC and regulates SMC growth and migration [3689394, 10922991, 8691524, 9529159]; an important extracellular matrix component for mechanotransduction on SMC [16100245]; structural alterations correlated with morphological changes in SMC [6852370]			Encodes fibronectin, a glycoprotein present at cell surface and extracellular matrix that involved in cell adhesion and migration processes; homozygous Fn1 deletion causes early embryonic lethality with deformed embryonic vessels; heterozygotes have one half normal levels of plasma fibronectin, yet appear normal [8306876]
rs2023938 [23202125]	HDAC9	Expressed in human EC and essential for angiogenic sprouting by targeting microRNA-17-92 [23288173]; epigenetically exacerbates EC injury [26865248] and apoptosis [27100479]			Expressed in aortic SMC, promotes atherosclerotic calcification and reduces SMC contractility [31659325]; an HDAC9-MALAT1-BRG1 complex epigenetically represses contractile phenotypes of SMC and promotes aortic aneurysm [29520069]; promotes transcriptional silencing of contractile protein-associated genes in arterial stenosis [30674723]			Encode a histone deacetylase; associated with CAD, peripheral arterial disease [26488411], stroke [22306652], carotid atherosclerosis [23449258], and aneurysm [30674723]; upregulated in atherosclerotic plaques [23449258]; exacerbates ischemia / reperfusion injury [26865248]; Hdac9 depletion reduced aortic calcification and improved survival in murine vascular calcification model [31659325]; Hdac9…
rs2505083 [21378988]	JCAD	A component of VE-cadherin-based cell-cell junctions in EC [21884682]; expression is mechanosensitive to flow patterns; JCAD depletion inhibits expression of pro-atherogenic genes, the atherogenic YAP/TAZ pathway, and monocyte recruitment on EC; EC-specific JCAD depletion is atheroprotective [31539914]; knockdown JCAD in EC inhibits angiogenesis, and reduced phosphorylation of NF-КB, eNOS, Akt, E…			Abundant expression in SMC [31584065]; depletion of JCAD inhibited vascular maturation by depleting SMC in neovessels [28705794]			Jcad–/– mice showed improved endothelium-dependent relaxation, attenuated atherosclerosis, but reduced recovery perfusion in response to hind limb ischemia; pro-inflammatory adhesion molecules were reduced at the endothelial cell layer of Jcad–/– mice [31584065]; JCAD expression was increased in murine and human atherosclerotic plaques [31539914], whereas loss of Jcad decreased the area of the ne…
rs11830157 [26343387]	KSR2	A KSR2-AMPK-GLUT4 signaling pathway was targeted by miR-3138 to affect insulin resistance in HUVEC [33509040]			KSR2 expression is associated with p-AMPK and iNOS levels and proliferation / migration in rat thoracic aorta SMC line A7r5 [27924924]			Obesity and increased percent body fat in Ksr2-/- mice [21127480; 19883615]
rs12526453 [21378990]; rs9349379 [21378988]	PHACTR1	Expressed in human EC [29884117] and is regulated by atherogenic and inflammatory stimuli [27187934]; rs9349379 interfere with MEF2 binding and is an eQTL for PHACTR1 in human EC and coronary artery [25838425, 30354304]; distal regulatory effect on expression of EDN1 gene 600 kb away as an additional CAD-causal mechanism [28753427]			Abundant expression in SMC, where rs934937 is an eQTL [28720499, 29884117, 27187934]; promotes vascular calcification [28720499]			One of the strongest SNP association with CAD and other vascular diseases including hypertension, migraine, cervical artery dissection, and fibromuscular dysplasia [28753427, 27792790]; Phactr1 knockdown in zebrafish resulted in impaired vascular development [27792790]. rs934937 has been linked to both EDN1 and PHACTR1 genes with conflicting results [28753427, 30354304]; experimental evidence sup…
rs17114046 [21378988]; rs17114036 [21378990]	PLPP3	Expressed in EC; upregulated during capillary formation [19473074] and activation of the NF-κB signaling [31362988]; localizes lysophosphatidic acid signaling to cell-cell contacts for proper vascular structure formation [26345369, 20123964]; a negative regulator of inflammatory cytokines, leucocyte adhesion, survival and migration of EC that protects against EC dysfunction [27694435]; rs17114036…			Expressed in vascular SMC [30003117]; a negative regulator of SMC inflammatory phenotype; reduces SMC proliferation and migration in response to serum and LPA; inhibits ERK and Rho activation; SMC-specific deletion attenuates neointimal formation after arterial injury [23104851]; SMC Plpp3 expression regulates atherosclerosis and LPA content in atherosclerotic lesion [31533471]			Encodes a plasma membrane phospholipid phosphatase that function in de novo synthesis of glycerolipids and in receptor-activated signal transduction [25814022]; expression in vasculature upregulated in atherosclerosis [31533471]; Plpp3–/– embryos are not viable and display defects in extraembryonic vascular development [12925589, 22835522]; post-natal reductions in Plpp3 expression increases athe…
* Listed are source genetic studies that nominated the candidate loci.
** Listed are additional references beyond the source genetic studies.

## Sheet: Supplementary Data 5
# Supplementary Data 5. Analysis results for the 20 IP-MS datasets that passed QC.
# Column descriptions:
# Dataset: Name of IP-MS dataset.
# gene: HGNC gene symbol of the protein.
# rep1: Log2 fold change (FC) of bait vs control IPs in replicate 1.
# rep2: Log2 FC of bait vs control IPs in replicate 2.
# logFC: Average log2 FC.
# pvalue: P-value of log2 FC.
# FDR: Benjamini-Hochberg FDR of log2 FC.
# significant: TRUE/FALSE indicatingif log2 FC >0 and FDR ≤ 0.1.
# accession_number: Uniprot protein accession ID (not available for "mB.EC.ARHGEF26").
# unique.peptide: Number of unique peptides detected (not available for "mB.EC.ARHGEF26").
# chrom: Chromosome of gene.
# bp.start: Start position of gene (hg19).
# bp.end: End position of gene (hg19).
Dataset	gene	rep1	rep2	logFC	pvalue	FDR	significant	accession_number	unique.peptide	chrom	bp.start	bp.end
mB.EC.ARHGEF26	IFI44	1.525	1.487	1.506	2.47136e-05	0.0196044	TRUE	NA	NA	1	79115481	79129763
mB.EC.ARHGEF26	OAS2	1.298	1.353	1.3255	4.25117e-05	0.0196044	TRUE	NA	NA	12	113416200	113449528
mB.EC.ARHGEF26	ARHGEF26	1.212	1.229	1.2205	4.24862e-05	0.0196044	TRUE	NA	NA	3	153838792	153975616
mB.EC.ARHGEF26	DDX58	1.145	1.136	1.1405	5.13771e-05	0.0196044	TRUE	NA	NA	9	32455300	32526322
mB.EC.ARHGEF26	IFIT5	1.078	1.094	1.086	6.09463e-05	0.0196044	TRUE	NA	NA	10	91174343	91180758
mB.EC.ARHGEF26	ISG15	1.228	0.924	1.076	0.00130064	0.0541874	TRUE	NA	NA	1	948803	949920
mB.EC.ARHGEF26	IFIT1	1.07	0.957	1.0135	0.000192772	0.026575	TRUE	NA	NA	10	91152303	91163745
mB.EC.ARHGEF26	IFIT3	0.989	0.981	0.985	8.10004e-05	0.0215036	TRUE	NA	NA	10	91087651	91100728
mB.EC.ARHGEF26	TAPBP	1.015	0.948	0.9815	0.000122559	0.0215036	TRUE	NA	NA	6	33267471	33282164
mB.EC.ARHGEF26	SAMHD1	0.94	1.002	0.971	0.000120237	0.0215036	TRUE	NA	NA	20	35518632	35580246
mB.EC.ARHGEF26	MX1	0.933	0.95	0.9415	9.54323e-05	0.0215036	TRUE	NA	NA	21	42792231	42831141
mB.EC.ARHGEF26	RPA1	0.901	0.925	0.913	0.000108124	0.0215036	TRUE	NA	NA	17	1732996	1803376
mB.EC.ARHGEF26	TRIM21	0.857	0.819	0.838	0.000153691	0.0247186	TRUE	NA	NA	11	4406127	4414926
mB.EC.ARHGEF26	RPA3	0.89	0.718	0.804	0.000823347	0.0529686	TRUE	NA	NA	7	7676149	7758238
mB.EC.ARHGEF26	OAS3	0.748	0.799	0.7735	0.000219244	0.0282093	TRUE	NA	NA	12	113376157	113411054
mB.EC.ARHGEF26	RPA2	0.842	0.649	0.7455	0.0013256	0.0541874	TRUE	NA	NA	1	28218035	28241257
mB.EC.ARHGEF26	SCYL2	0.748	0.742	0.745	0.000192647	0.026575	TRUE	NA	NA	12	100660918	100735502
mB.EC.ARHGEF26	DDX60	0.762	0.705	0.7335	0.000273549	0.0310559	TRUE	NA	NA	4	169137444	169239958
mB.EC.ARHGEF26	MX2	0.766	0.699	0.7325	0.000304345	0.0325757	TRUE	NA	NA	21	42733870	42781317
mB.EC.ARHGEF26	S100A10	0.813	0.651	0.732	0.000974641	0.05412	TRUE	NA	NA	1	151955391	151966866
mB.EC.ARHGEF26	EIF2AK2	0.671	0.678	0.6745	0.000262711	0.0310559	TRUE	NA	NA	2	37326353	37384208
mB.EC.ARHGEF26	RPRD2	0.722	0.618	0.67	0.00062082	0.0445765	TRUE	NA	NA	1	150335567	150449042
mB.EC.ARHGEF26	FGF2	0.674	0.624	0.649	0.000374579	0.0361469	TRUE	NA	NA	4	123747863	123819391
mB.EC.ARHGEF26	UBE2L6	0.57	0.709	0.6395	0.00111238	0.0541874	TRUE	NA	NA	11	57319129	57335757
mB.EC.ARHGEF26	RNF213	0.631	0.632	0.6315	0.000320693	0.0325757	TRUE	NA	NA	17	78234665	78372586
mB.EC.ARHGEF26	LAP3	0.786	0.419	0.6025	0.0120835	0.0919584	TRUE	NA	NA	4	17578815	17609595
mB.EC.ARHGEF26	HLA-B	0.583	0.608	0.5955	0.000409898	0.0365221	TRUE	NA	NA	6	29909037	29913661
mB.EC.ARHGEF26	HLA-C	0.581	0.608	0.5945	0.000416314	0.0365221	TRUE	NA	NA	6	31236526	31239907
mB.EC.ARHGEF26	HLTF	0.528	0.63	0.579	0.000949662	0.05412	TRUE	NA	NA	3	148747914	148804341
mB.EC.ARHGEF26	TWF1	0.584	0.561	0.5725	0.000458642	0.038486	TRUE	NA	NA	12	44187526	44200178
mB.EC.ARHGEF26	OASL	0.53	0.562	0.546	0.000557593	0.0430462	TRUE	NA	NA	12	121458095	121477045
mB.EC.ARHGEF26	SERPINB9	0.661	0.426	0.5435	0.00539499	0.0748704	TRUE	NA	NA	6	2887500	2903514
mB.EC.ARHGEF26	PPM1A	0.513	0.507	0.51	0.00062361	0.0445765	TRUE	NA	NA	14	60712470	60765805
mB.EC.ARHGEF26	LYAR	0.656	0.362	0.509	0.0112112	0.0894118	TRUE	NA	NA	4	4269428	4291896
mB.EC.ARHGEF26	USP4	0.23	0.767	0.4985	0.052346	0.153882	FALSE	NA	NA	3	49315264	49378145
mB.EC.ARHGEF26	GIMAP4	0.666	0.323	0.4945	0.0178231	0.102616	FALSE	NA	NA	7	150264365	150271041
mB.EC.ARHGEF26	OLA1	0.729	0.258	0.4935	0.0392191	0.136877	FALSE	NA	NA	2	174937175	175113426
mB.EC.ARHGEF26	HMGA1	0.95	0.035	0.4925	0.165944	0.294909	FALSE	NA	NA	6	34204650	34214008
mB.EC.ARHGEF26	CMTR1	0.531	0.434	0.4825	0.00156211	0.0556501	TRUE	NA	NA	6	37400995	37450603
mB.EC.ARHGEF26	CNP	0.42	0.531	0.4755	0.0019409	0.0564812	TRUE	NA	NA	17	40118759	40129749
mB.EC.ARHGEF26	TNIK	0.519	0.428	0.4735	0.00153884	0.0556501	TRUE	NA	NA	3	170779128	171178197
mB.EC.ARHGEF26	PKM	0.551	0.387	0.469	0.00386967	0.0683553	TRUE	NA	NA	15	72491370	72524164
mB.EC.ARHGEF26	DTX3L	0.527	0.408	0.4675	0.00225738	0.0580518	TRUE	NA	NA	3	122283085	122294050
mB.EC.ARHGEF26	RPL34	0.656	0.265	0.4605	0.0299116	0.120168	FALSE	NA	NA	4	109541722	109551568
mB.EC.ARHGEF26	S100A6	0.811	0.109	0.46	0.113919	0.233749	FALSE	NA	NA	1	153507075	153508720
mB.EC.ARHGEF26	STAT1	0.471	0.448	0.4595	0.000904144	0.05412	TRUE	NA	NA	2	191829084	191885686
mB.EC.ARHGEF26	RPL27	0.73	0.178	0.454	0.0699722	0.176211	FALSE	NA	NA	17	41150290	41154976
mB.EC.ARHGEF26	KIF5B	0.378	0.51	0.444	0.00310015	0.0636521	TRUE	NA	NA	10	32297938	32345359
mB.EC.ARHGEF26	SCRIB	0.432	0.451	0.4415	0.00100534	0.05412	TRUE	NA	NA	8	144873090	144897549
mB.EC.ARHGEF26	SERPINB8	0.494	0.369	0.4315	0.00309961	0.0636521	TRUE	NA	NA	18	61637159	61672278
mB.EC.ARHGEF26	NSFL1C	0.392	0.471	0.4315	0.00177563	0.0564812	TRUE	NA	NA	20	1422807	1454487
mB.EC.ARHGEF26	SH3GL1	0.424	0.408	0.416	0.00119416	0.0541874	TRUE	NA	NA	19	4360367	4400544
mB.EC.ARHGEF26	PML	0.419	0.407	0.413	0.00120717	0.0541874	TRUE	NA	NA	15	74287014	74340153
mB.EC.ARHGEF26	ANAPC5	0.455	0.367	0.411	0.00228598	0.0580518	TRUE	NA	NA	12	121746048	121837699
mB.EC.ARHGEF26	MAP4K4	0.444	0.377	0.4105	0.00181216	0.0564812	TRUE	NA	NA	2	102313312	102511149
mB.EC.ARHGEF26	RAB3GAP2	0.396	0.418	0.407	0.00130652	0.0541874	TRUE	NA	NA	1	220321635	220445796
mB.EC.ARHGEF26	KLC1	0.379	0.424	0.4015	0.00157606	0.0556501	TRUE	NA	NA	14	104028233	104167888
mB.EC.ARHGEF26	RANBP1	0.392	0.407	0.3995	0.00134767	0.0541874	TRUE	NA	NA	22	20103461	20114878
mB.EC.ARHGEF26	USP15	0.282	0.509	0.3955	0.0126192	0.0926046	TRUE	NA	NA	12	62654119	62811211
mB.EC.ARHGEF26	VPS33A	0.429	0.36	0.3945	0.00208929	0.0567935	TRUE	NA	NA	12	122714111	122751068
mB.EC.ARHGEF26	SSBP1	0.358	0.429	0.3935	0.00215122	0.0568746	TRUE	NA	NA	7	141438121	141487722
mB.EC.ARHGEF26	WARS1	0.442	0.343	0.3925	0.00299789	0.0635816	TRUE	NA	NA	14	100800125	100842680
mB.EC.ARHGEF26	OPTN	0.418	0.357	0.3875	0.00203133	0.0567935	TRUE	NA	NA	10	13141449	13180291
mB.EC.ARHGEF26	KPNA3	0.426	0.344	0.385	0.00259917	0.0604384	TRUE	NA	NA	13	50273447	50367057
mB.EC.ARHGEF26	HMGN2	1.086	-0.317	0.3845	0.422417	0.551973	FALSE	NA	NA	1	26798941	26802463
mB.EC.ARHGEF26	BLVRB	0.435	0.332	0.3835	0.003375	0.0664668	TRUE	NA	NA	19	40953696	40971747
mB.EC.ARHGEF26	UTRN	0.36	0.395	0.3775	0.00176703	0.0564812	TRUE	NA	NA	6	144606837	145174170
mB.EC.ARHGEF26	RAB3GAP1	0.383	0.372	0.3775	0.00158588	0.0556501	TRUE	NA	NA	2	135809835	135933964
mB.EC.ARHGEF26	RPL13A	0.571	0.184	0.3775	0.048897	0.149836	FALSE	NA	NA	19	49990811	49995565
mB.EC.ARHGEF26	AKAP2	0.399	0.352	0.3755	0.00196537	0.0564812	TRUE	NA	NA	9	112542589	112934792
mB.EC.ARHGEF26	PHKA1	0.318	0.432	0.375	0.00412899	0.0695288	TRUE	NA	NA	X	71798664	71934167
mB.EC.ARHGEF26	OLA1	0.583	0.159	0.371	0.0627069	0.164664	FALSE	NA	NA	2	174937175	175113426
mB.EC.ARHGEF26	ITPR3	0.349	0.384	0.3665	0.00193375	0.0564812	TRUE	NA	NA	6	33588142	33664351
mB.EC.ARHGEF26	RPL15	0.489	0.241	0.365	0.0192843	0.103384	FALSE	NA	NA	3	23958036	23965183
mB.EC.ARHGEF26	IFI16	0.448	0.273	0.3605	0.00956114	0.0866802	TRUE	NA	NA	1	158969758	159024945
mB.EC.ARHGEF26	PARP14	0.311	0.407	0.359	0.00378323	0.0676078	TRUE	NA	NA	3	122399465	122449687
mB.EC.ARHGEF26	NPM1	0.438	0.279	0.3585	0.00810061	0.0826865	TRUE	NA	NA	5	170814120	170838141
mB.EC.ARHGEF26	TARDBP	0.378	0.338	0.358	0.00215078	0.0568746	TRUE	NA	NA	1	11072414	11085796
mB.EC.ARHGEF26	H1-6	0.568	0.148	0.358	0.0668844	0.171238	FALSE	NA	NA	6	26107640	26108364
mB.EC.ARHGEF26	ACOT7	0.413	0.301	0.357	0.00466814	0.0708643	TRUE	NA	NA	1	6324329	6454451
mB.EC.ARHGEF26	SERF2	0.585	0.126	0.3555	0.0823882	0.194491	FALSE	NA	NA	15	44069285	44094787
mB.EC.ARHGEF26	SCYL1	0.36	0.35	0.355	0.00190894	0.0564812	TRUE	NA	NA	11	65292548	65306175
mB.EC.ARHGEF26	COG2	0.363	0.346	0.3545	0.00195403	0.0564812	TRUE	NA	NA	1	230778235	230829728
mB.EC.ARHGEF26	GARS1	0.385	0.32	0.3525	0.00281921	0.0630816	TRUE	NA	NA	7	30634181	30673649
mB.EC.ARHGEF26	ZC3HAV1	0.36	0.344	0.352	0.00199001	0.0564812	TRUE	NA	NA	7	138728266	138794465
mB.EC.ARHGEF26	SMCHD1	0.274	0.425	0.3495	0.00794989	0.0824908	TRUE	NA	NA	18	2655737	2805015
mB.EC.ARHGEF26	NOL4L	0.375	0.32	0.3475	0.00266907	0.0606036	TRUE	NA	NA	20	31030862	31172875
mB.EC.ARHGEF26	HNRNPC	0.447	0.242	0.3445	0.0150078	0.0978532	TRUE	NA	NA	14	21677295	21737653
mB.EC.ARHGEF26	KLC2	0.329	0.355	0.342	0.00226443	0.0580518	TRUE	NA	NA	11	66024765	66035331
mB.EC.ARHGEF26	TRAPPC9	0.302	0.38	0.341	0.00358332	0.0675939	TRUE	NA	NA	8	140742586	141468678
mB.EC.ARHGEF26	AP4M1	0.285	0.389	0.337	0.0050319	0.0732538	TRUE	NA	NA	7	99699172	99707968
mB.EC.ARHGEF26	MLKL	0.352	0.321	0.3365	0.00244497	0.0589848	TRUE	NA	NA	16	74705753	74734858
mB.EC.ARHGEF26	SLFN5	0.344	0.323	0.3335	0.00238856	0.0589848	TRUE	NA	NA	17	33570055	33600674
mB.EC.ARHGEF26	RPL10A	0.506	0.154	0.33	0.0552425	0.156656	FALSE	NA	NA	6	35436185	35438562
mB.EC.ARHGEF26	SNU13	0.513	0.146	0.3295	0.0607552	0.163153	FALSE	NA	NA	22	42069937	42085296
mB.EC.ARHGEF26	SQOR	0.331	0.328	0.3295	0.00237268	0.0589848	TRUE	NA	NA	15	45923346	45983492
mB.EC.ARHGEF26	KPNA6	0.337	0.316	0.3265	0.00254729	0.0604384	TRUE	NA	NA	1	32573639	32642169
mB.EC.ARHGEF26	SSB	0.356	0.297	0.3265	0.00334655	0.0664668	TRUE	NA	NA	2	170648443	170668574
mB.EC.ARHGEF26	NECAP2	0.305	0.344	0.3245	0.00287626	0.0630816	TRUE	NA	NA	1	16767167	16786573
mB.EC.ARHGEF26	SRP72	0.356	0.292	0.324	0.00359864	0.0675939	TRUE	NA	NA	4	57333081	57369839
mB.EC.ARHGEF26	SHANK3	0.266	0.379	0.3225	0.00639061	0.0759086	TRUE	NA	NA	22	51112843	51171726
mB.EC.ARHGEF26	RPL14	0.453	0.19	0.3215	0.0310381	0.122258	FALSE	NA	NA	3	40498783	40503861
mB.EC.ARHGEF26	HDLBP	0.375	0.268	0.3215	0.00600001	0.0759086	TRUE	NA	NA	2	242166679	242256476
mB.EC.ARHGEF26	KPNA1	0.329	0.312	0.3205	0.00265425	0.0606036	TRUE	NA	NA	3	122140796	122233792
mB.EC.ARHGEF26	AHSA1	0.371	0.264	0.3175	0.00622651	0.0759086	TRUE	NA	NA	14	77924213	77935817
mB.EC.ARHGEF26	PPM1B	0.28	0.353	0.3165	0.00424236	0.0695288	TRUE	NA	NA	2	44395108	44471523
mB.EC.ARHGEF26	HMGA2	0.702	-0.07	0.316	0.262459	0.392671	FALSE	NA	NA	12	66217911	66360075
mB.EC.ARHGEF26	PATL1	0.346	0.28	0.313	0.00407414	0.0695288	TRUE	NA	NA	11	59404189	59436453
mB.EC.ARHGEF26	CSTB	0.364	0.262	0.313	0.00611794	0.0759086	TRUE	NA	NA	21	45192393	45196326
mB.EC.ARHGEF26	TMA7	0.883	-0.26	0.3115	0.425516	0.554147	FALSE	NA	NA	3	48481667	48485616
mB.EC.ARHGEF26	MYD88	0.326	0.297	0.3115	0.00305325	0.0636521	TRUE	NA	NA	3	38179969	38184513
mB.EC.ARHGEF26	HMGA1	0.597	0.025	0.311	0.16698	0.296205	FALSE	NA	NA	6	34204650	34214008
mB.EC.ARHGEF26	NAGK	0.284	0.337	0.3105	0.00368089	0.0675939	TRUE	NA	NA	2	71291474	71306935
mB.EC.ARHGEF26	FERMT3	0.394	0.227	0.3105	0.0134423	0.0942895	TRUE	NA	NA	11	63974150	63991354
mB.EC.ARHGEF26	RPL35A	0.409	0.212	0.3105	0.0185227	0.103187	FALSE	NA	NA	3	197676858	197683481
mB.EC.ARHGEF26	YLPM1	0.32	0.299	0.3095	0.00299468	0.0635816	TRUE	NA	NA	14	75230069	75322244
mB.EC.ARHGEF26	PPM1G	0.361	0.258	0.3095	0.00640067	0.0759086	TRUE	NA	NA	2	27604061	27632554
mB.EC.ARHGEF26	RPL7A	0.463	0.149	0.306	0.0519107	0.153882	FALSE	NA	NA	9	136215069	136218281
mB.EC.ARHGEF26	IFT27	0.446	0.164	0.305	0.0414758	0.140436	FALSE	NA	NA	22	37154246	37172300
mB.EC.ARHGEF26	HNRNPDL	0.372	0.233	0.3025	0.0105136	0.0881673	TRUE	NA	NA	4	83343717	83351294
mB.EC.ARHGEF26	EIF2S1	0.404	0.201	0.3025	0.0211598	0.106628	FALSE	NA	NA	14	67826714	67853233
mB.EC.ARHGEF26	TRIM22	0.447	0.155	0.301	0.0462502	0.146573	FALSE	NA	NA	11	5710919	5758319
mB.EC.ARHGEF26	MYH11	0.279	0.318	0.2985	0.00369973	0.0675939	TRUE	NA	NA	16	15797029	15950890
mB.EC.ARHGEF26	MYL6	0.266	0.331	0.2985	0.00464775	0.0708643	TRUE	NA	NA	12	56551945	56557280
mB.EC.ARHGEF26	CHMP2B	0.442	0.153	0.2975	0.0465933	0.146703	FALSE	NA	NA	3	87276421	87304698
mB.EC.ARHGEF26	MAPRE2	0.332	0.257	0.2945	0.00537491	0.0748704	TRUE	NA	NA	18	32556892	32723434
mB.EC.ARHGEF26	MYL6	0.265	0.323	0.294	0.00454043	0.0701043	TRUE	NA	NA	12	56551945	56557280
mB.EC.ARHGEF26	GLUD1	0.42	0.168	0.294	0.0358466	0.132283	FALSE	NA	NA	10	88810243	88854623
mB.EC.ARHGEF26	GNAI1	0.388	0.199	0.2935	0.0199516	0.104605	FALSE	NA	NA	7	79763271	79848718
mB.EC.ARHGEF26	PDCL	0.376	0.211	0.2935	0.0154265	0.0978532	TRUE	NA	NA	9	125560668	125590910
mB.EC.ARHGEF26	MYL9	0.229	0.355	0.292	0.00998855	0.0873959	TRUE	NA	NA	20	35169887	35178228
mB.EC.ARHGEF26	DNAAF5	0.25	0.331	0.2905	0.00598006	0.0759086	TRUE	NA	NA	7	766338	829190
mB.EC.ARHGEF26	GNAS	0.357	0.224	0.2905	0.0110126	0.0887647	TRUE	NA	NA	20	57414773	57486247
mB.EC.ARHGEF26	PPM1B	0.233	0.348	0.2905	0.00889572	0.0849938	TRUE	NA	NA	2	44395108	44471523
mB.EC.ARHGEF26	GSDMD	0.268	0.312	0.29	0.0041885	0.0695288	TRUE	NA	NA	8	144635377	144645232
mB.EC.ARHGEF26	RPL7	0.426	0.151	0.2885	0.0453023	0.14548	FALSE	NA	NA	8	74202506	74208024
mB.EC.ARHGEF26	SMARCA1	0.272	0.303	0.2875	0.00393131	0.0683553	TRUE	NA	NA	X	128580480	128657477
mB.EC.ARHGEF26	GNAI3	0.38	0.195	0.2875	0.0202672	0.104649	FALSE	NA	NA	1	110091233	110136975
mB.EC.ARHGEF26	NRAS	0.379	0.194	0.2865	0.0204638	0.104998	FALSE	NA	NA	1	115247090	115259515
mB.EC.ARHGEF26	LARS1	0.399	0.173	0.286	0.0306978	0.122158	FALSE	NA	NA	5	145492601	145562223
mB.EC.ARHGEF26	HMGA1	0.572	0	0.286	0.193874	0.326936	FALSE	NA	NA	6	34204650	34214008
mB.EC.ARHGEF26	MYH9	0.278	0.292	0.285	0.00374743	0.0675939	TRUE	NA	NA	22	36677327	36784063
mB.EC.ARHGEF26	TRIM25	0.283	0.285	0.284	0.00371517	0.0675939	TRUE	NA	NA	17	54965270	54991399
mB.EC.ARHGEF26	CLTCL1	0.356	0.212	0.284	0.0133578	0.0940898	TRUE	NA	NA	22	19166986	19279239
mB.EC.ARHGEF26	CLTA	0.347	0.221	0.284	0.0108244	0.0887507	TRUE	NA	NA	9	36190853	36304778
mB.EC.ARHGEF26	MYL12A	0.212	0.349	0.2805	0.012762	0.0932976	TRUE	NA	NA	18	3247479	3256234
mB.EC.ARHGEF26	PSMA1	0.449	0.108	0.2785	0.0774508	0.188783	FALSE	NA	NA	11	14515329	14665181
mB.EC.ARHGEF26	NCL	0.348	0.207	0.2775	0.0137839	0.0950105	TRUE	NA	NA	2	232318242	232348352
mB.EC.ARHGEF26	NT5C2	0.295	0.26	0.2775	0.00448036	0.0701043	TRUE	NA	NA	10	104845940	104953056
mB.EC.ARHGEF26	SMARCA5	0.272	0.283	0.2775	0.00402953	0.0694375	TRUE	NA	NA	4	144434616	144478639
mB.EC.ARHGEF26	MAPK6	0.287	0.266	0.2765	0.00420393	0.0695288	TRUE	NA	NA	15	52244303	52358462
mB.EC.ARHGEF26	SNTB2	0.321	0.231	0.276	0.00770125	0.0824908	TRUE	NA	NA	16	69221032	69342955
mB.EC.ARHGEF26	MYL6B	0.291	0.259	0.275	0.00451782	0.0701043	TRUE	NA	NA	12	56546040	56553431
mB.EC.ARHGEF26	TGM2	0.361	0.187	0.274	0.0206187	0.104998	FALSE	NA	NA	20	36756863	36794980
mB.EC.ARHGEF26	GNAI2	0.343	0.203	0.273	0.0142745	0.0963277	TRUE	NA	NA	3	50263724	50296787
mB.EC.ARHGEF26	XRCC5	0.345	0.201	0.273	0.0149454	0.0978532	TRUE	NA	NA	2	216972187	217071026
mB.EC.ARHGEF26	SARNP	0.444	0.098	0.271	0.084918	0.197698	FALSE	NA	NA	12	56146247	56211540
mB.EC.ARHGEF26	GRAP	0.242	0.3	0.271	0.00578664	0.0759086	TRUE	NA	NA	17	18923986	18950950
mB.EC.ARHGEF26	PTBP1	0.336	0.205	0.2705	0.0132014	0.0940898	TRUE	NA	NA	19	797075	812327
mB.EC.ARHGEF26	RHOC	0.348	0.19	0.269	0.0182393	0.103187	FALSE	NA	NA	1	113243728	113250056
mB.EC.ARHGEF26	GNA13	0.334	0.203	0.2685	0.0134839	0.0942895	TRUE	NA	NA	17	63006833	63052957
mB.EC.ARHGEF26	RPL30	0.397	0.138	0.2675	0.0483814	0.149597	FALSE	NA	NA	8	99037079	99058697
mB.EC.ARHGEF26	PFN2	0.245	0.287	0.266	0.00533809	0.0748704	TRUE	NA	NA	3	149682691	149768575
mB.EC.ARHGEF26	CD2AP	0.223	0.308	0.2655	0.00815186	0.0826865	TRUE	NA	NA	6	47445525	47594999
mB.EC.ARHGEF26	PRPF4	0.282	0.249	0.2655	0.00504806	0.0732538	TRUE	NA	NA	9	116037623	116055185
mB.EC.ARHGEF26	CAMK2D	0.257	0.272	0.2645	0.00469981	0.0708643	TRUE	NA	NA	4	114372188	114683083
mB.EC.ARHGEF26	RPL18A	0.286	0.242	0.264	0.00554301	0.0758724	TRUE	NA	NA	19	17970685	17974962
mB.EC.ARHGEF26	MYBBP1A	0.336	0.191	0.2635	0.0167058	0.100039	FALSE	NA	NA	17	4442192	4458926
mB.EC.ARHGEF26	RPL3	0.401	0.126	0.2635	0.056806	0.159301	FALSE	NA	NA	22	39708887	39716394
mB.EC.ARHGEF26	RPL18	0.387	0.139	0.263	0.0462031	0.146573	FALSE	NA	NA	19	49118585	49122793
mB.EC.ARHGEF26	NUCKS1	0.386	0.138	0.262	0.0466507	0.146703	FALSE	NA	NA	1	205681947	205719404
mB.EC.ARHGEF26	LANCL2	0.184	0.339	0.2615	0.0190909	0.103384	FALSE	NA	NA	7	55433141	55501435
mB.EC.ARHGEF26	RNH1	0.282	0.24	0.261	0.00564766	0.0759086	TRUE	NA	NA	11	494512	507300
mB.EC.ARHGEF26	ARHGEF10	0.233	0.288	0.2605	0.00632709	0.0759086	TRUE	NA	NA	8	1772142	1906807
mB.EC.ARHGEF26	HSPD1	0.366	0.153	0.2595	0.0352252	0.131245	FALSE	NA	NA	2	198351305	198381461
mB.EC.ARHGEF26	RPL4	0.368	0.151	0.2595	0.0365467	0.132848	FALSE	NA	NA	15	66790355	66816870
mB.EC.ARHGEF26	CALR	0.723	-0.205	0.259	0.416862	0.547309	FALSE	NA	NA	19	13049392	13055303
mB.EC.ARHGEF26	PLCB3	0.076	0.439	0.2575	0.104501	0.221256	FALSE	NA	NA	11	64018995	64036622
mB.EC.ARHGEF26	RPLP0P6	0.45	0.063	0.2565	0.119057	0.239405	FALSE	NA	NA	2	38708917	38710017
mB.EC.ARHGEF26	CARD11	0.215	0.298	0.2565	0.00881676	0.0846584	TRUE	NA	NA	7	2945775	3083579
mB.EC.ARHGEF26	PSME1	0.355	0.157	0.256	0.0316646	0.122963	FALSE	NA	NA	14	24605367	24608176
mB.EC.ARHGEF26	DOCK9	0.275	0.235	0.255	0.00596288	0.0759086	TRUE	NA	NA	13	99445741	99738879
mB.EC.ARHGEF26	PGRMC1	0.304	0.204	0.254	0.0110063	0.0887647	TRUE	NA	NA	X	118370216	118378429
mB.EC.ARHGEF26	MAPKAPK5	0.264	0.244	0.254	0.00539411	0.0748704	TRUE	NA	NA	12	112279782	112334343
mB.EC.ARHGEF26	SPAG9	0.327	0.178	0.2525	0.0196859	0.104093	FALSE	NA	NA	17	49039535	49198226
mB.EC.ARHGEF26	SLAIN2	0.251	0.252	0.2515	0.00534137	0.0748704	TRUE	NA	NA	4	48343339	48428229
mB.EC.ARHGEF26	C19ORF53	0.614	-0.111	0.2515	0.328994	0.462798	FALSE	NA	NA	19	13884982	13889276
mB.EC.ARHGEF26	CCT8	0.342	0.16	0.251	0.0284661	0.11918	FALSE	NA	NA	21	30428126	30446118
mB.EC.ARHGEF26	EIF4A3	0.316	0.182	0.249	0.017277	0.101044	FALSE	NA	NA	17	78109013	78120982
mB.EC.ARHGEF26	NUP155	0.25	0.241	0.2455	0.00578417	0.0759086	TRUE	NA	NA	5	37288239	37371283
mB.EC.ARHGEF26	CLTC	0.285	0.206	0.2455	0.0095862	0.0866802	TRUE	NA	NA	17	57697219	57773671
mB.EC.ARHGEF26	MTCL1	0.243	0.246	0.2445	0.00581298	0.0759086	TRUE	NA	NA	18	8705659	8832776
mB.EC.ARHGEF26	LSM1	0.162	0.326	0.244	0.0254721	0.113536	FALSE	NA	NA	8	38020839	38034248
mB.EC.ARHGEF26	CCT6A	0.332	0.156	0.244	0.0288829	0.119618	FALSE	NA	NA	7	56119323	56131682
mB.EC.ARHGEF26	CFL1	0.346	0.141	0.2435	0.0386049	0.135828	FALSE	NA	NA	11	65590493	65629497
mB.EC.ARHGEF26	MYH10	0.243	0.24	0.2415	0.00602956	0.0759086	TRUE	NA	NA	17	8377523	8534079
mB.EC.ARHGEF26	CDC42EP2	0.304	0.178	0.241	0.0172758	0.101044	FALSE	NA	NA	11	65082289	65089900
mB.EC.ARHGEF26	NDUFA10	0.209	0.272	0.2405	0.0086267	0.084266	TRUE	NA	NA	2	240831867	240964819
mB.EC.ARHGEF26	XRCC6	0.269	0.211	0.24	0.00827619	0.083193	TRUE	NA	NA	22	42017123	42060044
mB.EC.ARHGEF26	INF2	0.238	0.242	0.24	0.00614607	0.0759086	TRUE	NA	NA	14	105155943	105185942
mB.EC.ARHGEF26	TTN	0.271	0.208	0.2395	0.00873223	0.084266	TRUE	NA	NA	2	179390716	179695529
mB.EC.ARHGEF26	PSMA6	0.35	0.127	0.2385	0.0478807	0.148569	FALSE	NA	NA	14	35747839	35786699
mB.EC.ARHGEF26	HLA-E	0.23	0.246	0.238	0.00645026	0.0759086	TRUE	NA	NA	6	30457244	30461982
mB.EC.ARHGEF26	VIM	0.239	0.236	0.2375	0.00633499	0.0759086	TRUE	NA	NA	10	17270258	17279592
mB.EC.ARHGEF26	RHOA	0.331	0.142	0.2365	0.0357473	0.132283	FALSE	NA	NA	3	49396578	49450431
mB.EC.ARHGEF26	SRP68	0.194	0.278	0.236	0.011349	0.0901378	TRUE	NA	NA	17	74035184	74068734
mB.EC.ARHGEF26	EEF1E1	0.245	0.226	0.2355	0.00672254	0.0776917	TRUE	NA	NA	6	8073593	8102811
mB.EC.ARHGEF26	ADSL	0.321	0.15	0.2355	0.0301618	0.120773	FALSE	NA	NA	22	40742507	40786467
mB.EC.ARHGEF26	EIF4A1	0.298	0.172	0.235	0.0185383	0.103187	FALSE	NA	NA	17	7476024	7482323
mB.EC.ARHGEF26	PPP1CB	0.14	0.329	0.2345	0.0365504	0.132848	FALSE	NA	NA	2	28974506	29025806
mB.EC.ARHGEF26	CAMK2G	0.225	0.244	0.2345	0.00680742	0.0782043	TRUE	NA	NA	10	75572259	75634343
mB.EC.ARHGEF26	CDC26	0.289	0.179	0.234	0.015614	0.0984806	TRUE	NA	NA	9	116018115	116037869
mB.EC.ARHGEF26	GPD2	0.304	0.164	0.234	0.0219738	0.107366	FALSE	NA	NA	2	157291802	157470247
mB.EC.ARHGEF26	RPL26	0.345	0.12	0.2325	0.0519218	0.153882	FALSE	NA	NA	17	8280838	8286531
mB.EC.ARHGEF26	EIF2AK4	0.219	0.245	0.232	0.00723995	0.0800888	TRUE	NA	NA	15	40226347	40327797
mB.EC.ARHGEF26	ERH	0.252	0.212	0.232	0.00787829	0.0824908	TRUE	NA	NA	14	69846848	69865344
mB.EC.ARHGEF26	DARS1	0.207	0.256	0.2315	0.00849685	0.0841235	TRUE	NA	NA	2	136664252	136743254
mB.EC.ARHGEF26	RPS13	0.36	0.101	0.2305	0.0695818	0.175546	FALSE	NA	NA	11	17095936	17099334
mB.EC.ARHGEF26	ATP5IF1	0.501	-0.042	0.2295	0.25493	0.386197	FALSE	NA	NA	1	28562602	28564616
mB.EC.ARHGEF26	CCT2	0.312	0.147	0.2295	0.0303593	0.121311	FALSE	NA	NA	12	69979114	69995350
mB.EC.ARHGEF26	UBXN1	0.304	0.154	0.229	0.0260245	0.113924	FALSE	NA	NA	11	62443970	62446567
mB.EC.ARHGEF26	RPL6	0.336	0.122	0.229	0.0490093	0.149836	FALSE	NA	NA	12	112842994	112856642
mB.EC.ARHGEF26	STAT3	0.22	0.237	0.2285	0.00729629	0.0800888	TRUE	NA	NA	17	40465342	40540586
mB.EC.ARHGEF26	TENT2	0.232	0.223	0.2275	0.00724285	0.0800888	TRUE	NA	NA	5	78907943	78982471
mB.EC.ARHGEF26	ACSL4	0.222	0.232	0.227	0.00730344	0.0800888	TRUE	NA	NA	X	108867473	108976632
mB.EC.ARHGEF26	VDAC2	0.296	0.155	0.2255	0.0245888	0.111662	FALSE	NA	NA	10	76969912	76991206
mB.EC.ARHGEF26	CTPS1	0.295	0.156	0.2255	0.0240507	0.110783	FALSE	NA	NA	1	41445007	41478235
mB.EC.ARHGEF26	HSD17B10	0.262	0.188	0.225	0.0116944	0.0919584	TRUE	NA	NA	X	53458206	53461320
mB.EC.ARHGEF26	FNDC3B	0.187	0.263	0.225	0.0119424	0.0919584	TRUE	NA	NA	3	171757418	172119455
mB.EC.ARHGEF26	CALM1	0.364	0.086	0.225	0.0842908	0.197431	FALSE	NA	NA	14	90862846	90874605
mB.EC.ARHGEF26	DOCK6	0.207	0.241	0.224	0.00838913	0.0838913	TRUE	NA	NA	19	11309971	11373157
mB.EC.ARHGEF26	RPL8	0.369	0.078	0.2235	0.0932955	0.206734	FALSE	NA	NA	8	146015150	146017972
mB.EC.ARHGEF26	LRRC47	0.24	0.206	0.223	0.00849952	0.0841235	TRUE	NA	NA	1	3696784	3713068
mB.EC.ARHGEF26	KIF1B	0.217	0.226	0.2215	0.00783411	0.0824908	TRUE	NA	NA	1	10270863	10441661
mB.EC.ARHGEF26	GIMAP1	0.241	0.199	0.22	0.00933334	0.0866802	TRUE	NA	NA	7	150413645	150421372
mB.EC.ARHGEF26	HSP90B1	0.27	0.17	0.22	0.0165773	0.100039	FALSE	NA	NA	12	104323885	104347423
mB.EC.ARHGEF26	EHD4	0.241	0.198	0.2195	0.00946496	0.0866802	TRUE	NA	NA	15	42190950	42264776
mB.EC.ARHGEF26	RAD50	0.188	0.249	0.2185	0.0111784	0.0894118	TRUE	NA	NA	5	131891711	131980313
mB.EC.ARHGEF26	NSUN2	0.216	0.221	0.2185	0.00810882	0.0826865	TRUE	NA	NA	5	6599352	6633404
mB.EC.ARHGEF26	RAC2	0.243	0.194	0.2185	0.0100528	0.0873959	TRUE	NA	NA	22	37621301	37640488
mB.EC.ARHGEF26	VAPA	0.241	0.193	0.217	0.0101723	0.0879849	TRUE	NA	NA	18	9913999	9960018
mB.EC.ARHGEF26	ABCE1	0.266	0.168	0.217	0.016846	0.100039	FALSE	NA	NA	4	146019084	146050331
mB.EC.ARHGEF26	PSMD13	0.368	0.063	0.2155	0.110162	0.229881	FALSE	NA	NA	11	236546	252983
mB.EC.ARHGEF26	DHX9	0.235	0.195	0.215	0.00983573	0.0866802	TRUE	NA	NA	1	182808504	182856886
mB.EC.ARHGEF26	MAP1S	0.252	0.178	0.215	0.0133208	0.0940898	TRUE	NA	NA	19	17830051	17845325
mB.EC.ARHGEF26	TMEM102	0.191	0.239	0.215	0.0104486	0.0881673	TRUE	NA	NA	17	7338762	7340998
mB.EC.ARHGEF26	PSMD11	0.329	0.1	0.2145	0.0653499	0.168617	FALSE	NA	NA	17	30771279	30810336
mB.EC.ARHGEF26	CCT3	0.248	0.181	0.2145	0.0124918	0.0925195	TRUE	NA	NA	1	156278759	156337664
mB.EC.ARHGEF26	SARS2	0.22	0.208	0.214	0.00871769	0.084266	TRUE	NA	NA	19	39405906	39440495
mB.EC.ARHGEF26	GPX4	0.097	0.33	0.2135	0.0682459	0.173081	FALSE	NA	NA	19	1103936	1106787
mB.EC.ARHGEF26	TRMT10C	0.242	0.183	0.2125	0.0118871	0.0919584	TRUE	NA	NA	3	101280706	101285290
mB.EC.ARHGEF26	MCM5	0.223	0.2	0.2115	0.00935903	0.0866802	TRUE	NA	NA	22	35796056	35821423
mB.EC.ARHGEF26	PLOD2	0.27	0.153	0.2115	0.0224121	0.108138	FALSE	NA	NA	3	145787227	145881440
mB.EC.ARHGEF26	RPLP1	0.433	-0.01	0.2115	0.214656	0.347264	FALSE	NA	NA	15	69745123	69748255
mB.EC.ARHGEF26	TNPO1	0.21	0.212	0.211	0.00896121	0.0851977	TRUE	NA	NA	5	72112139	72212560
mB.EC.ARHGEF26	CFL2	0.347	0.074	0.2105	0.0945775	0.208611	FALSE	NA	NA	14	35179593	35184029
mB.EC.ARHGEF26	ETF1	0.3	0.118	0.209	0.0459373	0.146573	FALSE	NA	NA	5	137841784	137878989
mB.EC.ARHGEF26	ERAP1	0.245	0.171	0.208	0.0146362	0.0978532	TRUE	NA	NA	5	96096521	96143803
mB.EC.ARHGEF26	KIF13B	0.199	0.215	0.207	0.00970773	0.0866802	TRUE	NA	NA	8	28924796	29120641
mB.EC.ARHGEF26	PSMA5	0.224	0.19	0.207	0.0105527	0.0881673	TRUE	NA	NA	1	109941653	109969062
mB.EC.ARHGEF26	RPLP0	0.355	0.059	0.207	0.113594	0.233749	FALSE	NA	NA	12	120634489	120639038
mB.EC.ARHGEF26	MCM3	0.215	0.198	0.2065	0.00980697	0.0866802	TRUE	NA	NA	6	52128807	52149679
mB.EC.ARHGEF26	ARHGAP29	0.179	0.233	0.206	0.0124265	0.0925195	TRUE	NA	NA	1	94614544	94740624
mB.EC.ARHGEF26	CHD3	0.238	0.173	0.2055	0.0138449	0.0950913	TRUE	NA	NA	17	7788124	7816078
mB.EC.ARHGEF26	EHD1	0.202	0.208	0.205	0.00977577	0.0866802	TRUE	NA	NA	11	64619114	64655768
mB.EC.ARHGEF26	GATAD2A	0.194	0.215	0.2045	0.010234	0.0879849	TRUE	NA	NA	19	19496635	19619740
mB.EC.ARHGEF26	RPL21	0.301	0.108	0.2045	0.053783	0.154956	FALSE	NA	NA	13	27825446	27830828
mB.EC.ARHGEF26	TPM4	0.336	0.073	0.2045	0.0941649	0.208416	FALSE	NA	NA	19	16177831	16213813
mB.EC.ARHGEF26	RNMT	0.18	0.227	0.2035	0.0121443	0.0919584	TRUE	NA	NA	18	13726659	13764557
mB.EC.ARHGEF26	TOR1AIP1	0.236	0.169	0.2025	0.0147192	0.0978532	TRUE	NA	NA	1	179851177	179894135
mB.EC.ARHGEF26	PSME2	0.29	0.115	0.2025	0.0465091	0.146703	FALSE	NA	NA	14	24612574	24616779
mB.EC.ARHGEF26	S100A11	0.421	-0.016	0.2025	0.225639	0.358718	FALSE	NA	NA	1	152004982	152020383
mB.EC.ARHGEF26	RAD21	0.222	0.182	0.202	0.0117767	0.0919584	TRUE	NA	NA	8	117858174	117887105
mB.EC.ARHGEF26	HNRNPA3	0.193	0.211	0.202	0.0104881	0.0881673	TRUE	NA	NA	2	178077291	178088686
mB.EC.ARHGEF26	ASPSCR1	0.136	0.266	0.201	0.0297237	0.120168	FALSE	NA	NA	17	79934683	79975282
mB.EC.ARHGEF26	RPL26L1	0.332	0.07	0.201	0.0971398	0.212081	FALSE	NA	NA	5	172385732	172396774
mB.EC.ARHGEF26	RIC8A	0.218	0.183	0.2005	0.0116411	0.0919584	TRUE	NA	NA	11	207511	215113
mB.EC.ARHGEF26	NOLC1	0.274	0.126	0.2	0.0365338	0.132848	FALSE	NA	NA	10	103911933	103923627
mB.EC.ARHGEF26	PPP2R1B	0.281	0.118	0.1995	0.0429035	0.141992	FALSE	NA	NA	11	111597632	111637151
mB.EC.ARHGEF26	CD2BP2	0.166	0.232	0.199	0.0153144	0.0978532	TRUE	NA	NA	16	30362087	30366682
mB.EC.ARHGEF26	PSMA7	0.301	0.096	0.1985	0.0643447	0.167818	FALSE	NA	NA	20	60711791	60718496
mB.EC.ARHGEF26	ACLY	0.283	0.113	0.198	0.046883	0.146703	FALSE	NA	NA	17	40023161	40086795
mB.EC.ARHGEF26	LRRFIP2	0.198	0.197	0.1975	0.0108524	0.0887507	TRUE	NA	NA	3	37094117	37225180
mB.EC.ARHGEF26	POP1	0.262	0.133	0.1975	0.0308127	0.122258	FALSE	NA	NA	8	99129525	99172062
mB.EC.ARHGEF26	CALD1	0.199	0.194	0.1965	0.0110381	0.0887647	TRUE	NA	NA	7	134429003	134655479
mB.EC.ARHGEF26	HNRNPAB	0.218	0.174	0.196	0.0132147	0.0940898	TRUE	NA	NA	5	177631508	177638164
mB.EC.ARHGEF26	ANXA2	0.252	0.14	0.196	0.0260904	0.113924	FALSE	NA	NA	15	60639333	60695082
mB.EC.ARHGEF26	HNRNPA3	0.181	0.211	0.196	0.0120678	0.0919584	TRUE	NA	NA	2	178077291	178088686
mB.EC.ARHGEF26	HADHA	0.236	0.156	0.196	0.0184139	0.103187	FALSE	NA	NA	2	26413504	26467594
mB.EC.ARHGEF26	RPLP2	0.367	0.025	0.196	0.162433	0.291353	FALSE	NA	NA	11	809647	812880
mB.EC.ARHGEF26	AP3B2	0.161	0.229	0.195	0.0165361	0.100039	FALSE	NA	NA	15	83328033	83378666
mB.EC.ARHGEF26	H1-3	0.232	0.157	0.1945	0.0178647	0.102616	FALSE	NA	NA	6	26234440	26235216
mB.EC.ARHGEF26	QIL1	0.259	0.129	0.194	0.0326638	0.12558	FALSE	NA	NA	19	5678432	5680907
mB.EC.ARHGEF26	RPL24	0.356	0.032	0.194	0.151373	0.278239	FALSE	NA	NA	3	101399935	101405626
mB.EC.ARHGEF26	CCT4	0.243	0.145	0.194	0.0229932	0.109601	FALSE	NA	NA	2	62095224	62115939
mB.EC.ARHGEF26	SART3	0.16	0.227	0.1935	0.0167352	0.100039	FALSE	NA	NA	12	108916357	108955176
mB.EC.ARHGEF26	KIF1C	0.205	0.18	0.1925	0.0123921	0.0925195	TRUE	NA	NA	17	4901243	4931696
mB.EC.ARHGEF26	CAND1	0.148	0.237	0.1925	0.0213013	0.106692	FALSE	NA	NA	12	67663061	67713731
mB.EC.ARHGEF26	MEPCE	0.161	0.223	0.192	0.0163114	0.100039	FALSE	NA	NA	7	100026413	100031741
mB.EC.ARHGEF26	CHD4	0.238	0.146	0.192	0.0221602	0.108003	FALSE	NA	NA	12	6679249	6716642
mB.EC.ARHGEF26	SNX6	0.28	0.103	0.1915	0.0545128	0.155866	FALSE	NA	NA	14	35030300	35099389
mB.EC.ARHGEF26	RPS19	0.334	0.048	0.191	0.126285	0.249207	FALSE	NA	NA	19	42363988	42376994
mB.EC.ARHGEF26	VPS41	0.164	0.217	0.1905	0.0153933	0.0978532	TRUE	NA	NA	7	38762563	38971994
mB.EC.ARHGEF26	RPS3	0.278	0.103	0.1905	0.054186	0.155624	FALSE	NA	NA	11	75110530	75133324
mB.EC.ARHGEF26	ACSL3	0.201	0.18	0.1905	0.0125525	0.0925195	TRUE	NA	NA	2	223725652	223809357
mB.EC.ARHGEF26	ATP6V1A	0.206	0.174	0.19	0.0133388	0.0940898	TRUE	NA	NA	3	113465866	113530903
mB.EC.ARHGEF26	RAC1	0.227	0.152	0.1895	0.0192112	0.103384	FALSE	NA	NA	7	6414154	6443608
mB.EC.ARHGEF26	SMAD1	0.241	0.138	0.1895	0.0258926	0.113924	FALSE	NA	NA	4	146402346	146479231
mB.EC.ARHGEF26	FARSB	0.245	0.133	0.189	0.028779	0.119577	FALSE	NA	NA	2	223435255	223521056
mB.EC.ARHGEF26	PRPF6	0.17	0.207	0.1885	0.0140658	0.0956979	TRUE	NA	NA	20	62612488	62664453
mB.EC.ARHGEF26	MAGED2	0.255	0.121	0.188	0.0370301	0.133336	FALSE	NA	NA	X	54834032	54842445
mB.EC.ARHGEF26	RAP1A	0.328	0.047	0.1875	0.127217	0.25003	FALSE	NA	NA	1	112084840	112259313
mB.EC.ARHGEF26	H1-2	0.224	0.151	0.1875	0.0193913	0.103384	FALSE	NA	NA	6	26055968	26056699
mB.EC.ARHGEF26	H1-4	0.224	0.151	0.1875	0.0193913	0.103384	FALSE	NA	NA	6	26156559	26157343
mB.EC.ARHGEF26	WDR7	0.146	0.228	0.187	0.0214233	0.106815	FALSE	NA	NA	18	54318574	54698828
mB.EC.ARHGEF26	POLR2I	0.121	0.253	0.187	0.0367582	0.133102	FALSE	NA	NA	19	36604612	36606248
mB.EC.ARHGEF26	PAICS	0.268	0.103	0.1855	0.0525733	0.153882	FALSE	NA	NA	4	57301907	57327534
mB.EC.ARHGEF26	SACM1L	0.177	0.194	0.1855	0.0133528	0.0940898	TRUE	NA	NA	3	45730548	45786916
mB.EC.ARHGEF26	FXR2	0.261	0.11	0.1855	0.0457426	0.146573	FALSE	NA	NA	17	7494548	7518189
mB.EC.ARHGEF26	MRPS21	0.235	0.135	0.185	0.0267448	0.115734	FALSE	NA	NA	1	150266289	150281414
mB.EC.ARHGEF26	C2ORF49	0.166	0.203	0.1845	0.0149487	0.0978532	TRUE	NA	NA	2	105953816	105965668
mB.EC.ARHGEF26	TRIP6	0.173	0.195	0.184	0.0139157	0.0952384	TRUE	NA	NA	7	100464760	100471076
mB.EC.ARHGEF26	AGTPBP1	0.121	0.246	0.1835	0.0358356	0.132283	FALSE	NA	NA	9	88161455	88356944
mB.EC.ARHGEF26	HSPH1	0.22	0.146	0.183	0.020951	0.106409	FALSE	NA	NA	13	31710762	31736525
mB.EC.ARHGEF26	CCT7	0.237	0.127	0.182	0.0311472	0.122258	FALSE	NA	NA	2	73460548	73480149
mB.EC.ARHGEF26	LPP	0.179	0.185	0.182	0.0137648	0.0950105	TRUE	NA	NA	3	187871072	188608460
mB.EC.ARHGEF26	MGP	0.223	0.14	0.1815	0.0234983	0.10967	FALSE	NA	NA	12	15034115	15038860
mB.EC.ARHGEF26	PFKFB2	0.165	0.196	0.1805	0.0153445	0.0978532	TRUE	NA	NA	1	207222801	207254369
mB.EC.ARHGEF26	P3H3	0.162	0.197	0.1795	0.0159543	0.0989052	TRUE	NA	NA	12	6937572	6949018
mB.EC.ARHGEF26	PPP1CA	0.136	0.223	0.1795	0.0252549	0.11344	FALSE	NA	NA	11	67165654	67188654
mB.EC.ARHGEF26	HNRNPLL	0.193	0.165	0.179	0.0154638	0.0978532	TRUE	NA	NA	2	38789120	38830728
mB.EC.ARHGEF26	FMNL2	0.188	0.17	0.179	0.0148267	0.0978532	TRUE	NA	NA	2	153191751	153506348
mB.EC.ARHGEF26	FMNL3	0.188	0.17	0.179	0.0148267	0.0978532	TRUE	NA	NA	12	50031724	50101948
mB.EC.ARHGEF26	POLR2A	0.165	0.193	0.179	0.0154638	0.0978532	TRUE	NA	NA	17	7387685	7417933
mB.EC.ARHGEF26	MRPL11	0.211	0.146	0.1785	0.0205633	0.104998	FALSE	NA	NA	11	66202546	66234209
mB.EC.ARHGEF26	DBN1	0.237	0.12	0.1785	0.0353583	0.131294	FALSE	NA	NA	5	176883609	176901402
mB.EC.ARHGEF26	HNRNPK	0.209	0.147	0.178	0.0201547	0.104649	FALSE	NA	NA	9	86582998	86595569
mB.EC.ARHGEF26	MMRN1	0.219	0.137	0.178	0.024526	0.11164	FALSE	NA	NA	4	90800683	90875780
mB.EC.ARHGEF26	RPS9	0.237	0.118	0.1775	0.0366588	0.132991	FALSE	NA	NA	19	54704610	54752862
mB.EC.ARHGEF26	IKBIP	0.157	0.198	0.1775	0.0171233	0.101044	FALSE	NA	NA	12	99007183	99038891
mB.EC.ARHGEF26	MRPS14	0.194	0.16	0.177	0.0164975	0.100039	FALSE	NA	NA	1	174979925	174992561
mB.EC.ARHGEF26	ARF1	0.183	0.171	0.177	0.0150508	0.0978532	TRUE	NA	NA	1	228270361	228286912
mB.EC.ARHGEF26	RPL28	0.268	0.086	0.177	0.069055	0.174445	FALSE	NA	NA	19	55896713	55914612
mB.EC.ARHGEF26	PAPSS2	0.181	0.172	0.1765	0.0150821	0.0978532	TRUE	NA	NA	10	89419370	89507462
mB.EC.ARHGEF26	TMF1	0.13	0.222	0.176	0.0280797	0.118327	FALSE	NA	NA	3	69068978	69101484
mB.EC.ARHGEF26	SH3PXD2B	0.165	0.187	0.176	0.0157841	0.0989052	TRUE	NA	NA	5	171752185	171881527
mB.EC.ARHGEF26	DDX23	0.199	0.152	0.1755	0.0184668	0.103187	FALSE	NA	NA	12	49223547	49246625
mB.EC.ARHGEF26	MVP	0.397	-0.047	0.175	0.286595	0.416827	FALSE	NA	NA	16	29831715	29859355
mB.EC.ARHGEF26	PRPF8	0.165	0.185	0.175	0.0159166	0.0989052	TRUE	NA	NA	17	1553923	1588176
mB.EC.ARHGEF26	CHID1	0.115	0.235	0.175	0.0384456	0.135828	FALSE	NA	NA	11	867357	915058
mB.EC.ARHGEF26	HNRNPK	0.205	0.144	0.1745	0.0211003	0.106606	FALSE	NA	NA	9	86582998	86595569
mB.EC.ARHGEF26	MTCH2	0.206	0.143	0.1745	0.0214886	0.106815	FALSE	NA	NA	11	47638867	47664175
mB.EC.ARHGEF26	G6PD	0.214	0.135	0.1745	0.0251052	0.113208	FALSE	NA	NA	X	153759606	153775787
mB.EC.ARHGEF26	APP	0.153	0.196	0.1745	0.0182155	0.103187	FALSE	NA	NA	21	27252861	27543446
mB.EC.ARHGEF26	FIP1L1	0.148	0.198	0.173	0.0196755	0.104093	FALSE	NA	NA	4	54243810	55161439
mB.EC.ARHGEF26	NOS3	0.142	0.204	0.173	0.0218055	0.107117	FALSE	NA	NA	7	150688083	150711676
mB.EC.ARHGEF26	PSMD8	0.252	0.094	0.173	0.0583287	0.160821	FALSE	NA	NA	19	38865176	38874464
mB.EC.ARHGEF26	LMNA	0.084	0.262	0.173	0.0703129	0.176698	FALSE	NA	NA	1	156052364	156109880
mB.EC.ARHGEF26	SNRNP200	0.184	0.161	0.1725	0.0167716	0.100039	FALSE	NA	NA	2	96940074	96971297
mB.EC.ARHGEF26	PFKFB3	0.171	0.174	0.1725	0.0159823	0.0989052	TRUE	NA	NA	10	6186881	6277495
mB.EC.ARHGEF26	AFDN	0.152	0.192	0.172	0.0185723	0.103187	FALSE	NA	NA	6	168227602	168372703
mB.EC.ARHGEF26	GIMAP8	0.134	0.209	0.1715	0.0252812	0.11344	FALSE	NA	NA	7	150147718	150176480
mB.EC.ARHGEF26	PPP1R18	0.13	0.213	0.1715	0.0274096	0.11682	FALSE	NA	NA	6	30644166	30655672
mB.EC.ARHGEF26	TMED9	0.142	0.2	0.171	0.0217258	0.107117	FALSE	NA	NA	5	177019159	177023125
mB.EC.ARHGEF26	DCAF5	0.239	0.102	0.1705	0.0490655	0.149836	FALSE	NA	NA	14	69517598	69619867
mB.EC.ARHGEF26	TPM4	0.29	0.05	0.17	0.119359	0.239712	FALSE	NA	NA	19	16177831	16213813
mB.EC.ARHGEF26	HNRNPU	0.221	0.118	0.1695	0.0348769	0.130351	FALSE	NA	NA	1	245014468	245027844
mB.EC.ARHGEF26	DMXL1	0.114	0.225	0.1695	0.0379649	0.135043	FALSE	NA	NA	5	118373467	118584833
mB.EC.ARHGEF26	NPLOC4	0.176	0.162	0.169	0.0172299	0.101044	FALSE	NA	NA	17	79523913	79615495
mB.EC.ARHGEF26	CAPZB	0.251	0.085	0.168	0.0675316	0.172402	FALSE	NA	NA	1	19665267	19812066
mB.EC.ARHGEF26	DDX6	0.172	0.163	0.1675	0.0174779	0.101603	FALSE	NA	NA	11	118620034	118661858
mB.EC.ARHGEF26	PPP2R1A	0.214	0.121	0.1675	0.0323867	0.124763	FALSE	NA	NA	19	52693292	52730687
mB.EC.ARHGEF26	RB1CC1	0.209	0.125	0.167	0.0297416	0.120168	FALSE	NA	NA	8	53535016	53658403
mB.EC.ARHGEF26	AARS1	0.361	-0.027	0.167	0.256591	0.387783	FALSE	NA	NA	16	70286198	70323446
mB.EC.ARHGEF26	TCP1	0.222	0.111	0.1665	0.039764	0.137782	FALSE	NA	NA	6	160199530	160210781
mB.EC.ARHGEF26	YARS1	0.338	-0.007	0.1655	0.220909	0.354409	FALSE	NA	NA	1	33240840	33283754
mB.EC.ARHGEF26	RAB5A	0.21	0.121	0.1655	0.0320725	0.12424	FALSE	NA	NA	3	19988571	20026667
mB.EC.ARHGEF26	NRDC	0.096	0.235	0.1655	0.0539235	0.1551	FALSE	NA	NA	1	52254863	52344477
mB.EC.ARHGEF26	RAB5C	0.206	0.125	0.1655	0.0295537	0.120168	FALSE	NA	NA	17	40276994	40307035
mB.EC.ARHGEF26	HNRNPUL2	0.162	0.168	0.165	0.0181526	0.103187	FALSE	NA	NA	11	62480102	62494821
mB.EC.ARHGEF26	CAST	0.15	0.18	0.165	0.0196301	0.104093	FALSE	NA	NA	5	95860971	96115299
mB.EC.ARHGEF26	VWA8	0.093	0.237	0.165	0.0571029	0.159723	FALSE	NA	NA	13	42140973	42535256
mB.EC.ARHGEF26	AKAP8L	0.181	0.149	0.165	0.0198441	0.104387	FALSE	NA	NA	19	15490859	15529952
mB.EC.ARHGEF26	POTEF	0.184	0.146	0.165	0.0205722	0.104998	FALSE	NA	NA	2	130831108	130886795
mB.EC.ARHGEF26	SNRNP40	0.176	0.153	0.1645	0.0191539	0.103384	FALSE	NA	NA	1	31732417	31769662
mB.EC.ARHGEF26	RPS6	0.28	0.048	0.164	0.121646	0.242842	FALSE	NA	NA	9	19375713	19380252
mB.EC.ARHGEF26	DYNLL1	0.052	0.276	0.164	0.114953	0.235034	FALSE	NA	NA	12	120907653	120936296
mB.EC.ARHGEF26	ECM29	0.138	0.189	0.1635	0.0231769	0.109601	FALSE	NA	NA	9	114122972	114247025
mB.EC.ARHGEF26	WTAP	0.172	0.155	0.1635	0.0190618	0.103384	FALSE	NA	NA	6	160146617	160177351
mB.EC.ARHGEF26	PCMT1	0.188	0.137	0.1625	0.0235695	0.10967	FALSE	NA	NA	6	150070579	150132556
mB.EC.ARHGEF26	AP3B1	0.129	0.196	0.1625	0.0270866	0.116352	FALSE	NA	NA	5	77296349	77590579
mB.EC.ARHGEF26	SNX9	0.2	0.125	0.1625	0.0292401	0.120168	FALSE	NA	NA	6	158244296	158366109
mB.EC.ARHGEF26	TPM2	0.252	0.073	0.1625	0.082033	0.194262	FALSE	NA	NA	9	35681989	35691017
mB.EC.ARHGEF26	RPL13	0.225	0.1	0.1625	0.0489509	0.149836	FALSE	NA	NA	16	89627065	89630950
mB.EC.ARHGEF26	SMAD2	0.219	0.105	0.162	0.044024	0.143552	FALSE	NA	NA	18	45357922	45457515
mB.EC.ARHGEF26	MTA2	0.096	0.227	0.1615	0.0528503	0.153882	FALSE	NA	NA	11	62360686	62369312
mB.EC.ARHGEF26	DNAJC7	0.138	0.183	0.1605	0.0232917	0.109601	FALSE	NA	NA	17	40128451	40173394
mB.EC.ARHGEF26	RAB5B	0.187	0.134	0.1605	0.0247756	0.112246	FALSE	NA	NA	12	56367697	56388490
mB.EC.ARHGEF26	POTEE	0.18	0.141	0.1605	0.0223466	0.108138	FALSE	NA	NA	2	131975882	132022965
mB.EC.ARHGEF26	PPP1R12A	0.162	0.156	0.159	0.0201242	0.104649	FALSE	NA	NA	12	80167343	80329240
mB.EC.ARHGEF26	CDC73	0.09	0.228	0.159	0.0589072	0.161264	FALSE	NA	NA	1	193091147	193223031
mB.EC.ARHGEF26	NUDT4	0.215	0.103	0.159	0.0452197	0.145457	FALSE	NA	NA	12	93771659	93797024
mB.EC.ARHGEF26	TPM1	0.222	0.095	0.1585	0.0531659	0.154069	FALSE	NA	NA	15	63334831	63364114
mB.EC.ARHGEF26	ACTBL2	0.178	0.139	0.1585	0.023129	0.109601	FALSE	NA	NA	5	56775846	56778636
mB.EC.ARHGEF26	PPP1CC	0.102	0.215	0.1585	0.0460567	0.146573	FALSE	NA	NA	12	111157485	111180744
mB.EC.ARHGEF26	GMFG	0.085	0.232	0.1585	0.0648146	0.16793	FALSE	NA	NA	19	39818993	39833012
mB.EC.ARHGEF26	NCAPG	0.18	0.135	0.1575	0.0245239	0.11164	FALSE	NA	NA	4	17812525	17846485
mB.EC.ARHGEF26	CCDC47	0.191	0.124	0.1575	0.0294609	0.120168	FALSE	NA	NA	17	61822610	61853711
mB.EC.ARHGEF26	TLN1	0.267	0.047	0.157	0.12228	0.243299	FALSE	NA	NA	9	35696945	35732392
mB.EC.ARHGEF26	TPT1	0.338	-0.024	0.157	0.25623	0.387558	FALSE	NA	NA	13	45911008	45915505
mB.EC.ARHGEF26	PDLIM4	0.029	0.283	0.156	0.154918	0.282333	FALSE	NA	NA	5	131593364	131609147
mB.EC.ARHGEF26	ACTA2	0.178	0.133	0.1555	0.0253918	0.11344	FALSE	NA	NA	10	90694831	90751147
mB.EC.ARHGEF26	RIPOR1	0.088	0.223	0.1555	0.0603649	0.163153	FALSE	NA	NA	16	67552321	67580691
mB.EC.ARHGEF26	CYFIP1	0.087	0.223	0.155	0.0614408	0.164058	FALSE	NA	NA	15	22892005	23006016
mB.EC.ARHGEF26	MRPL39	0.278	0.032	0.155	0.149287	0.275447	FALSE	NA	NA	21	26957968	26979829
mB.EC.ARHGEF26	DYSF	0.11	0.199	0.1545	0.0384184	0.135828	FALSE	NA	NA	2	71680852	71913898
mB.EC.ARHGEF26	NARS1	0.158	0.151	0.1545	0.0218119	0.107117	FALSE	NA	NA	18	55267888	55289177
mB.EC.ARHGEF26	S100A16	0.233	0.076	0.1545	0.075653	0.186318	FALSE	NA	NA	1	153579362	153585621
mB.EC.ARHGEF26	GTF3C5	0.169	0.139	0.154	0.0237414	0.109739	FALSE	NA	NA	9	135906076	135933890
mB.EC.ARHGEF26	MFN2	0.143	0.165	0.154	0.0228907	0.109601	FALSE	NA	NA	1	12040238	12073571
mB.EC.ARHGEF26	RRAS	0.183	0.124	0.1535	0.0293866	0.120168	FALSE	NA	NA	19	50138549	50143458
mB.EC.ARHGEF26	EPB41L3	0.158	0.149	0.1535	0.0222704	0.108138	FALSE	NA	NA	18	5392383	5630699
mB.EC.ARHGEF26	HSPA4L	0.18	0.127	0.1535	0.0279549	0.118059	FALSE	NA	NA	4	128702976	128761888
mB.EC.ARHGEF26	WBP11	0.168	0.138	0.153	0.0241676	0.111056	FALSE	NA	NA	12	14939410	14956474
mB.EC.ARHGEF26	FUBP3	0.238	0.068	0.153	0.0869412	0.198362	FALSE	NA	NA	9	133454352	133513739
mB.EC.ARHGEF26	HNRNPD	0.231	0.075	0.153	0.0766752	0.188034	FALSE	NA	NA	4	83273651	83295656
mB.EC.ARHGEF26	PLOD1	0.221	0.084	0.1525	0.0645233	0.16783	FALSE	NA	NA	1	11994262	12035595
mB.EC.ARHGEF26	YWHAQ	0.382	-0.08	0.151	0.36171	0.493706	FALSE	NA	NA	2	9724101	9771143
mB.EC.ARHGEF26	CAPZA2	0.14	0.16	0.15	0.0244157	0.11164	FALSE	NA	NA	7	116451124	116562103
mB.EC.ARHGEF26	MRPS16	0.164	0.135	0.1495	0.0256084	0.113676	FALSE	NA	NA	10	75006510	75012451
mB.EC.ARHGEF26	NASP	0.311	-0.012	0.1495	0.23671	0.367835	FALSE	NA	NA	1	46049518	46084566
mB.EC.ARHGEF26	CHMP5	0.15	0.149	0.1495	0.0237673	0.109739	FALSE	NA	NA	9	33264940	33281977
mB.EC.ARHGEF26	CHTF18	-0.019	0.318	0.1495	0.25062	0.382701	FALSE	NA	NA	16	838046	850737
mB.EC.ARHGEF26	P4HA1	0.149	0.15	0.1495	0.0237673	0.109739	FALSE	NA	NA	10	74766975	74856732
mB.EC.ARHGEF26	EIF4A1	0.198	0.1	0.149	0.0461867	0.146573	FALSE	NA	NA	17	7476024	7482323
mB.EC.ARHGEF26	TJP1	0.164	0.134	0.149	0.0259735	0.113924	FALSE	NA	NA	15	29991571	30261068
mB.EC.ARHGEF26	HNRNPM	0.216	0.082	0.149	0.0662437	0.17024	FALSE	NA	NA	19	8509651	8553998
mB.EC.ARHGEF26	ALDH1L2	0.121	0.176	0.1485	0.0310455	0.122258	FALSE	NA	NA	12	105413568	105478355
mB.EC.ARHGEF26	SEPTIN6	0.205	0.091	0.148	0.0552221	0.156656	FALSE	NA	NA	X	118749687	118827333
mB.EC.ARHGEF26	VDAC1	0.29	0.005	0.1475	0.20319	0.337194	FALSE	NA	NA	5	133307606	133340824
mB.EC.ARHGEF26	PSMD2	0.226	0.069	0.1475	0.0841532	0.197431	FALSE	NA	NA	3	184016497	184026842
mB.EC.ARHGEF26	MRPL46	0.182	0.112	0.147	0.036356	0.132848	FALSE	NA	NA	15	89002707	89010650
mB.EC.ARHGEF26	PCBP2	0.238	0.056	0.147	0.105059	0.22168	FALSE	NA	NA	12	53835525	53874946
mB.EC.ARHGEF26	HNRNPL	0.148	0.146	0.147	0.024893	0.112514	FALSE	NA	NA	19	39327028	39342987
mB.EC.ARHGEF26	RPS8	0.192	0.102	0.147	0.044107	0.143552	FALSE	NA	NA	1	45240923	45244451
mB.EC.ARHGEF26	PSMD4	0.196	0.096	0.146	0.049606	0.150534	FALSE	NA	NA	1	151227179	151239955
mB.EC.ARHGEF26	PFKFB4	0.085	0.207	0.146	0.061831	0.164447	FALSE	NA	NA	3	48555117	48599448
mB.EC.ARHGEF26	PCBP2	0.236	0.056	0.146	0.104886	0.22168	FALSE	NA	NA	12	53835525	53874946
mB.EC.ARHGEF26	MARS1	0.146	0.146	0.146	0.0253502	0.11344	FALSE	NA	NA	12	57869228	57911352
mB.EC.ARHGEF26	ARL2	0.105	0.186	0.1455	0.041442	0.140436	FALSE	NA	NA	11	64781585	64789656
mB.EC.ARHGEF26	CPNE3	0.117	0.173	0.145	0.0333439	0.127686	FALSE	NA	NA	8	87497059	87573726
mB.EC.ARHGEF26	MAP4	0.185	0.105	0.145	0.041408	0.140436	FALSE	NA	NA	3	47892182	48130769
mB.EC.ARHGEF26	AP1B1	0.227	0.062	0.1445	0.0945604	0.208611	FALSE	NA	NA	22	29723669	29819168
mB.EC.ARHGEF26	CHD6	0.256	0.033	0.1445	0.147285	0.272802	FALSE	NA	NA	20	40030741	40247133
mB.EC.ARHGEF26	PPFIA1	0.142	0.146	0.144	0.0263548	0.114819	FALSE	NA	NA	11	70116806	70230509
mB.EC.ARHGEF26	ZNF638	0.214	0.074	0.144	0.076027	0.186682	FALSE	NA	NA	2	71503691	71662199
mB.EC.ARHGEF26	P4HB	0.17	0.117	0.1435	0.033455	0.127858	FALSE	NA	NA	17	79801035	79818570
mB.EC.ARHGEF26	AP2A2	0.197	0.09	0.1435	0.0555453	0.156656	FALSE	NA	NA	11	924894	1012239
mB.EC.ARHGEF26	YWHAH	0.367	-0.08	0.1435	0.370078	0.501795	FALSE	NA	NA	22	32340447	32353590
mB.EC.ARHGEF26	PFN1	0.556	-0.27	0.143	0.602401	0.713272	FALSE	NA	NA	17	4848947	4852356
mB.EC.ARHGEF26	RPS2	0.196	0.09	0.143	0.0554681	0.156656	FALSE	NA	NA	16	2012053	2014861
mB.EC.ARHGEF26	GRB10	0.156	0.13	0.143	0.0284674	0.11918	FALSE	NA	NA	7	50657760	50861159
mB.EC.ARHGEF26	PTPRK	0.082	0.204	0.143	0.0649968	0.16793	FALSE	NA	NA	6	128289924	128841870
mB.EC.ARHGEF26	MRPL20	0.211	0.075	0.143	0.0744028	0.184562	FALSE	NA	NA	1	1337288	1342693
mB.EC.ARHGEF26	RPS10	0.236	0.05	0.143	0.115009	0.235034	FALSE	NA	NA	6	34385231	34393902
mB.EC.ARHGEF26	USP47	0.182	0.103	0.1425	0.0428834	0.141992	FALSE	NA	NA	11	11862970	11980870
mB.EC.ARHGEF26	DNMBP	0.233	0.052	0.1425	0.111349	0.231079	FALSE	NA	NA	10	101635334	101769676
mB.EC.ARHGEF26	AP4E1	0.091	0.194	0.1425	0.0543001	0.15572	FALSE	NA	NA	15	51200869	51298097
mB.EC.ARHGEF26	COPB2	0.145	0.139	0.142	0.0274193	0.11682	FALSE	NA	NA	3	139074442	139108574
mB.EC.ARHGEF26	PRRC2A	0.233	0.051	0.142	0.113078	0.233662	FALSE	NA	NA	6	31588497	31605548
mB.EC.ARHGEF26	VCP	0.123	0.158	0.1405	0.0312545	0.122355	FALSE	NA	NA	9	35056061	35073246
mB.EC.ARHGEF26	ATP13A1	0.173	0.108	0.1405	0.0390939	0.136877	FALSE	NA	NA	19	19756007	19774502
mB.EC.ARHGEF26	CUL7	0.094	0.187	0.1405	0.0509293	0.15263	FALSE	NA	NA	6	43005355	43021683
mB.EC.ARHGEF26	GIT1	0.172	0.109	0.1405	0.0384173	0.135828	FALSE	NA	NA	17	27900487	27921072
mB.EC.ARHGEF26	SEC31A	0.244	0.036	0.14	0.141378	0.266909	FALSE	NA	NA	4	83739814	83822319
mB.EC.ARHGEF26	RAI14	0.144	0.136	0.14	0.0285581	0.119301	FALSE	NA	NA	5	34656342	34832732
mB.EC.ARHGEF26	MYO1E	0.111	0.169	0.14	0.0371673	0.133581	FALSE	NA	NA	15	59427113	59665099
mB.EC.ARHGEF26	RAB7A	0.267	0.013	0.14	0.188651	0.323066	FALSE	NA	NA	3	128444965	128533639
mB.EC.ARHGEF26	MTOR	0.098	0.181	0.1395	0.0470369	0.146703	FALSE	NA	NA	1	11166592	11322564
mB.EC.ARHGEF26	CPT1A	0.129	0.15	0.1395	0.0298094	0.120168	FALSE	NA	NA	11	68522088	68611878
mB.EC.ARHGEF26	CUL9	0.123	0.155	0.139	0.031628	0.122963	FALSE	NA	NA	6	43149913	43192325
mB.EC.ARHGEF26	LDHA	0.402	-0.124	0.139	0.446687	0.571689	FALSE	NA	NA	11	18415935	18429972
mB.EC.ARHGEF26	WASHC5	0.086	0.191	0.1385	0.0593917	0.16213	FALSE	NA	NA	8	126036502	126104082
mB.EC.ARHGEF26	COPS2	0.053	0.224	0.1385	0.109043	0.228257	FALSE	NA	NA	15	49398268	49447858
mB.EC.ARHGEF26	FHL3	0.032	0.245	0.1385	0.149426	0.275447	FALSE	NA	NA	1	38462442	38471278
mB.EC.ARHGEF26	RAN	0.22	0.056	0.138	0.103657	0.220329	FALSE	NA	NA	12	131356424	131362223
mB.EC.ARHGEF26	SRSF9	0.02	0.255	0.1375	0.174412	0.305736	FALSE	NA	NA	12	120899471	120907596
mB.EC.ARHGEF26	GFPT1	0.135	0.137	0.136	0.0306959	0.122158	FALSE	NA	NA	2	69546905	69614382
mB.EC.ARHGEF26	HADHB	0.206	0.066	0.136	0.0866481	0.198362	FALSE	NA	NA	2	26466038	26513336
mB.EC.ARHGEF26	MRPS28	0.259	0.012	0.1355	0.191991	0.325444	FALSE	NA	NA	8	80830952	80942524
mB.EC.ARHGEF26	TTC28	0.117	0.154	0.1355	0.0348035	0.130351	FALSE	NA	NA	22	28374004	29075853
mB.EC.ARHGEF26	AP2M1	0.157	0.114	0.1355	0.0361543	0.132848	FALSE	NA	NA	3	183892477	183901879
mB.EC.ARHGEF26	CARD10	0.137	0.134	0.1355	0.0310124	0.122258	FALSE	NA	NA	22	37886400	37915549
mB.EC.ARHGEF26	AP2B1	0.168	0.101	0.1345	0.0445074	0.144126	FALSE	NA	NA	17	33905065	34053436
mB.EC.ARHGEF26	H1-10	0.181	0.088	0.1345	0.0567367	0.159301	FALSE	NA	NA	3	129033615	129035120
mB.EC.ARHGEF26	VPS18	0.062	0.207	0.1345	0.0929323	0.206397	FALSE	NA	NA	15	41186628	41196173
mB.EC.ARHGEF26	ELP1	0.122	0.146	0.134	0.0335591	0.128002	FALSE	NA	NA	9	111629797	111696396
mB.EC.ARHGEF26	AP3S1	0.12	0.148	0.134	0.0341543	0.12925	FALSE	NA	NA	5	115177178	115249778
mB.EC.ARHGEF26	THRAP3	0.131	0.136	0.1335	0.0323079	0.124709	FALSE	NA	NA	1	36690017	36770958
mB.EC.ARHGEF26	PTCD3	0.146	0.121	0.1335	0.034033	0.129045	FALSE	NA	NA	2	86333305	86369280
mB.EC.ARHGEF26	PSMD12	0.117	0.15	0.1335	0.0353746	0.131294	FALSE	NA	NA	17	65334032	65362743
mB.EC.ARHGEF26	TPM2	0.193	0.073	0.133	0.075644	0.186318	FALSE	NA	NA	9	35681989	35691017
mB.EC.ARHGEF26	RACK1	0.214	0.052	0.133	0.110295	0.229881	FALSE	NA	NA	5	180663909	180675096
mB.EC.ARHGEF26	MAPK3	0.169	0.096	0.1325	0.0487708	0.149836	FALSE	NA	NA	16	30125426	30134827
mB.EC.ARHGEF26	SPAG9	0.202	0.063	0.1325	0.0910306	0.204494	FALSE	NA	NA	17	49039535	49198226
mB.EC.ARHGEF26	SQSTM1	0.142	0.123	0.1325	0.0339393	0.129045	FALSE	NA	NA	5	179233388	179265078
mB.EC.ARHGEF26	MRPS10	0.107	0.157	0.132	0.0406589	0.139791	FALSE	NA	NA	6	42174539	42185603
mB.EC.ARHGEF26	SERPINH1	0.183	0.081	0.132	0.0647781	0.16793	FALSE	NA	NA	11	75273101	75283828
mB.EC.ARHGEF26	CARD6	0.103	0.16	0.1315	0.0433361	0.142243	FALSE	NA	NA	5	40841286	40860275
mB.EC.ARHGEF26	SF3A3	0.174	0.089	0.1315	0.0555498	0.156656	FALSE	NA	NA	1	38422647	38456593
mB.EC.ARHGEF26	TNKS1BP1	0.158	0.105	0.1315	0.0419967	0.141209	FALSE	NA	NA	11	57067112	57092426
mB.EC.ARHGEF26	HNRNPR	0.165	0.098	0.1315	0.0471272	0.146703	FALSE	NA	NA	1	23630264	23670829
mB.EC.ARHGEF26	POLR2H	0.045	0.218	0.1315	0.123486	0.245192	FALSE	NA	NA	3	184079506	184086384
mB.EC.ARHGEF26	KCTD12	0.124	0.138	0.131	0.0344758	0.129704	FALSE	NA	NA	13	77454312	77460540
mB.EC.ARHGEF26	IKBIP	0.129	0.132	0.1305	0.0342586	0.129392	FALSE	NA	NA	12	99007183	99038891
mB.EC.ARHGEF26	PPP1R10	0.134	0.127	0.1305	0.0343795	0.129595	FALSE	NA	NA	6	30568177	30586389
mB.EC.ARHGEF26	SMC3	0.083	0.178	0.1305	0.0622481	0.164639	FALSE	NA	NA	10	112327449	112364394
mB.EC.ARHGEF26	EFTUD2	0.103	0.157	0.13	0.0435828	0.14281	FALSE	NA	NA	17	42927311	42977030
mB.EC.ARHGEF26	PHAX	0.096	0.164	0.13	0.0489338	0.149836	FALSE	NA	NA	5	125935960	125962944
mB.EC.ARHGEF26	GSPT1	0.171	0.089	0.13	0.0555539	0.156656	FALSE	NA	NA	16	11961985	12009939
mB.EC.ARHGEF26	PRPS2	0.206	0.054	0.13	0.106406	0.223707	FALSE	NA	NA	X	12809474	12842341
mB.EC.ARHGEF26	YWHAB	0.367	-0.107	0.13	0.433828	0.561064	FALSE	NA	NA	20	43514317	43537173
mB.EC.ARHGEF26	RTCA	0.174	0.085	0.1295	0.0598955	0.163044	FALSE	NA	NA	1	100731763	100758325
mB.EC.ARHGEF26	HNRNPR	0.166	0.092	0.129	0.0526165	0.153882	FALSE	NA	NA	1	23630264	23670829
mB.EC.ARHGEF26	FDPS	0.209	0.048	0.1285	0.117583	0.237877	FALSE	NA	NA	1	155278539	155290457
mB.EC.ARHGEF26	BCR	0.24	0.017	0.1285	0.183007	0.315642	FALSE	NA	NA	22	23521891	23660224
mB.EC.ARHGEF26	RPS4Y1	0.224	0.031	0.1275	0.152436	0.279128	FALSE	NA	NA	Y	2709527	2800041
mB.EC.ARHGEF26	PRDX2	0.247	0.008	0.1275	0.203669	0.33752	FALSE	NA	NA	19	12907634	12912694
mB.EC.ARHGEF26	COPG2	0.087	0.167	0.127	0.0577501	0.160445	FALSE	NA	NA	7	130146089	130353598
mB.EC.ARHGEF26	RPS3A	0.226	0.028	0.127	0.159009	0.28681	FALSE	NA	NA	4	152020725	152025804
mB.EC.ARHGEF26	RAB2A	0.213	0.041	0.127	0.131488	0.255303	FALSE	NA	NA	8	61429416	61536186
mB.EC.ARHGEF26	HCLS1	0.102	0.15	0.126	0.0451412	0.145447	FALSE	NA	NA	3	121350246	121379774
mB.EC.ARHGEF26	HSPA12B	0.127	0.124	0.1255	0.0379462	0.135043	FALSE	NA	NA	20	3713314	3733758
mB.EC.ARHGEF26	SRRT	0.14	0.111	0.1255	0.0407061	0.139791	FALSE	NA	NA	7	100472733	100486285
mB.EC.ARHGEF26	ASCC3	0.141	0.11	0.1255	0.0411057	0.140166	FALSE	NA	NA	6	100956070	101329248
mB.EC.ARHGEF26	QKI	0.147	0.104	0.1255	0.0440728	0.143552	FALSE	NA	NA	6	163835032	163999628
mB.EC.ARHGEF26	CCNT2	0.155	0.095	0.125	0.0504662	0.151477	FALSE	NA	NA	2	135675805	135716912
mB.EC.ARHGEF26	WASHC2C	0.112	0.138	0.125	0.040573	0.139791	FALSE	NA	NA	10	46222648	46288409
mB.EC.ARHGEF26	WASHC4	0.104	0.145	0.1245	0.044407	0.144043	FALSE	NA	NA	12	105501102	105562912
mB.EC.ARHGEF26	PXDN	0.087	0.162	0.1245	0.0579432	0.160445	FALSE	NA	NA	2	1635659	1748624
mB.EC.ARHGEF26	AHCYL1	0.198	0.05	0.124	0.113687	0.233749	FALSE	NA	NA	1	110527308	110566357
mB.EC.ARHGEF26	COPS4	0.168	0.08	0.124	0.0658762	0.169748	FALSE	NA	NA	4	83955600	83996971
mB.EC.ARHGEF26	BUB3	0.109	0.138	0.1235	0.0424219	0.141651	FALSE	NA	NA	10	124913793	124924886
mB.EC.ARHGEF26	PPIP5K2	0.26	-0.013	0.1235	0.254389	0.385681	FALSE	NA	NA	5	102455853	102548500
mB.EC.ARHGEF26	HNRNPA0	0.161	0.086	0.1235	0.0590945	0.161547	FALSE	NA	NA	5	137087075	137090039
mB.EC.ARHGEF26	LRRFIP1	0.12	0.127	0.1235	0.0396978	0.137782	FALSE	NA	NA	2	238536219	238722325
mB.EC.ARHGEF26	PDLIM7	0.179	0.068	0.1235	0.0824318	0.194491	FALSE	NA	NA	5	176910395	176924607
mB.EC.ARHGEF26	CDC42	0.182	0.065	0.1235	0.0871374	0.198362	FALSE	NA	NA	1	22379120	22419437
mB.EC.ARHGEF26	PRDX1	0.205	0.041	0.123	0.131713	0.255367	FALSE	NA	NA	1	45976708	45988719
mB.EC.ARHGEF26	PRPF3	0.071	0.175	0.123	0.0779507	0.189239	FALSE	NA	NA	1	150293925	150325671
mB.EC.ARHGEF26	CDC42BPB	0.078	0.167	0.1225	0.0684423	0.173351	FALSE	NA	NA	14	103398716	103523799
mB.EC.ARHGEF26	RPL23A	0.255	-0.011	0.122	0.25086	0.382736	FALSE	NA	NA	17	27046411	27051377
mB.EC.ARHGEF26	FKBP5	0.118	0.126	0.122	0.0410223	0.140166	FALSE	NA	NA	6	35541362	35696360
mB.EC.ARHGEF26	NAP1L1	0.242	0.001	0.1215	0.222902	0.356422	FALSE	NA	NA	12	76438670	76478813
mB.EC.ARHGEF26	HDAC2	0.118	0.125	0.1215	0.0414047	0.140436	FALSE	NA	NA	6	114254192	114332472
mB.EC.ARHGEF26	SERBP1	0.117	0.125	0.121	0.0418995	0.141209	FALSE	NA	NA	1	67873493	67896098
mB.EC.ARHGEF26	SEPTIN11	0.181	0.06	0.1205	0.095459	0.209475	FALSE	NA	NA	4	77870856	77961537
mB.EC.ARHGEF26	TSSC4	0.065	0.175	0.12	0.0871719	0.198362	FALSE	NA	NA	11	2421718	2425106
mB.EC.ARHGEF26	PRPS1	0.204	0.036	0.12	0.142659	0.268024	FALSE	NA	NA	X	106871737	106894256
mB.EC.ARHGEF26	PGAM5	0.004	0.236	0.12	0.216628	0.349192	FALSE	NA	NA	12	133287405	133299228
mB.EC.ARHGEF26	PCBP1	0.238	0.002	0.12	0.221404	0.354908	FALSE	NA	NA	2	70314585	70316332
mB.EC.ARHGEF26	GLRX3	0.23	0.009	0.1195	0.204958	0.338113	FALSE	NA	NA	10	131934663	131982785
mB.EC.ARHGEF26	CCT5	0.15	0.089	0.1195	0.0568695	0.159301	FALSE	NA	NA	5	10250033	10266524
mB.EC.ARHGEF26	INPPL1	0.161	0.077	0.119	0.0700279	0.176211	FALSE	NA	NA	11	71934745	71950149
mB.EC.ARHGEF26	PGAM1	0.513	-0.275	0.119	0.647973	0.751268	FALSE	NA	NA	10	99185917	99193198
mB.EC.ARHGEF26	PSMD14	0.125	0.112	0.1185	0.0445927	0.144161	FALSE	NA	NA	2	162164549	162268228
mB.EC.ARHGEF26	BTAF1	0.093	0.144	0.1185	0.053793	0.154956	FALSE	NA	NA	10	93683526	93790082
mB.EC.ARHGEF26	PSMD3	0.091	0.146	0.1185	0.0554042	0.156656	FALSE	NA	NA	17	38137050	38154213
mB.EC.ARHGEF26	RPL36AL	0.238	-0.002	0.118	0.232284	0.36459	FALSE	NA	NA	14	50085237	50087403
mB.EC.ARHGEF26	VAPB	0.082	0.152	0.117	0.0644818	0.16783	FALSE	NA	NA	20	56964178	57026157
mB.EC.ARHGEF26	HDAC7	0.166	0.067	0.1165	0.084292	0.197431	FALSE	NA	NA	12	48176505	48226915
mB.EC.ARHGEF26	MRPL58	0.226	0.007	0.1165	0.211365	0.344539	FALSE	NA	NA	17	73008765	73017356
mB.EC.ARHGEF26	GATAD2B	0.092	0.141	0.1165	0.0553121	0.156656	FALSE	NA	NA	1	153777201	153895451
mB.EC.ARHGEF26	NOMO2	0.141	0.092	0.1165	0.0553121	0.156656	FALSE	NA	NA	16	18511182	18573533
mB.EC.ARHGEF26	YWHAG	0.275	-0.043	0.116	0.330854	0.46444	FALSE	NA	NA	7	75956116	75988348
mB.EC.ARHGEF26	WASHC2A	0.105	0.127	0.116	0.0483118	0.149597	FALSE	NA	NA	10	51827610	51893269
mB.EC.ARHGEF26	MRPS31	0.132	0.1	0.116	0.0504449	0.151477	FALSE	NA	NA	13	41303432	41345309
mB.EC.ARHGEF26	RPL31	0.24	-0.008	0.116	0.248335	0.380385	FALSE	NA	NA	2	101618177	101640494
mB.EC.ARHGEF26	CTSB	0.11	0.121	0.1155	0.0473949	0.147298	FALSE	NA	NA	8	11700033	11726957
mB.EC.ARHGEF26	ARL1	0.036	0.195	0.1155	0.143467	0.268565	FALSE	NA	NA	12	101786898	101801598
mB.EC.ARHGEF26	ACTB	0.145	0.085	0.115	0.0619446	0.164447	FALSE	NA	NA	7	5566782	5603415
mB.EC.ARHGEF26	BCLAF1	0.131	0.098	0.1145	0.0523728	0.153882	FALSE	NA	NA	6	136578001	136610989
mB.EC.ARHGEF26	TICAM2	0.193	0.036	0.1145	0.143683	0.268709	FALSE	NA	NA	5	114914339	114961876
mB.EC.ARHGEF26	HSP90AB4P	0.244	-0.015	0.1145	0.266714	0.397207	FALSE	NA	NA	15	58982650	58985478
mB.EC.ARHGEF26	ACTG1	0.145	0.084	0.1145	0.0630923	0.165407	FALSE	NA	NA	17	79476997	79490873
mB.EC.ARHGEF26	MTDH	0.219	0.01	0.1145	0.205145	0.338113	FALSE	NA	NA	8	98656407	98740998
mB.EC.ARHGEF26	S100A13	0.172	0.057	0.1145	0.101158	0.217169	FALSE	NA	NA	1	153591263	153606568
mB.EC.ARHGEF26	IGF2BP2	0.201	0.028	0.1145	0.161894	0.290927	FALSE	NA	NA	3	185361527	185542844
mB.EC.ARHGEF26	CNTNAP1	0.076	0.152	0.114	0.0721888	0.180006	FALSE	NA	NA	17	40834631	40851832
mB.EC.ARHGEF26	ENO2	0.427	-0.199	0.114	0.587443	0.702892	FALSE	NA	NA	12	7022909	7032861
mB.EC.ARHGEF26	SMNDC1	0.121	0.106	0.1135	0.0499525	0.151117	FALSE	NA	NA	10	112050488	112064709
mB.EC.ARHGEF26	PTPN1	0.139	0.088	0.1135	0.0597918	0.162992	FALSE	NA	NA	20	49126891	49201299
mB.EC.ARHGEF26	ARVCF	0.182	0.045	0.1135	0.124534	0.24702	FALSE	NA	NA	22	19957419	20004331
mB.EC.ARHGEF26	CAVIN2	0.119	0.108	0.1135	0.0495232	0.150534	FALSE	NA	NA	2	192699031	192712006
mB.EC.ARHGEF26	ELMO1	0.063	0.163	0.113	0.0910931	0.204494	FALSE	NA	NA	7	36893961	37488852
mB.EC.ARHGEF26	HDAC1	0.112	0.114	0.113	0.0495866	0.150534	FALSE	NA	NA	1	32757687	32799236
mB.EC.ARHGEF26	SMAD3	0.139	0.087	0.113	0.0608672	0.163153	FALSE	NA	NA	15	67356101	67487533
mB.EC.ARHGEF26	DCTN3	0.224	0.002	0.113	0.225894	0.358828	FALSE	NA	NA	9	34613548	34620515
mB.EC.ARHGEF26	COG1	0.111	0.114	0.1125	0.0501612	0.15147	FALSE	NA	NA	17	71189129	71204646
mB.EC.ARHGEF26	STK4	0.15	0.075	0.1125	0.0738262	0.183378	FALSE	NA	NA	20	43595115	43708600
mB.EC.ARHGEF26	KARS1	0.208	0.016	0.112	0.191695	0.325444	FALSE	NA	NA	16	75661622	75682541
mB.EC.ARHGEF26	PSMD1	0.175	0.048	0.1115	0.11877	0.239405	FALSE	NA	NA	2	231921578	232037541
mB.EC.ARHGEF26	LUZP1	0.158	0.065	0.1115	0.0881849	0.199762	FALSE	NA	NA	1	23410516	23504301
mB.EC.ARHGEF26	KATNA1	0.115	0.107	0.111	0.0521075	0.153882	FALSE	NA	NA	6	149916009	149970108
mB.EC.ARHGEF26	TRAP1	0.11	0.111	0.1105	0.0524202	0.153882	FALSE	NA	NA	16	3701640	3767598
mB.EC.ARHGEF26	CARM1	0.059	0.162	0.1105	0.0982873	0.21362	FALSE	NA	NA	19	10982189	11033453
mB.EC.ARHGEF26	FAM32A	0.304	-0.083	0.1105	0.423529	0.552678	FALSE	NA	NA	19	16296191	16302857
mB.EC.ARHGEF26	HNRNPA1	0.147	0.074	0.1105	0.0756857	0.186318	FALSE	NA	NA	12	54673977	54680872
mB.EC.ARHGEF26	RPL10	0.208	0.012	0.11	0.202751	0.336804	FALSE	NA	NA	X	153618315	153637504
mB.EC.ARHGEF26	ADRM1	0.155	0.065	0.11	0.0885337	0.200317	FALSE	NA	NA	20	60877149	60883918
mB.EC.ARHGEF26	PSMB5	0.073	0.146	0.1095	0.0772974	0.188783	FALSE	NA	NA	14	23485752	23504439
mB.EC.ARHGEF26	CYFIP2	0.071	0.148	0.1095	0.0799423	0.192372	FALSE	NA	NA	5	156693089	156822606
mB.EC.ARHGEF26	IARS1	0.071	0.148	0.1095	0.0799423	0.192372	FALSE	NA	NA	9	94972489	95056038
mB.EC.ARHGEF26	RPS17L	0.189	0.03	0.1095	0.158879	0.28681	FALSE	NA	NA	15	82821158	82824972
mB.EC.ARHGEF26	RANBP6	0.006	0.213	0.1095	0.218257	0.351029	FALSE	NA	NA	9	6011043	6015618
mB.EC.ARHGEF26	RARS1	0.083	0.135	0.109	0.0663755	0.170352	FALSE	NA	NA	5	167913450	167946304
mB.EC.ARHGEF26	HSP90AB1	0.219	-0.001	0.109	0.236502	0.367835	FALSE	NA	NA	6	44214824	44221620
mB.EC.ARHGEF26	EIF2S3	0.197	0.021	0.109	0.180837	0.313018	FALSE	NA	NA	X	24072833	24096088
mB.EC.ARHGEF26	RABGAP1	0.178	0.039	0.1085	0.138568	0.263225	FALSE	NA	NA	9	125703112	125867145
mB.EC.ARHGEF26	LRRFIP1	0.125	0.091	0.108	0.0607618	0.163153	FALSE	NA	NA	2	238536219	238722325
mB.EC.ARHGEF26	DSTN	0.157	0.059	0.108	0.0988905	0.214448	FALSE	NA	NA	20	17550508	17590564
mB.EC.ARHGEF26	NUP153	0.116	0.099	0.1075	0.0574401	0.160433	FALSE	NA	NA	6	17615269	17706656
mB.EC.ARHGEF26	SLC27A4	0.133	0.082	0.1075	0.0681231	0.172997	FALSE	NA	NA	9	131102925	131123749
mB.EC.ARHGEF26	GMPS	0.143	0.071	0.107	0.0808457	0.193348	FALSE	NA	NA	3	155588325	155661815
mB.EC.ARHGEF26	SRPRA	0.158	0.056	0.107	0.104474	0.221256	FALSE	NA	NA	11	126132814	126139039
mB.EC.ARHGEF26	MRPS6	0.221	-0.008	0.1065	0.256781	0.387783	FALSE	NA	NA	21	35445524	35515334
mB.EC.ARHGEF26	EIF4G1	0.122	0.091	0.1065	0.0619319	0.164447	FALSE	NA	NA	3	184032283	184053146
mB.EC.ARHGEF26	HSP90AA1	0.242	-0.029	0.1065	0.310165	0.443421	FALSE	NA	NA	14	102547075	102606036
mB.EC.ARHGEF26	MRPS7	0.125	0.087	0.106	0.0649347	0.16793	FALSE	NA	NA	17	73257755	73262454
mB.EC.ARHGEF26	GTF2B	0.067	0.144	0.1055	0.0870022	0.198362	FALSE	NA	NA	1	89318615	89357627
mB.EC.ARHGEF26	GAK	0.103	0.108	0.1055	0.0588636	0.161264	FALSE	NA	NA	4	843064	926161
mB.EC.ARHGEF26	MRPS33	0.154	0.057	0.1055	0.103149	0.220219	FALSE	NA	NA	7	140705854	140715028
mB.EC.ARHGEF26	CAPNS1	0.213	-0.002	0.1055	0.242111	0.373216	FALSE	NA	NA	19	36630477	36641255
mB.EC.ARHGEF26	POLD1	0.091	0.119	0.105	0.0632262	0.165407	FALSE	NA	NA	19	50887461	50921273
mB.EC.ARHGEF26	ZNF451	0.098	0.112	0.105	0.060377	0.163153	FALSE	NA	NA	6	56951642	57035105
mB.EC.ARHGEF26	ROCK2	0.062	0.148	0.105	0.0948516	0.208738	FALSE	NA	NA	2	11319887	11488456
mB.EC.ARHGEF26	TRIOBP	0.106	0.103	0.1045	0.0601647	0.163153	FALSE	NA	NA	22	38093011	38172563
mB.EC.ARHGEF26	IPO5	0.053	0.156	0.1045	0.110827	0.230741	FALSE	NA	NA	13	98605912	98676551
mB.EC.ARHGEF26	XRN1	0.105	0.103	0.104	0.0608439	0.163153	FALSE	NA	NA	3	142025449	142166904
mB.EC.ARHGEF26	NFKB1	0.162	0.046	0.104	0.12494	0.247063	FALSE	NA	NA	4	103422486	103538459
mB.EC.ARHGEF26	THYN1	0.102	0.106	0.104	0.0609032	0.163153	FALSE	NA	NA	11	134118173	134123264
mB.EC.ARHGEF26	ICAM2	0.199	0.009	0.104	0.214515	0.347264	FALSE	NA	NA	17	62079954	62097994
mB.EC.ARHGEF26	ELP3	0.103	0.104	0.1035	0.0615429	0.164058	FALSE	NA	NA	8	27947190	28048673
mB.EC.ARHGEF26	STK3	0.15	0.056	0.103	0.10586	0.22291	FALSE	NA	NA	8	99413631	99955055
mB.EC.ARHGEF26	MAPK1	0.11	0.096	0.103	0.0632488	0.165407	FALSE	NA	NA	22	22108789	22221970
mB.EC.ARHGEF26	BCLAF1	0.131	0.074	0.1025	0.0794408	0.191891	FALSE	NA	NA	6	136578001	136610989
mB.EC.ARHGEF26	GTF3C3	0.09	0.115	0.1025	0.0661726	0.17024	FALSE	NA	NA	2	197627756	197664449
mB.EC.ARHGEF26	CTTN	0.088	0.116	0.102	0.0677634	0.172537	FALSE	NA	NA	11	70244510	70282690
mB.EC.ARHGEF26	EIF2B4	0.114	0.089	0.1015	0.0677353	0.172537	FALSE	NA	NA	2	27587219	27593353
mB.EC.ARHGEF26	RPS23	0.184	0.019	0.1015	0.190187	0.324833	FALSE	NA	NA	5	81569177	81574396
mB.EC.ARHGEF26	GEMIN5	0.082	0.119	0.1005	0.0732625	0.182212	FALSE	NA	NA	5	154266976	154317769
mB.EC.ARHGEF26	PRDX3	0.166	0.035	0.1005	0.150939	0.277705	FALSE	NA	NA	10	120927215	120938345
mB.EC.ARHGEF26	XPO5	0.066	0.134	0.1	0.0912365	0.204494	FALSE	NA	NA	6	43490072	43543812
mB.EC.ARHGEF26	RPS4X	0.186	0.014	0.1	0.204393	0.338105	FALSE	NA	NA	X	71475529	71497150
mB.EC.ARHGEF26	USO1	0.104	0.095	0.0995	0.0680719	0.172997	FALSE	NA	NA	4	76649777	76735382
mB.EC.ARHGEF26	SHROOM2	0.07	0.129	0.0995	0.08624	0.198362	FALSE	NA	NA	X	9754496	9917483
mB.EC.ARHGEF26	HNRNPF	0.137	0.061	0.099	0.099355	0.215213	FALSE	NA	NA	10	43881065	43904614
mB.EC.ARHGEF26	GOLGA2	0.197	0.001	0.099	0.240355	0.371746	FALSE	NA	NA	9	131018108	131038274
mB.EC.ARHGEF26	SEPTIN9	0.152	0.044	0.098	0.131903	0.255367	FALSE	NA	NA	17	75276651	75496678
mB.EC.ARHGEF26	PPP6C	0.04	0.156	0.098	0.140721	0.266006	FALSE	NA	NA	9	127908852	127952218
mB.EC.ARHGEF26	LSM8	0.107	0.088	0.0975	0.0729822	0.181749	FALSE	NA	NA	7	117824086	117832878
mB.EC.ARHGEF26	COPG1	0.065	0.13	0.0975	0.0943234	0.208527	FALSE	NA	NA	3	128968449	128996614
mB.EC.ARHGEF26	XPO1	0.035	0.16	0.0975	0.152612	0.279186	FALSE	NA	NA	2	61704984	61765761
mB.EC.ARHGEF26	RPS12	0.18	0.015	0.0975	0.203736	0.33752	FALSE	NA	NA	6	133135580	133138703
mB.EC.ARHGEF26	MRPL45	0.163	0.031	0.097	0.162625	0.291426	FALSE	NA	NA	17	36452989	36479101
mB.EC.ARHGEF26	PHKB	-0.01	0.204	0.097	0.272761	0.403703	FALSE	NA	NA	16	47495034	47735434
mB.EC.ARHGEF26	RPS18	0.243	-0.049	0.097	0.374414	0.50531	FALSE	NA	NA	6	33239787	33244287
mB.EC.ARHGEF26	WDR35	0.067	0.126	0.0965	0.0923576	0.205832	FALSE	NA	NA	2	20110021	20189892
mB.EC.ARHGEF26	NOP14	0.104	0.088	0.096	0.0750648	0.185737	FALSE	NA	NA	4	2939660	2965112
mB.EC.ARHGEF26	PJA2	0.141	0.051	0.096	0.118785	0.239405	FALSE	NA	NA	5	108670410	108745695
mB.EC.ARHGEF26	CORO1C	0.153	0.039	0.096	0.144185	0.269128	FALSE	NA	NA	12	109038885	109125372
mB.EC.ARHGEF26	TCEA1	0.161	0.031	0.096	0.16329	0.291535	FALSE	NA	NA	8	54879112	54935089
mB.EC.ARHGEF26	ANAPC1	0.107	0.084	0.0955	0.0775665	0.188783	FALSE	NA	NA	2	112523848	112642267
mB.EC.ARHGEF26	PIK3C3	0.072	0.119	0.0955	0.0872589	0.198362	FALSE	NA	NA	18	39535171	39667794
mB.EC.ARHGEF26	DDX39B	0.165	0.025	0.095	0.179247	0.311103	FALSE	NA	NA	6	31497996	31510225
mB.EC.ARHGEF26	ZC3H15	0.075	0.115	0.095	0.0847625	0.197615	FALSE	NA	NA	2	187350883	187374090
mB.EC.ARHGEF26	WRNIP1	0.107	0.082	0.0945	0.0800389	0.192372	FALSE	NA	NA	6	2765648	2787186
mB.EC.ARHGEF26	PRPF31	0.127	0.062	0.0945	0.101004	0.217079	FALSE	NA	NA	19	54618837	54635140
mB.EC.ARHGEF26	DNAJB6	0.241	-0.052	0.0945	0.386484	0.515846	FALSE	NA	NA	7	157128075	157210133
mB.EC.ARHGEF26	RPN1	0.114	0.074	0.094	0.0868138	0.198362	FALSE	NA	NA	3	128338817	128399918
mB.EC.ARHGEF26	CEP170	0.094	0.094	0.094	0.0772816	0.188783	FALSE	NA	NA	1	243287730	243418650
mB.EC.ARHGEF26	MAP3K7	0.09	0.098	0.094	0.0776649	0.188783	FALSE	NA	NA	6	91223292	91296764
mB.EC.ARHGEF26	CLIP2	0.102	0.086	0.094	0.0788139	0.190615	FALSE	NA	NA	7	73703805	73820273
mB.EC.ARHGEF26	MYO5B	0.106	0.082	0.094	0.0807257	0.193301	FALSE	NA	NA	18	47349183	47721463
mB.EC.ARHGEF26	CTR9	0.135	0.053	0.094	0.116397	0.23647	FALSE	NA	NA	11	10772534	10801290
mB.EC.ARHGEF26	DBR1	0.135	0.053	0.094	0.116397	0.23647	FALSE	NA	NA	3	137879854	137893791
mB.EC.ARHGEF26	RPL10	0.192	-0.004	0.094	0.259879	0.390628	FALSE	NA	NA	X	153618315	153637504
mB.EC.ARHGEF26	ATP5PO	0.15	0.037	0.0935	0.150529	0.277214	FALSE	NA	NA	21	35275757	35288284
mB.EC.ARHGEF26	IQGAP1	0.086	0.099	0.0925	0.0812405	0.193768	FALSE	NA	NA	15	90931450	91045475
mB.EC.ARHGEF26	RPL17	0.147	0.038	0.0925	0.148935	0.275067	FALSE	NA	NA	18	47008051	47017956
mB.EC.ARHGEF26	MAPRE1	0.197	-0.012	0.0925	0.28443	0.414948	FALSE	NA	NA	20	31407699	31438211
mB.EC.ARHGEF26	FLII	0.104	0.08	0.092	0.0847797	0.197615	FALSE	NA	NA	17	18148150	18162230
mB.EC.ARHGEF26	LIMD1	0.088	0.096	0.092	0.0815994	0.193949	FALSE	NA	NA	3	45596886	45727830
mB.EC.ARHGEF26	PLS3	0.097	0.087	0.092	0.0818235	0.194004	FALSE	NA	NA	X	114795501	114885181
mB.EC.ARHGEF26	ARFGEF1	0.105	0.079	0.092	0.0853994	0.197965	FALSE	NA	NA	8	68085747	68255912
mB.EC.ARHGEF26	EEF2	0.196	-0.012	0.092	0.285159	0.415051	FALSE	NA	NA	19	3976054	3985467
mB.EC.ARHGEF26	GART	0.202	-0.019	0.0915	0.305589	0.43733	FALSE	NA	NA	21	34876238	34915797
mB.EC.ARHGEF26	DNAJC11	0.151	0.032	0.0915	0.164201	0.292704	FALSE	NA	NA	1	6694228	6761984
mB.EC.ARHGEF26	TRIM28	0.105	0.078	0.0915	0.0867884	0.198362	FALSE	NA	NA	19	59055458	59062089
mB.EC.ARHGEF26	RPS15	0.199	-0.016	0.0915	0.297186	0.428356	FALSE	NA	NA	19	1438358	1440583
mB.EC.ARHGEF26	MYO18A	0.08	0.102	0.091	0.0863178	0.198362	FALSE	NA	NA	17	27400528	27507430
mB.EC.ARHGEF26	COPB1	0.047	0.135	0.091	0.13041	0.2535	FALSE	NA	NA	11	14464986	14521573
mB.EC.ARHGEF26	PSMC4	0.047	0.135	0.091	0.13041	0.2535	FALSE	NA	NA	19	40476912	40487348
mB.EC.ARHGEF26	ARCN1	0.175	0.007	0.091	0.232341	0.36459	FALSE	NA	NA	11	118443105	118473748
mB.EC.ARHGEF26	RAB3IP	0.05	0.131	0.0905	0.1249	0.247063	FALSE	NA	NA	12	70132461	70216984
mB.EC.ARHGEF26	LRCH1	0.043	0.138	0.0905	0.139268	0.263776	FALSE	NA	NA	13	47127303	47327175
mB.EC.ARHGEF26	RALA	0.088	0.093	0.0905	0.0844602	0.197586	FALSE	NA	NA	7	39663082	39747723
mB.EC.ARHGEF26	ARHGEF2	0.122	0.057	0.0895	0.11344	0.233749	FALSE	NA	NA	1	155916630	155976861
mB.EC.ARHGEF26	CDC23	0.077	0.101	0.089	0.0913337	0.204494	FALSE	NA	NA	5	137523339	137549032
mB.EC.ARHGEF26	RAB15	0.138	0.04	0.089	0.147273	0.272802	FALSE	NA	NA	14	65412532	65439494
mB.EC.ARHGEF26	PRKAG1	0.163	0.015	0.089	0.211958	0.344633	FALSE	NA	NA	12	49396057	49412980
mB.EC.ARHGEF26	NCOR1	0.033	0.144	0.0885	0.1644	0.292704	FALSE	NA	NA	17	15932471	16121499
mB.EC.ARHGEF26	ARHGAP31	0.133	0.044	0.0885	0.138924	0.263604	FALSE	NA	NA	3	119013220	119139561
mB.EC.ARHGEF26	TRIO	0.095	0.08	0.0875	0.0924655	0.205834	FALSE	NA	NA	5	14143811	14532235
mB.EC.ARHGEF26	FAM76B	0.102	0.073	0.0875	0.0966257	0.211198	FALSE	NA	NA	11	95502106	95523573
mB.EC.ARHGEF26	EIF5B	0.097	0.076	0.0865	0.0963374	0.210806	FALSE	NA	NA	2	99953816	100017789
mB.EC.ARHGEF26	GPS1	0.087	0.086	0.0865	0.0932981	0.206734	FALSE	NA	NA	17	80008567	80015346
mB.EC.ARHGEF26	TXNDC9	0.131	0.042	0.0865	0.145275	0.270565	FALSE	NA	NA	2	99935445	99957165
mB.EC.ARHGEF26	ECI2	0.142	0.031	0.0865	0.171445	0.301742	FALSE	NA	NA	6	4115923	4135831
mB.EC.ARHGEF26	AP2A1	0.123	0.048	0.0855	0.133922	0.257954	FALSE	NA	NA	19	50270225	50310370
mB.EC.ARHGEF26	COPS6	0.062	0.108	0.085	0.111833	0.231599	FALSE	NA	NA	7	99686577	99689823
mB.EC.ARHGEF26	PLOD3	0.141	0.029	0.085	0.178252	0.310618	FALSE	NA	NA	7	100849258	100861701
mB.EC.ARHGEF26	STOML2	0.146	0.024	0.085	0.191567	0.325444	FALSE	NA	NA	9	35099888	35103154
mB.EC.ARHGEF26	RPL36A	0.167	0.003	0.085	0.251884	0.383565	FALSE	NA	NA	X	100645812	100651105
mB.EC.ARHGEF26	LENG1	0.115	0.055	0.085	0.122	0.242992	FALSE	NA	NA	19	54658899	54663620
mB.EC.ARHGEF26	ELAVL1	0.075	0.094	0.0845	0.100811	0.217031	FALSE	NA	NA	19	8023463	8070543
mB.EC.ARHGEF26	PSMD9	0.045	0.123	0.084	0.141752	0.266909	FALSE	NA	NA	12	122326637	122356203
mB.EC.ARHGEF26	COIL	0.092	0.076	0.084	0.101356	0.217353	FALSE	NA	NA	17	55015548	55038415
mB.EC.ARHGEF26	MRPS18B	0.055	0.113	0.084	0.123365	0.245192	FALSE	NA	NA	6	30585486	30594172
mB.EC.ARHGEF26	COPZ1	0.175	-0.007	0.084	0.283275	0.414496	FALSE	NA	NA	12	54694986	54745633
mB.EC.ARHGEF26	RFC1	0.061	0.106	0.0835	0.115443	0.235275	FALSE	NA	NA	4	39289076	39367995
mB.EC.ARHGEF26	NCBP1	0.111	0.055	0.083	0.124812	0.247063	FALSE	NA	NA	9	100395908	100436030
mB.EC.ARHGEF26	CAPN2	0.13	0.036	0.083	0.163098	0.291535	FALSE	NA	NA	1	223889295	223963720
mB.EC.ARHGEF26	VPS16	0.162	0.003	0.0825	0.255734	0.387112	FALSE	NA	NA	20	2821349	2847378
mB.EC.ARHGEF26	EPRS1	0.084	0.081	0.0825	0.10353	0.2203	FALSE	NA	NA	1	220141943	220220000
mB.EC.ARHGEF26	MYO5A	0.079	0.085	0.082	0.105097	0.22168	FALSE	NA	NA	15	52599480	52821247
mB.EC.ARHGEF26	RPS15A	0.154	0.01	0.082	0.235574	0.367251	FALSE	NA	NA	16	18792617	18801705
mB.EC.ARHGEF26	ENO1	0.49	-0.327	0.0815	0.760326	0.84362	FALSE	NA	NA	1	8921061	8939308
mB.EC.ARHGEF26	PRDX4	0.208	-0.046	0.081	0.401127	0.530257	FALSE	NA	NA	X	23682379	23704516
mB.EC.ARHGEF26	CHD1L	0.065	0.097	0.081	0.115431	0.235275	FALSE	NA	NA	1	146714291	146767443
mB.EC.ARHGEF26	CDC37	0.141	0.021	0.081	0.2051	0.338113	FALSE	NA	NA	19	10501810	10530797
mB.EC.ARHGEF26	MRPL22	0.109	0.052	0.0805	0.133603	0.257596	FALSE	NA	NA	5	154320630	154348971
mB.EC.ARHGEF26	TMED10	0.04	0.12	0.08	0.157913	0.285929	FALSE	NA	NA	14	75598173	75643334
mB.EC.ARHGEF26	ARPC3	0.14	0.02	0.08	0.209399	0.342781	FALSE	NA	NA	12	110872630	110888227
mB.EC.ARHGEF26	MRPL1	0.291	-0.131	0.08	0.580805	0.695812	FALSE	NA	NA	4	78783674	78873944
mB.EC.ARHGEF26	SPART	0.056	0.103	0.0795	0.129125	0.253006	FALSE	NA	NA	13	36875775	36944317
mB.EC.ARHGEF26	HBS1L	0.121	0.038	0.0795	0.163196	0.291535	FALSE	NA	NA	6	135281516	135424194
mB.EC.ARHGEF26	WASH2P	0.034	0.125	0.0795	0.172732	0.303067	FALSE	NA	NA	2	114341230	114356614
mB.EC.ARHGEF26	MRPS5	0.134	0.025	0.0795	0.196175	0.328612	FALSE	NA	NA	2	95752952	95815179
mB.EC.ARHGEF26	DNAJB4	0.147	0.012	0.0795	0.233537	0.365152	FALSE	NA	NA	1	78444859	78483648
mB.EC.ARHGEF26	RPS11	0.148	0.011	0.0795	0.236525	0.367835	FALSE	NA	NA	19	49999622	50002946
mB.EC.ARHGEF26	PSMA4	0.127	0.031	0.079	0.181012	0.313041	FALSE	NA	NA	15	78832747	78841604
mB.EC.ARHGEF26	SBF1	0.075	0.083	0.079	0.113977	0.233749	FALSE	NA	NA	22	50883429	50913454
mB.EC.ARHGEF26	CKAP4	0.132	0.026	0.079	0.194206	0.326936	FALSE	NA	NA	12	106631655	106698057
mB.EC.ARHGEF26	HNRNPA2B1	0.11	0.048	0.079	0.143137	0.26837	FALSE	NA	NA	7	26229547	26241149
mB.EC.ARHGEF26	KHDRBS1	0.113	0.044	0.0785	0.151731	0.27863	FALSE	NA	NA	1	32479430	32526451
mB.EC.ARHGEF26	FASN	0.097	0.06	0.0785	0.125896	0.2487	FALSE	NA	NA	17	80036214	80056208
mB.EC.ARHGEF26	MGST1	0.031	0.126	0.0785	0.181778	0.314084	FALSE	NA	NA	12	16500076	16762193
mB.EC.ARHGEF26	ASPH	0.098	0.058	0.078	0.129371	0.253059	FALSE	NA	NA	8	62413116	62627155
mB.EC.ARHGEF26	COPA	0.025	0.131	0.078	0.198492	0.331393	FALSE	NA	NA	1	160259063	160313190
mB.EC.ARHGEF26	FXR1	0.079	0.077	0.078	0.116564	0.236561	FALSE	NA	NA	3	180585929	180700541
mB.EC.ARHGEF26	RBM33	0.058	0.097	0.0775	0.130428	0.2535	FALSE	NA	NA	7	155437145	155574179
mB.EC.ARHGEF26	ABLIM1	0.04	0.115	0.0775	0.161873	0.290927	FALSE	NA	NA	10	116190872	116444762
mB.EC.ARHGEF26	NOC4L	0.028	0.127	0.0775	0.191192	0.325444	FALSE	NA	NA	12	132628993	132637013
mB.EC.ARHGEF26	MRPS2	0.151	0.003	0.077	0.26535	0.39577	FALSE	NA	NA	9	138391830	138396519
mB.EC.ARHGEF26	CARS1	0.103	0.051	0.077	0.141552	0.266909	FALSE	NA	NA	11	3022152	3078843
mB.EC.ARHGEF26	RBBP7	-0.053	0.207	0.077	0.430017	0.557037	FALSE	NA	NA	X	16857406	16888537
mB.EC.ARHGEF26	ATP5PD	0.12	0.034	0.077	0.176677	0.309144	FALSE	NA	NA	17	73034955	73043074
mB.EC.ARHGEF26	GPATCH8	0.125	0.029	0.077	0.189371	0.323874	FALSE	NA	NA	17	42472652	42580798
mB.EC.ARHGEF26	CHD7	0.132	0.021	0.0765	0.212176	0.344697	FALSE	NA	NA	8	61591337	61779465
mB.EC.ARHGEF26	CNOT1	0.131	0.021	0.076	0.213047	0.34553	FALSE	NA	NA	16	58553855	58663790
mB.EC.ARHGEF26	LDHB	0.33	-0.178	0.076	0.655995	0.758126	FALSE	NA	NA	12	21788276	21910791
mB.EC.ARHGEF26	EIF5A	0.291	-0.139	0.076	0.604912	0.714693	FALSE	NA	NA	17	7210318	7215774
mB.EC.ARHGEF26	MRPL27	-0.006	0.157	0.0755	0.296502	0.42769	FALSE	NA	NA	17	48445218	48450575
mB.EC.ARHGEF26	SRP14	0.227	-0.076	0.0755	0.490318	0.613295	FALSE	NA	NA	15	40327940	40331389
mB.EC.ARHGEF26	NCLN	0.184	-0.035	0.0745	0.387316	0.5166	FALSE	NA	NA	19	3185561	3209573
mB.EC.ARHGEF26	NME1	0.26	-0.112	0.074	0.567352	0.684369	FALSE	NA	NA	17	49230897	49239789
mB.EC.ARHGEF26	HSPA5	0.039	0.109	0.074	0.170526	0.300837	FALSE	NA	NA	9	127997132	128003609
mB.EC.ARHGEF26	MRPS35	0.112	0.036	0.074	0.17733	0.310006	FALSE	NA	NA	12	27863706	27909228
mB.EC.ARHGEF26	GFPT2	0.06	0.087	0.0735	0.138002	0.262666	FALSE	NA	NA	5	179727690	179780387
mB.EC.ARHGEF26	MRPL21	-0.058	0.205	0.0735	0.453006	0.57786	FALSE	NA	NA	11	68658744	68671303
mB.EC.ARHGEF26	SMARCC1	0.063	0.083	0.073	0.136968	0.261991	FALSE	NA	NA	3	47626762	47823596
mB.EC.ARHGEF26	YBX3	0.063	0.083	0.073	0.136968	0.261991	FALSE	NA	NA	12	10851683	10875911
mB.EC.ARHGEF26	JUP	0.105	0.04	0.0725	0.171508	0.301742	FALSE	NA	NA	17	39775692	39943183
mB.EC.ARHGEF26	EMD	0.014	0.131	0.0725	0.240383	0.371746	FALSE	NA	NA	X	153607557	153609883
mB.EC.ARHGEF26	DDX39A	0.12	0.025	0.0725	0.208418	0.342338	FALSE	NA	NA	19	14519631	14530192
mB.EC.ARHGEF26	SLFN11	0.059	0.085	0.072	0.143223	0.26837	FALSE	NA	NA	17	33677324	33700720
mB.EC.ARHGEF26	ARHGEF15	0.13	0.014	0.072	0.241433	0.372475	FALSE	NA	NA	17	8213559	8225829
mB.EC.ARHGEF26	PRORP	0.024	0.119	0.0715	0.213265	0.345594	FALSE	NA	NA	14	35591052	35743271
mB.EC.ARHGEF26	LEO1	0.085	0.058	0.0715	0.145657	0.270565	FALSE	NA	NA	15	52230222	52264003
mB.EC.ARHGEF26	PPP2R2A	0.085	0.058	0.0715	0.145657	0.270565	FALSE	NA	NA	8	26149007	26230196
mB.EC.ARHGEF26	CAVIN1	0.112	0.031	0.0715	0.194637	0.326936	FALSE	NA	NA	17	40554470	40575535
mB.EC.ARHGEF26	GAPDH	0.354	-0.211	0.0715	0.703466	0.798171	FALSE	NA	NA	12	6643093	6647537
mB.EC.ARHGEF26	TAB2	0.062	0.08	0.071	0.143943	0.268934	FALSE	NA	NA	6	149539777	149732749
mB.EC.ARHGEF26	SEPTIN7	0.108	0.033	0.0705	0.191903	0.325444	FALSE	NA	NA	7	35840596	35946715
mB.EC.ARHGEF26	PIK3R4	0.084	0.056	0.07	0.15223	0.279017	FALSE	NA	NA	3	130397779	130465673
mB.EC.ARHGEF26	LMNB2	0.054	0.086	0.07	0.154442	0.282	FALSE	NA	NA	19	2427636	2456994
mB.EC.ARHGEF26	IQGAP3	0.074	0.065	0.0695	0.147705	0.273318	FALSE	NA	NA	1	156495197	156542396
mB.EC.ARHGEF26	EHD2	0.078	0.06	0.069	0.152092	0.279017	FALSE	NA	NA	19	48216600	48246391
mB.EC.ARHGEF26	PSMB4	0.045	0.092	0.0685	0.171856	0.301982	FALSE	NA	NA	1	151372010	151374420
mB.EC.ARHGEF26	RPL19	0.153	-0.017	0.068	0.350254	0.482505	FALSE	NA	NA	17	37356536	37360980
mB.EC.ARHGEF26	CSRP2	0.051	0.085	0.068	0.164331	0.292704	FALSE	NA	NA	12	77252495	77272840
mB.EC.ARHGEF26	PNO1	-0.011	0.147	0.068	0.330883	0.46444	FALSE	NA	NA	2	68384976	68403370
mB.EC.ARHGEF26	USP7	-0.011	0.147	0.068	0.330883	0.46444	FALSE	NA	NA	16	8985951	9058371
mB.EC.ARHGEF26	FAU	0.151	-0.016	0.0675	0.348481	0.481093	FALSE	NA	NA	11	64888100	64889945
mB.EC.ARHGEF26	KATNB1	0.083	0.052	0.0675	0.16472	0.293004	FALSE	NA	NA	16	57769642	57791162
mB.EC.ARHGEF26	PRPSAP2	0.112	0.023	0.0675	0.225346	0.358718	FALSE	NA	NA	17	18743398	18834581
mB.EC.ARHGEF26	PSPC1	0.193	-0.058	0.0675	0.472138	0.597134	FALSE	NA	NA	13	20248896	20357142
mB.EC.ARHGEF26	OPA1	0.122	0.012	0.067	0.259331	0.390586	FALSE	NA	NA	3	193310933	193415612
mB.EC.ARHGEF26	STOM	0.07	0.064	0.067	0.157927	0.285929	FALSE	NA	NA	9	124101355	124132531
mB.EC.ARHGEF26	LBR	0.079	0.055	0.067	0.16325	0.291535	FALSE	NA	NA	1	225589204	225616627
mB.EC.ARHGEF26	PAF1	0.043	0.091	0.067	0.17974	0.311399	FALSE	NA	NA	19	39876492	39881835
mB.EC.ARHGEF26	ZBTB1	0.043	0.091	0.067	0.17974	0.311399	FALSE	NA	NA	14	64970430	65000408
mB.EC.ARHGEF26	IPO4	0.033	0.101	0.067	0.20063	0.334095	FALSE	NA	NA	14	24649425	24658170
mB.EC.ARHGEF26	MMS19	0.064	0.069	0.0665	0.160052	0.288422	FALSE	NA	NA	10	99218081	99258551
mB.EC.ARHGEF26	PIPSL	0.11	0.023	0.0665	0.227932	0.360877	FALSE	NA	NA	10	95717897	95721672
mB.EC.ARHGEF26	FAM98B	0.03	0.102	0.066	0.210681	0.343715	FALSE	NA	NA	15	38746328	38779911
mB.EC.ARHGEF26	IGF2BP1	0.112	0.02	0.066	0.237827	0.369272	FALSE	NA	NA	17	47074774	47133012
mB.EC.ARHGEF26	MRPL43	0.038	0.094	0.066	0.192363	0.325667	FALSE	NA	NA	10	102729215	102747272
mB.EC.ARHGEF26	NDUFS1	0.138	-0.006	0.066	0.320191	0.452062	FALSE	NA	NA	2	206979541	207024327
mB.EC.ARHGEF26	CRBN	0.106	0.025	0.0655	0.225123	0.358718	FALSE	NA	NA	3	3190676	3221394
mB.EC.ARHGEF26	KHSRP	0.124	0.006	0.065	0.283791	0.414622	FALSE	NA	NA	19	6413359	6424805
mB.EC.ARHGEF26	TAB1	0.124	0.006	0.065	0.283791	0.414622	FALSE	NA	NA	22	39795746	39833065
mB.EC.ARHGEF26	GTF2I	0.101	0.029	0.065	0.21604	0.348627	FALSE	NA	NA	7	74071994	74175026
mB.EC.ARHGEF26	CTTNBP2NL	0.121	0.009	0.065	0.274179	0.40456	FALSE	NA	NA	1	112938803	113006078
mB.EC.ARHGEF26	SRPK2	0.072	0.058	0.065	0.168726	0.298753	FALSE	NA	NA	7	104751151	105039755
mB.EC.ARHGEF26	MTHFD1	0.173	-0.044	0.0645	0.444124	0.568785	FALSE	NA	NA	14	64854749	64926722
mB.EC.ARHGEF26	CCDC174	0.109	0.019	0.064	0.246351	0.378099	FALSE	NA	NA	3	14693271	14714166
mB.EC.ARHGEF26	ALYREF	0.041	0.087	0.064	0.192927	0.326336	FALSE	NA	NA	17	79845713	79849462
mB.EC.ARHGEF26	FRG1	0.146	-0.018	0.064	0.365671	0.497336	FALSE	NA	NA	4	190861943	190884359
mB.EC.ARHGEF26	MESD	0.122	0.005	0.0635	0.291414	0.422212	FALSE	NA	NA	15	81239667	81282235
mB.EC.ARHGEF26	RRAS2	0.051	0.075	0.063	0.182539	0.315116	FALSE	NA	NA	11	14299472	14386052
mB.EC.ARHGEF26	EPS15	0.022	0.104	0.063	0.240733	0.371989	FALSE	NA	NA	1	51819935	51985000
mB.EC.ARHGEF26	RPS20	0.133	-0.007	0.063	0.332585	0.465137	FALSE	NA	NA	8	56979854	56987069
mB.EC.ARHGEF26	EXOC4	0.003	0.122	0.0625	0.301019	0.432719	FALSE	NA	NA	7	132937829	133751342
mB.EC.ARHGEF26	PTGES3	0.152	-0.027	0.0625	0.399655	0.529398	FALSE	NA	NA	12	57057127	57082159
mB.EC.ARHGEF26	NDUFS2	0.009	0.115	0.062	0.283136	0.414496	FALSE	NA	NA	1	161166894	161184185
mB.EC.ARHGEF26	RPL27A	0.132	-0.008	0.062	0.339157	0.472957	FALSE	NA	NA	11	8703958	8736306
mB.EC.ARHGEF26	ROCK1	0.074	0.05	0.062	0.187754	0.322103	FALSE	NA	NA	18	18526867	18691812
mB.EC.ARHGEF26	PLEC	0.112	0.012	0.062	0.273651	0.404361	FALSE	NA	NA	8	144989321	145050902
mB.EC.ARHGEF26	PDIA5	0.046	0.077	0.0615	0.19451	0.326936	FALSE	NA	NA	3	122785909	122944074
mB.EC.ARHGEF26	MICAL2	-0.019	0.142	0.0615	0.377324	0.507442	FALSE	NA	NA	11	12115543	12285334
mB.EC.ARHGEF26	PRKAR1A	0.144	-0.021	0.0615	0.38386	0.512699	FALSE	NA	NA	17	66507921	66547460
mB.EC.ARHGEF26	PRRC2B	0.233	-0.11	0.0615	0.607157	0.716268	FALSE	NA	NA	9	134269480	134375584
mB.EC.ARHGEF26	MATR3	0.057	0.065	0.061	0.187576	0.322084	FALSE	NA	NA	5	138609441	138667360
mB.EC.ARHGEF26	PFKM	-0.018	0.14	0.061	0.375789	0.506122	FALSE	NA	NA	12	48498922	48540187
mB.EC.ARHGEF26	CABLES1	0.017	0.105	0.061	0.261595	0.391986	FALSE	NA	NA	18	20714528	20840431
mB.EC.ARHGEF26	EIF1AY	0.24	-0.118	0.061	0.62281	0.72894	FALSE	NA	NA	Y	22737611	22755040
mB.EC.ARHGEF26	FBLIM1	0.053	0.068	0.0605	0.192062	0.325444	FALSE	NA	NA	1	16083102	16113089
mB.EC.ARHGEF26	CAPZA1	0.097	0.024	0.0605	0.243401	0.374315	FALSE	NA	NA	1	113161795	113214241
mB.EC.ARHGEF26	TMEM109	0.071	0.05	0.0605	0.194425	0.326936	FALSE	NA	NA	11	60681346	60690915
mB.EC.ARHGEF26	SYNE2	0.018	0.103	0.0605	0.26031	0.390719	FALSE	NA	NA	14	64319683	64693165
mB.EC.ARHGEF26	COMT	0.039	0.082	0.0605	0.209395	0.342781	FALSE	NA	NA	22	19929130	19957498
mB.EC.ARHGEF26	SARS1	0.12	0.001	0.0605	0.314134	0.445466	FALSE	NA	NA	1	109756540	109780791
mB.EC.ARHGEF26	ILK	0.066	0.054	0.06	0.193935	0.326936	FALSE	NA	NA	11	6624961	6632102
mB.EC.ARHGEF26	RANGAP1	0.092	0.028	0.06	0.234851	0.366421	FALSE	NA	NA	22	41641615	41682255
mB.EC.ARHGEF26	IARS2	0.085	0.035	0.06	0.219012	0.351951	FALSE	NA	NA	1	220267444	220321380
mB.EC.ARHGEF26	DOCK7	0.055	0.064	0.0595	0.196038	0.328612	FALSE	NA	NA	1	62920399	63153969
mB.EC.ARHGEF26	MTA1	0.065	0.054	0.0595	0.196486	0.328612	FALSE	NA	NA	14	105886159	105937066
mB.EC.ARHGEF26	SYNE1	0.13	-0.011	0.0595	0.357828	0.491483	FALSE	NA	NA	6	152442819	152958936
mB.EC.ARHGEF26	MTA3	0.045	0.074	0.0595	0.20444	0.338105	FALSE	NA	NA	2	42721709	42984087
mB.EC.ARHGEF26	CHD8	0.109	0.01	0.0595	0.288249	0.418916	FALSE	NA	NA	14	21853353	21924285
mB.EC.ARHGEF26	RAB18	0.053	0.065	0.059	0.199597	0.332662	FALSE	NA	NA	10	27793197	27831143
mB.EC.ARHGEF26	RPS24	0.169	-0.051	0.059	0.484543	0.609231	FALSE	NA	NA	10	79793518	79816570
mB.EC.ARHGEF26	PRKAA1	0.094	0.024	0.059	0.248791	0.380481	FALSE	NA	NA	5	40759481	40798476
mB.EC.ARHGEF26	TPM3	0.124	-0.006	0.059	0.34281	0.475305	FALSE	NA	NA	1	154127784	154167124
mB.EC.ARHGEF26	PPP4C	0.052	0.065	0.0585	0.20278	0.336804	FALSE	NA	NA	16	30087299	30096698
mB.EC.ARHGEF26	WDR1	0.194	-0.077	0.0585	0.552412	0.670117	FALSE	NA	NA	4	10075963	10118573
mB.EC.ARHGEF26	NDUFS5	0.213	-0.096	0.0585	0.59276	0.705754	FALSE	NA	NA	1	39491990	39500308
mB.EC.ARHGEF26	ACTR3	0.177	-0.061	0.058	0.515476	0.636105	FALSE	NA	NA	2	114647537	114720173
mB.EC.ARHGEF26	CDC16	-0.123	0.239	0.058	0.642524	0.746131	FALSE	NA	NA	13	115000362	115038198
mB.EC.ARHGEF26	MCU	0.06	0.054	0.057	0.210222	0.343547	FALSE	NA	NA	10	74451889	74647452
mB.EC.ARHGEF26	PYGB	0.107	0.006	0.0565	0.312193	0.444741	FALSE	NA	NA	20	25228705	25278650
mB.EC.ARHGEF26	DOCK4	0.017	0.096	0.0565	0.278	0.408948	FALSE	NA	NA	7	111366166	111846466
mB.EC.ARHGEF26	USP9X	-0.011	0.124	0.0565	0.369176	0.501062	FALSE	NA	NA	X	40944888	41095832
mB.EC.ARHGEF26	MRPL13	0.121	-0.009	0.056	0.364398	0.495972	FALSE	NA	NA	8	121393000	121457642
mB.EC.ARHGEF26	EEF1A2	0.142	-0.03	0.056	0.434025	0.561064	FALSE	NA	NA	20	62119366	62130505
mB.EC.ARHGEF26	CLPX	0.031	0.08	0.0555	0.24645	0.378099	FALSE	NA	NA	15	65440557	65477680
mB.EC.ARHGEF26	PDLIM5	0.092	0.019	0.0555	0.276367	0.406857	FALSE	NA	NA	4	95373037	95589377
mB.EC.ARHGEF26	TMOD3	0.092	0.019	0.0555	0.276367	0.406857	FALSE	NA	NA	15	52121825	52239492
mB.EC.ARHGEF26	GTF3C1	0.081	0.029	0.055	0.253124	0.384669	FALSE	NA	NA	16	27470876	27561234
mB.EC.ARHGEF26	DAP3	0.089	0.021	0.055	0.272985	0.403725	FALSE	NA	NA	1	155657751	155708801
mB.EC.ARHGEF26	TRIP4	-0.006	0.116	0.055	0.358299	0.491483	FALSE	NA	NA	15	64679947	64747502
mB.EC.ARHGEF26	YWHAE	0.245	-0.135	0.055	0.672489	0.771425	FALSE	NA	NA	17	1247566	1303672
mB.EC.ARHGEF26	ATP1A1	0.047	0.063	0.055	0.225473	0.358718	FALSE	NA	NA	1	116915290	116952883
mB.EC.ARHGEF26	YES1	0.047	0.062	0.0545	0.228404	0.361328	FALSE	NA	NA	18	721588	812547
mB.EC.ARHGEF26	MRPL12	0.071	0.038	0.0545	0.23856	0.369816	FALSE	NA	NA	17	79670387	79674556
mB.EC.ARHGEF26	RPS7	0.275	-0.166	0.0545	0.713723	0.803668	FALSE	NA	NA	2	3622795	3628509
mB.EC.ARHGEF26	ATP5MG	0.055	0.053	0.054	0.229081	0.361806	FALSE	NA	NA	11	118271869	118302211
mB.EC.ARHGEF26	MRPL48	0.055	0.053	0.054	0.229081	0.361806	FALSE	NA	NA	11	73498361	73576178
mB.EC.ARHGEF26	MTMR14	0.105	0.003	0.054	0.332276	0.465137	FALSE	NA	NA	3	9691117	9744077
mB.EC.ARHGEF26	RAB1A	0.108	0	0.054	0.342256	0.474877	FALSE	NA	NA	2	65297835	65357240
mB.EC.ARHGEF26	RHOG	-0.011	0.119	0.054	0.379507	0.508999	FALSE	NA	NA	11	3848208	3862213
mB.EC.ARHGEF26	LARP1	0.058	0.049	0.0535	0.23341	0.365152	FALSE	NA	NA	5	154092462	154197167
mB.EC.ARHGEF26	YBX3	0.041	0.066	0.0535	0.23997	0.371703	FALSE	NA	NA	12	10851683	10875911
mB.EC.ARHGEF26	RPS5	0.078	0.029	0.0535	0.26035	0.390719	FALSE	NA	NA	19	58897767	58906173
mB.EC.ARHGEF26	COG4	0.012	0.095	0.0535	0.305678	0.43733	FALSE	NA	NA	16	70514471	70557468
mB.EC.ARHGEF26	ITCH	0.056	0.051	0.0535	0.232726	0.36459	FALSE	NA	NA	20	32951041	33099198
mB.EC.ARHGEF26	SYNCRIP	0.062	0.045	0.0535	0.235937	0.36752	FALSE	NA	NA	6	86318053	86353510
mB.EC.ARHGEF26	RFC4	0.094	0.013	0.0535	0.302631	0.434258	FALSE	NA	NA	3	186507669	186524847
mB.EC.ARHGEF26	MRPL16	0.103	0.004	0.0535	0.33115	0.464476	FALSE	NA	NA	11	59573608	59578345
mB.EC.ARHGEF26	CDKAL1	0.021	0.085	0.053	0.282124	0.413753	FALSE	NA	NA	6	20534688	21232635
mB.EC.ARHGEF26	ARMC8	0.073	0.032	0.0525	0.259446	0.390586	FALSE	NA	NA	3	137906109	138017231
mB.EC.ARHGEF26	SHROOM4	0.021	0.084	0.0525	0.284538	0.414948	FALSE	NA	NA	X	50334647	50557302
mB.EC.ARHGEF26	RAB14	0.1	0.005	0.0525	0.332347	0.465137	FALSE	NA	NA	9	123940415	123985292
mB.EC.ARHGEF26	CDC42BPA	0.028	0.076	0.052	0.270226	0.401182	FALSE	NA	NA	1	227177566	227506175
mB.EC.ARHGEF26	GCLM	0.077	0.027	0.052	0.272424	0.403514	FALSE	NA	NA	1	94350761	94374966
mB.EC.ARHGEF26	MRPS18C	0.073	0.03	0.0515	0.268783	0.399654	FALSE	NA	NA	4	84377085	84390888
mB.EC.ARHGEF26	CLIP1	0.056	0.047	0.0515	0.247534	0.379461	FALSE	NA	NA	12	122755979	122907179
mB.EC.ARHGEF26	SYNCRIP	0.062	0.041	0.0515	0.252	0.383565	FALSE	NA	NA	6	86318053	86353510
mB.EC.ARHGEF26	ACOT9	0.04	0.063	0.0515	0.253081	0.384669	FALSE	NA	NA	X	23720370	23784592
mB.EC.ARHGEF26	TMSB4X	0.792	-0.69	0.051	0.914919	0.944031	FALSE	NA	NA	X	12993227	12995346
mB.EC.ARHGEF26	PSMD6	0.002	0.1	0.051	0.349198	0.481739	FALSE	NA	NA	3	63996225	64009658
mB.EC.ARHGEF26	MCM6	0.078	0.024	0.051	0.284658	0.414948	FALSE	NA	NA	2	136597196	136633996
mB.EC.ARHGEF26	PSMC2	0.049	0.052	0.0505	0.254023	0.385428	FALSE	NA	NA	7	102984701	103009842
mB.EC.ARHGEF26	TOE1	0.039	0.062	0.0505	0.260547	0.390719	FALSE	NA	NA	1	45805342	45809647
mB.EC.ARHGEF26	STARD13	0.047	0.053	0.05	0.258151	0.389244	FALSE	NA	NA	13	33677272	33924767
mB.EC.ARHGEF26	PBDC1	0.103	-0.003	0.05	0.370756	0.501795	FALSE	NA	NA	X	75392771	75398039
mB.EC.ARHGEF26	ATXN2L	0.06	0.04	0.05	0.262754	0.392808	FALSE	NA	NA	16	28834356	28848558
mB.EC.ARHGEF26	PHC2	0.041	0.058	0.0495	0.265222	0.39577	FALSE	NA	NA	1	33789224	33896653
mB.EC.ARHGEF26	MBD3	0.061	0.038	0.0495	0.268245	0.399162	FALSE	NA	NA	19	1576639	1592882
mB.EC.ARHGEF26	IGF2BP3	0.112	-0.013	0.0495	0.407187	0.536797	FALSE	NA	NA	7	23349828	23510086
mB.EC.ARHGEF26	ERG	0.018	0.08	0.049	0.310788	0.443982	FALSE	NA	NA	21	39751949	40033704
mB.EC.ARHGEF26	ARMC8	0.095	0.003	0.049	0.3559	0.489236	FALSE	NA	NA	3	137906109	138017231
mB.EC.ARHGEF26	BZW2	0.052	0.045	0.0485	0.270037	0.401182	FALSE	NA	NA	7	16685756	16746148
mB.EC.ARHGEF26	PABPN1	0.101	-0.004	0.0485	0.381735	0.510213	FALSE	NA	NA	14	23790498	23795394
mB.EC.ARHGEF26	RTF1	-0.017	0.114	0.0485	0.425817	0.554165	FALSE	NA	NA	15	41700606	41775761
mB.EC.ARHGEF26	PGK1	0.234	-0.138	0.048	0.705911	0.800005	FALSE	NA	NA	X	77320685	77384793
mB.EC.ARHGEF26	SYNPO	0.019	0.077	0.048	0.313889	0.445445	FALSE	NA	NA	5	149980642	150038782
mB.EC.ARHGEF26	COPS8	0.054	0.041	0.0475	0.279723	0.410857	FALSE	NA	NA	2	237993955	238009109
mB.EC.ARHGEF26	NME1-NME2	0.241	-0.147	0.047	0.72172	0.810308	FALSE	NA	NA	17	49230920	49249108
mB.EC.ARHGEF26	HYOU1	0.139	-0.047	0.046	0.533849	0.652519	FALSE	NA	NA	11	118914900	118927913
mB.EC.ARHGEF26	PDIA6	-0.005	0.097	0.046	0.398709	0.528872	FALSE	NA	NA	2	10923517	10978103
mB.EC.ARHGEF26	CSNK2B	0.019	0.073	0.046	0.326161	0.459483	FALSE	NA	NA	6	31633013	31638120
mB.EC.ARHGEF26	ZNF706	0.174	-0.083	0.0455	0.625623	0.731789	FALSE	NA	NA	8	102190106	102218421
mB.EC.ARHGEF26	VDAC3	0.106	-0.015	0.0455	0.435289	0.561945	FALSE	NA	NA	8	42249142	42263415
mB.EC.ARHGEF26	RPS27A	0.064	0.027	0.0455	0.312153	0.444741	FALSE	NA	NA	19	18682540	18688360
mB.EC.ARHGEF26	ATP5MF	-0.032	0.122	0.045	0.494059	0.616775	FALSE	NA	NA	7	99046098	99063954
mB.EC.ARHGEF26	DCAF8	0.061	0.029	0.045	0.312293	0.444741	FALSE	NA	NA	1	160185505	160254920
mB.EC.ARHGEF26	PAK4	0.025	0.063	0.044	0.326725	0.459941	FALSE	NA	NA	19	39616410	39673456
mB.EC.ARHGEF26	DNM2	0.004	0.084	0.044	0.381402	0.510182	FALSE	NA	NA	19	10828755	10944164
mB.EC.ARHGEF26	ITPA	0.104	-0.017	0.0435	0.453739	0.578031	FALSE	NA	NA	20	3189514	3204516
mB.EC.ARHGEF26	MFN1	0.04	0.047	0.0435	0.313243	0.444856	FALSE	NA	NA	3	179065480	179112719
mB.EC.ARHGEF26	PBXIP1	0.084	0.003	0.0435	0.387721	0.516782	FALSE	NA	NA	1	154916552	154928599
mB.EC.ARHGEF26	SET	0.282	-0.195	0.0435	0.78438	0.858681	FALSE	NA	NA	9	131445703	131458679
mB.EC.ARHGEF26	EZR	0.286	-0.199	0.0435	0.787599	0.861228	FALSE	NA	NA	6	159186773	159240444
mB.EC.ARHGEF26	RPSA	0.322	-0.236	0.043	0.815311	0.877608	FALSE	NA	NA	3	39448180	39454033
mB.EC.ARHGEF26	ARAP3	-0.049	0.134	0.0425	0.559333	0.676387	FALSE	NA	NA	5	141032968	141061788
mB.EC.ARHGEF26	YBX1	0.045	0.038	0.0415	0.332432	0.465137	FALSE	NA	NA	1	43148098	43168020
mB.EC.ARHGEF26	MRPL23	0.077	0.006	0.0415	0.392035	0.521812	FALSE	NA	NA	11	1968508	2005752
mB.EC.ARHGEF26	LMNB1	0.034	0.049	0.0415	0.33483	0.467599	FALSE	NA	NA	5	126112315	126172712
mB.EC.ARHGEF26	SLC25A24	0.141	-0.058	0.0415	0.589434	0.703653	FALSE	NA	NA	1	108676658	108743471
mB.EC.ARHGEF26	TRIP11	0.031	0.051	0.041	0.342178	0.474877	FALSE	NA	NA	14	92432335	92507240
mB.EC.ARHGEF26	POLD3	0.062	0.02	0.041	0.359807	0.491968	FALSE	NA	NA	11	74204896	74380162
mB.EC.ARHGEF26	CANX	0.027	0.054	0.0405	0.351628	0.484053	FALSE	NA	NA	5	179105629	179157926
mB.EC.ARHGEF26	NAP1L4	0.122	-0.041	0.0405	0.548565	0.666287	FALSE	NA	NA	11	2965667	3013607
mB.EC.ARHGEF26	MRPS30	0.014	0.066	0.04	0.381447	0.510182	FALSE	NA	NA	5	44809027	44820530
mB.EC.ARHGEF26	GOLIM4	0.073	0.007	0.04	0.400083	0.529602	FALSE	NA	NA	3	167726465	167813763
mB.EC.ARHGEF26	MRPL15	0.042	0.037	0.0395	0.352449	0.484837	FALSE	NA	NA	8	55047770	55060461
mB.EC.ARHGEF26	LIMA1	0.002	0.077	0.0395	0.418541	0.548022	FALSE	NA	NA	12	50569571	50677329
mB.EC.ARHGEF26	PPP2R2D	0.002	0.077	0.0395	0.418541	0.548022	FALSE	NA	NA	10	133747955	133773331
mB.EC.ARHGEF26	ILF3	-0.013	0.092	0.0395	0.466449	0.590712	FALSE	NA	NA	19	10764937	10803093
mB.EC.ARHGEF26	NBAS	-0.046	0.124	0.039	0.572566	0.688842	FALSE	NA	NA	2	15307032	15701454
mB.EC.ARHGEF26	SF3A1	0.021	0.057	0.039	0.374662	0.50531	FALSE	NA	NA	22	30727977	30752936
mB.EC.ARHGEF26	GANAB	0.128	-0.051	0.0385	0.589575	0.703653	FALSE	NA	NA	11	62392298	62414104
mB.EC.ARHGEF26	PI4KA	0.042	0.035	0.0385	0.363404	0.494968	FALSE	NA	NA	22	21061979	21213705
mB.EC.ARHGEF26	ACTR1A	0.133	-0.058	0.0375	0.614296	0.721602	FALSE	NA	NA	10	104238986	104262482
mB.EC.ARHGEF26	PCYT1A	0.032	0.043	0.0375	0.37533	0.505857	FALSE	NA	NA	3	195941093	196014828
mB.EC.ARHGEF26	SHC1	0.018	0.057	0.0375	0.39384	0.523442	FALSE	NA	NA	1	154934774	154946871
mB.EC.ARHGEF26	TMPO	0.074	0	0.037	0.444019	0.568785	FALSE	NA	NA	12	98909290	98944157
mB.EC.ARHGEF26	PSMD5	0.06	0.014	0.037	0.406811	0.536668	FALSE	NA	NA	9	123577774	123605262
mB.EC.ARHGEF26	POLR3A	0.053	0.02	0.0365	0.399543	0.529398	FALSE	NA	NA	10	79734907	79789303
mB.EC.ARHGEF26	MRPS9	0.075	-0.002	0.0365	0.454091	0.578097	FALSE	NA	NA	2	105654441	105716418
mB.EC.ARHGEF26	LASP1	0.121	-0.049	0.036	0.600953	0.712322	FALSE	NA	NA	17	37026112	37078023
mB.EC.ARHGEF26	MYO6	0.012	0.06	0.036	0.420453	0.549779	FALSE	NA	NA	6	76458909	76629254
mB.EC.ARHGEF26	AIMP1	-0.034	0.106	0.036	0.558188	0.675425	FALSE	NA	NA	4	107236701	107270383
mB.EC.ARHGEF26	GMPPA	0.059	0.013	0.036	0.418179	0.548022	FALSE	NA	NA	2	220363589	220371710
mB.EC.ARHGEF26	UQCRFS1P1	0.074	-0.003	0.0355	0.465403	0.590551	FALSE	NA	NA	22	40271300	40272312
mB.EC.ARHGEF26	ACTR10	0.118	-0.047	0.0355	0.599044	0.711042	FALSE	NA	NA	14	58666798	58701750
mB.EC.ARHGEF26	CHD2	0.037	0.033	0.035	0.402566	0.531795	FALSE	NA	NA	15	93426526	93571237
mB.EC.ARHGEF26	PSMC1	0.042	0.027	0.0345	0.411429	0.540543	FALSE	NA	NA	14	90722839	90738968
mB.EC.ARHGEF26	SSR1	0.093	-0.024	0.0345	0.53894	0.657078	FALSE	NA	NA	6	7268539	7347679
mB.EC.ARHGEF26	PSMD7	0.012	0.057	0.0345	0.434666	0.561516	FALSE	NA	NA	16	74330673	74340186
mB.EC.ARHGEF26	TMPO	0.074	-0.006	0.034	0.487291	0.61149	FALSE	NA	NA	12	98909290	98944157
mB.EC.ARHGEF26	NNT	0.093	-0.025	0.034	0.546	0.664426	FALSE	NA	NA	5	43602794	43707507
mB.EC.ARHGEF26	MRPS25	0.025	0.043	0.034	0.418834	0.548034	FALSE	NA	NA	3	15083967	15106842
mB.EC.ARHGEF26	DDX19A	-0.01	0.078	0.034	0.499442	0.621085	FALSE	NA	NA	16	70380732	70407286
mB.EC.ARHGEF26	SRPRB	0.031	0.035	0.033	0.426965	0.554538	FALSE	NA	NA	3	133502877	133544616
mB.EC.ARHGEF26	RAB8A	0.078	-0.012	0.033	0.514226	0.635712	FALSE	NA	NA	19	16222439	16245044
mB.EC.ARHGEF26	DDX19B	0.051	0.015	0.033	0.443908	0.568785	FALSE	NA	NA	16	70323566	70369186
mB.EC.ARHGEF26	MGA	0.02	0.046	0.033	0.435889	0.56218	FALSE	NA	NA	15	41913422	42062141
mB.EC.ARHGEF26	RASIP1	0.021	0.044	0.0325	0.440225	0.565668	FALSE	NA	NA	19	49223844	49243978
mB.EC.ARHGEF26	MRPL37	0.083	-0.018	0.0325	0.53693	0.655455	FALSE	NA	NA	1	54649714	54691137
mB.EC.ARHGEF26	RANBP10	0.024	0.04	0.032	0.442933	0.568769	FALSE	NA	NA	16	67757005	67840555
mB.EC.ARHGEF26	AP3M1	-0.017	0.081	0.032	0.538251	0.656653	FALSE	NA	NA	10	75881524	75910821
mB.EC.ARHGEF26	PGM3	0.032	0.032	0.032	0.439435	0.56503	FALSE	NA	NA	6	83870869	83903655
mB.EC.ARHGEF26	DNAJC8	0.134	-0.071	0.0315	0.685107	0.783792	FALSE	NA	NA	1	28525967	28559536
mB.EC.ARHGEF26	ARHGEF7	-0.037	0.099	0.031	0.605783	0.715083	FALSE	NA	NA	13	111766906	111958084
mB.EC.ARHGEF26	PECAM1	0.054	0.008	0.031	0.479358	0.603684	FALSE	NA	NA	17	62396775	62404856
mB.EC.ARHGEF26	RBM26	0.014	0.047	0.0305	0.473383	0.597925	FALSE	NA	NA	13	79885962	79980612
mB.EC.ARHGEF26	MYO6	0.005	0.056	0.0305	0.49148	0.61435	FALSE	NA	NA	6	76458909	76629254
mB.EC.ARHGEF26	ARHGAP23	0.002	0.059	0.0305	0.498688	0.620547	FALSE	NA	NA	17	36584662	36668628
mB.EC.ARHGEF26	DNAJC13	0.074	-0.014	0.03	0.547725	0.666106	FALSE	NA	NA	3	132136370	132257876
mB.EC.ARHGEF26	PTRH1	0.011	0.048	0.0295	0.490236	0.613295	FALSE	NA	NA	9	130455257	130487152
mB.EC.ARHGEF26	ELMO2	-0.041	0.1	0.0295	0.629284	0.733848	FALSE	NA	NA	20	44994688	45061704
mB.EC.ARHGEF26	PDHB	0.032	0.027	0.0295	0.472957	0.597778	FALSE	NA	NA	3	58413357	58419584
mB.EC.ARHGEF26	RBMX	0.047	0.012	0.0295	0.488465	0.612167	FALSE	NA	NA	X	135930163	135962923
mB.EC.ARHGEF26	MMRN2	0.097	-0.039	0.029	0.628227	0.733058	FALSE	NA	NA	10	88695297	88729238
mB.EC.ARHGEF26	DIAPH1	0.029	0.029	0.029	0.479507	0.603684	FALSE	NA	NA	5	140894583	140998622
mB.EC.ARHGEF26	RPS16	0.041	0.017	0.029	0.487098	0.61149	FALSE	NA	NA	19	39923847	39926588
mB.EC.ARHGEF26	FILIP1L	0.016	0.042	0.029	0.488383	0.612167	FALSE	NA	NA	3	99548985	99833357
mB.EC.ARHGEF26	CNN3	0.021	0.035	0.028	0.496125	0.618554	FALSE	NA	NA	1	95362507	95392834
mB.EC.ARHGEF26	CLEC14A	0.027	0.029	0.028	0.493587	0.616585	FALSE	NA	NA	14	38723308	38725574
mB.EC.ARHGEF26	GNB1	-0.012	0.068	0.028	0.56201	0.679198	FALSE	NA	NA	1	1716729	1822495
mB.EC.ARHGEF26	ACTN1	0.231	-0.175	0.028	0.837454	0.894458	FALSE	NA	NA	14	69340860	69446157
mB.EC.ARHGEF26	FGD5	0.043	0.013	0.028	0.505117	0.626124	FALSE	NA	NA	3	14860469	14975895
mB.EC.ARHGEF26	AHNAK2	0.052	0.003	0.0275	0.529729	0.64836	FALSE	NA	NA	14	105403581	105444694
mB.EC.ARHGEF26	AP3D1	0.052	0.003	0.0275	0.529729	0.64836	FALSE	NA	NA	19	2100988	2164464
mB.EC.ARHGEF26	HSPA4	0.011	0.044	0.0275	0.514498	0.635712	FALSE	NA	NA	5	132387654	132442141
mB.EC.ARHGEF26	YWHAZ	0.291	-0.236	0.0275	0.874332	0.918208	FALSE	NA	NA	8	101928753	101965616
mB.EC.ARHGEF26	RIOK2	0.021	0.034	0.0275	0.502896	0.624173	FALSE	NA	NA	5	96496571	96518964
mB.EC.ARHGEF26	SRPK1	0.069	-0.015	0.027	0.580723	0.695812	FALSE	NA	NA	6	35800743	35889119
mB.EC.ARHGEF26	ERP44	-0.068	0.122	0.027	0.712743	0.803501	FALSE	NA	NA	9	102741461	102861322
mB.EC.ARHGEF26	RBBP4	-0.104	0.158	0.027	0.772542	0.851031	FALSE	NA	NA	1	33116743	33151812
mB.EC.ARHGEF26	HSPA8	0.062	-0.009	0.0265	0.570109	0.686835	FALSE	NA	NA	11	122928197	122933938
mB.EC.ARHGEF26	AFTPH	0.004	0.047	0.0255	0.552171	0.670117	FALSE	NA	NA	2	64751465	64820139
mB.EC.ARHGEF26	DPYSL3	0.059	-0.008	0.0255	0.578947	0.694448	FALSE	NA	NA	5	146770374	146889619
mB.EC.ARHGEF26	KANK3	0.049	0	0.0245	0.572845	0.688842	FALSE	NA	NA	19	8387468	8408146
mB.EC.ARHGEF26	RBM26	0.014	0.034	0.024	0.557908	0.675425	FALSE	NA	NA	13	79885962	79980612
mB.EC.ARHGEF26	IVNS1ABP	0.053	-0.005	0.024	0.589902	0.703653	FALSE	NA	NA	1	185265520	185286461
mB.EC.ARHGEF26	PMS2	0.153	-0.106	0.0235	0.799183	0.866044	FALSE	NA	NA	7	6012870	6048756
mB.EC.ARHGEF26	CLIC1	0.274	-0.227	0.0235	0.887202	0.925567	FALSE	NA	NA	6	31698358	31707540
mB.EC.ARHGEF26	UBA52	0.104	-0.059	0.0225	0.733225	0.820467	FALSE	NA	NA	19	18682540	18688360
mB.EC.ARHGEF26	THOC2	0.053	-0.008	0.0225	0.615528	0.72217	FALSE	NA	NA	X	122734412	122866906
mB.EC.ARHGEF26	MRPS11	0.016	0.029	0.0225	0.578682	0.694448	FALSE	NA	NA	15	89010684	89022222
mB.EC.ARHGEF26	FN1	0.069	-0.024	0.0225	0.653642	0.756312	FALSE	NA	NA	2	216225163	216300895
mB.EC.ARHGEF26	MRPS26	0.043	0.001	0.022	0.604278	0.714693	FALSE	NA	NA	20	3026591	3028900
mB.EC.ARHGEF26	ACTN4	0.225	-0.182	0.0215	0.874914	0.918208	FALSE	NA	NA	19	39138289	39222223
mB.EC.ARHGEF26	MYO1D	0.038	0.005	0.0215	0.605082	0.714693	FALSE	NA	NA	17	30819540	31204195
mB.EC.ARHGEF26	RAB1B	0.078	-0.035	0.0215	0.691246	0.787806	FALSE	NA	NA	11	66036004	66044963
mB.EC.ARHGEF26	GTF2F1	0.086	-0.043	0.0215	0.709411	0.800553	FALSE	NA	NA	19	6379580	6393992
mB.EC.ARHGEF26	PPIA	0.219	-0.177	0.021	0.874723	0.918208	FALSE	NA	NA	7	44836279	44864163
mB.EC.ARHGEF26	CSNK2A2	0.061	-0.019	0.021	0.659486	0.759432	FALSE	NA	NA	16	58191811	58231824
mB.EC.ARHGEF26	MRPS34	0.023	0.019	0.021	0.60123	0.712322	FALSE	NA	NA	16	1821891	1823156
mB.EC.ARHGEF26	DHX16	0.052	-0.011	0.0205	0.648115	0.751268	FALSE	NA	NA	6	30620896	30640814
mB.EC.ARHGEF26	ARHGEF7	-0.05	0.091	0.0205	0.734528	0.820868	FALSE	NA	NA	13	111766906	111958084
mB.EC.ARHGEF26	ARFGEF2	0.02	0.02	0.02	0.617698	0.724275	FALSE	NA	NA	20	47538427	47653230
mB.EC.ARHGEF26	UGDH	0.075	-0.035	0.02	0.707959	0.800553	FALSE	NA	NA	4	39500375	39529931
mB.EC.ARHGEF26	EIF3F	0.056	-0.016	0.02	0.665429	0.765213	FALSE	NA	NA	11	7991798	8023409
mB.EC.ARHGEF26	STAU1	0.118	-0.079	0.0195	0.79431	0.863186	FALSE	NA	NA	20	47729878	47804904
mB.EC.ARHGEF26	EIF5	0.019	0.019	0.019	0.63466	0.739224	FALSE	NA	NA	14	103799881	103811362
mB.EC.ARHGEF26	DHX57	0.038	0	0.019	0.64945	0.752364	FALSE	NA	NA	2	39024871	39103075
mB.EC.ARHGEF26	RPL35	0.081	-0.044	0.0185	0.743748	0.828466	FALSE	NA	NA	9	127620159	127624260
mB.EC.ARHGEF26	UPF1	0.006	0.03	0.018	0.65782	0.758872	FALSE	NA	NA	19	18942747	18979045
mB.EC.ARHGEF26	HP1BP3	-0.004	0.04	0.018	0.670636	0.769975	FALSE	NA	NA	1	21069154	21113816
mB.EC.ARHGEF26	EIF3E	0.09	-0.054	0.018	0.768058	0.848999	FALSE	NA	NA	8	109213445	109447562
mB.EC.ARHGEF26	SHE	-0.057	0.093	0.018	0.773357	0.851443	FALSE	NA	NA	1	154442248	154474589
mB.EC.ARHGEF26	ANXA6	0.36	-0.325	0.0175	0.937523	0.958379	FALSE	NA	NA	5	150480273	150537443
mB.EC.ARHGEF26	SRRM1	0.008	0.026	0.017	0.672699	0.771425	FALSE	NA	NA	1	24958207	24999758
mB.EC.ARHGEF26	CSE1L	-0.01	0.044	0.017	0.695467	0.791421	FALSE	NA	NA	20	47662849	47713489
mB.EC.ARHGEF26	GNL1	-0.001	0.034	0.0165	0.689808	0.787651	FALSE	NA	NA	6	30509154	30524951
mB.EC.ARHGEF26	ANXA5	0.393	-0.36	0.0165	0.946247	0.964285	FALSE	NA	NA	4	122589110	122618268
mB.EC.ARHGEF26	CTNNB1	0.007	0.025	0.016	0.690395	0.787651	FALSE	NA	NA	3	41236328	41301587
mB.EC.ARHGEF26	DHX36	-0.018	0.05	0.016	0.72418	0.812125	FALSE	NA	NA	3	153990335	154042286
mB.EC.ARHGEF26	CSNK2A1	0.019	0.012	0.0155	0.696799	0.792471	FALSE	NA	NA	20	459116	524465
mB.EC.ARHGEF26	PPP4R3A	0.006	0.024	0.015	0.708356	0.800553	FALSE	NA	NA	14	91923955	91976898
mB.EC.ARHGEF26	PRMT1	0.046	-0.017	0.0145	0.744546	0.828704	FALSE	NA	NA	19	50179043	50192286
mB.EC.ARHGEF26	GDI2	0.062	-0.033	0.0145	0.77183	0.850732	FALSE	NA	NA	10	5807186	5884095
mB.EC.ARHGEF26	EPM2A	-0.045	0.074	0.0145	0.792179	0.863186	FALSE	NA	NA	6	145822719	146057160
mB.EC.ARHGEF26	ACTR1B	0.115	-0.086	0.0145	0.848054	0.900691	FALSE	NA	NA	2	98272431	98280570
mB.EC.ARHGEF26	UCHL1	0.222	-0.194	0.014	0.919868	0.945269	FALSE	NA	NA	4	41258430	41270472
mB.EC.ARHGEF26	SREK1IP1	0.032	-0.004	0.014	0.734406	0.820868	FALSE	NA	NA	5	64013971	64064512
mB.EC.ARHGEF26	PANK4	0.109	-0.081	0.014	0.847251	0.900548	FALSE	NA	NA	1	2439972	2458039
mB.EC.ARHGEF26	ITGA2	-0.026	0.054	0.014	0.76676	0.84805	FALSE	NA	NA	5	52285156	52390609
mB.EC.ARHGEF26	ARHGEF28	-0.008	0.035	0.0135	0.747416	0.830941	FALSE	NA	NA	5	72921983	73237818
mB.EC.ARHGEF26	DDOST	-0.038	0.065	0.0135	0.793442	0.863186	FALSE	NA	NA	1	20978270	20988000
mB.EC.ARHGEF26	PPP2CB	-0.055	0.082	0.0135	0.819431	0.881551	FALSE	NA	NA	8	30631973	30671830
mB.EC.ARHGEF26	MRPL44	-0.071	0.098	0.0135	0.840584	0.896313	FALSE	NA	NA	2	224822121	224832431
mB.EC.ARHGEF26	CSDE1	0.026	0.001	0.0135	0.738196	0.824012	FALSE	NA	NA	1	115259534	115301297
mB.EC.ARHGEF26	MRPL17	0.092	-0.065	0.0135	0.833059	0.89075	FALSE	NA	NA	11	6702013	6704632
mB.EC.ARHGEF26	TUBB8	0.058	-0.032	0.013	0.790635	0.86308	FALSE	NA	NA	10	92828	120103
mB.EC.ARHGEF26	FAM120A	0.063	-0.037	0.013	0.798501	0.865791	FALSE	NA	NA	9	96214004	96328397
mB.EC.ARHGEF26	MRPS27	-0.059	0.084	0.0125	0.836428	0.893857	FALSE	NA	NA	5	71515236	71616473
mB.EC.ARHGEF26	GBF1	0.004	0.021	0.0125	0.754073	0.837859	FALSE	NA	NA	10	104005289	104142656
mB.EC.ARHGEF26	WDR61	0.031	-0.006	0.0125	0.761977	0.843727	FALSE	NA	NA	15	78570177	78592136
mB.EC.ARHGEF26	ATP5ME	0.201	-0.176	0.0125	0.921716	0.945727	FALSE	NA	NA	4	666225	668127
mB.EC.ARHGEF26	SLC25A12	-0.007	0.031	0.012	0.771586	0.850732	FALSE	NA	NA	2	172640880	172864766
mB.EC.ARHGEF26	CDH5	0.036	-0.012	0.012	0.777126	0.85413	FALSE	NA	NA	16	66400533	66438686
mB.EC.ARHGEF26	MRPL53	0.094	-0.07	0.012	0.855236	0.904937	FALSE	NA	NA	2	74699085	74700449
mB.EC.ARHGEF26	AGK	0.011	0.012	0.0115	0.770797	0.850565	FALSE	NA	NA	7	141250989	141355044
mB.EC.ARHGEF26	FLNB	-0.019	0.042	0.0115	0.79406	0.863186	FALSE	NA	NA	3	57994127	58157982
mB.EC.ARHGEF26	FOXRED1	0.038	-0.015	0.0115	0.789016	0.8618	FALSE	NA	NA	11	126138950	126148026
mB.EC.ARHGEF26	ARHGAP24	-0.028	0.05	0.011	0.813822	0.876983	FALSE	NA	NA	4	86396267	86923823
mB.EC.ARHGEF26	SVIL	-0.011	0.033	0.011	0.792887	0.863186	FALSE	NA	NA	10	29746267	30025710
mB.EC.ARHGEF26	MRPS23	0.028	-0.007	0.0105	0.797823	0.865679	FALSE	NA	NA	17	55916842	55927417
mB.EC.ARHGEF26	ITGA5	0.05	-0.03	0.01	0.831565	0.890139	FALSE	NA	NA	12	54789045	54813244
mB.EC.ARHGEF26	ABI1	0.022	-0.003	0.0095	0.813115	0.876711	FALSE	NA	NA	10	27035522	27150016
mB.EC.ARHGEF26	PFKL	-0.024	0.043	0.0095	0.832277	0.890407	FALSE	NA	NA	21	45719934	45747259
mB.EC.ARHGEF26	TTC37	0.053	-0.034	0.0095	0.843942	0.8989	FALSE	NA	NA	5	94799599	94890711
mB.EC.ARHGEF26	SPTLC2	0.002	0.016	0.009	0.820259	0.88195	FALSE	NA	NA	14	77972340	78083116
mB.EC.ARHGEF26	VPS13B	0.021	-0.003	0.009	0.82242	0.883289	FALSE	NA	NA	8	100025494	100889808
mB.EC.ARHGEF26	MRPL50	0.016	0.001	0.0085	0.830163	0.889924	FALSE	NA	NA	9	104149915	104160896
mB.EC.ARHGEF26	MRPL2	0.018	-0.001	0.0085	0.830903	0.889924	FALSE	NA	NA	6	43021767	43027544
mB.EC.ARHGEF26	PPP2CA	-0.061	0.078	0.0085	0.886308	0.925135	FALSE	NA	NA	5	133530025	133561833
mB.EC.ARHGEF26	EFEMP1	-0.013	0.029	0.008	0.847355	0.900548	FALSE	NA	NA	2	56093102	56151274
mB.EC.ARHGEF26	CHD1	-0.018	0.034	0.008	0.851407	0.902842	FALSE	NA	NA	5	98190908	98262240
mB.EC.ARHGEF26	GNG12	0.033	-0.018	0.0075	0.86014	0.908631	FALSE	NA	NA	1	68167149	68299150
mB.EC.ARHGEF26	PHB2	0.04	-0.025	0.0075	0.866113	0.912943	FALSE	NA	NA	12	7074490	7079988
mB.EC.ARHGEF26	ENG	0.011	0.004	0.0075	0.848889	0.900691	FALSE	NA	NA	9	130577291	130617035
mB.EC.ARHGEF26	ANKFY1	0.008	0.007	0.0075	0.848651	0.900691	FALSE	NA	NA	17	4067201	4167274
mB.EC.ARHGEF26	NDUFV1	0.024	-0.009	0.0075	0.853793	0.903906	FALSE	NA	NA	11	67374323	67380006
mB.EC.ARHGEF26	PLXND1	-0.069	0.083	0.007	0.910969	0.942214	FALSE	NA	NA	3	129274018	129325661
mB.EC.ARHGEF26	POLR2B	-0.002	0.016	0.007	0.860054	0.908631	FALSE	NA	NA	4	57843888	57897334
mB.EC.ARHGEF26	NDUFS3	0.038	-0.024	0.007	0.873675	0.918208	FALSE	NA	NA	11	47586888	47606114
mB.EC.ARHGEF26	PPFIBP1	0.041	-0.027	0.007	0.876189	0.919047	FALSE	NA	NA	12	27676364	27848497
mB.EC.ARHGEF26	EPRS1	0.019	-0.005	0.007	0.861179	0.909231	FALSE	NA	NA	1	220141943	220220000
mB.EC.ARHGEF26	GNB2	0.045	-0.032	0.0065	0.888557	0.925913	FALSE	NA	NA	7	100271154	100276797
mB.EC.ARHGEF26	MYO1C	0.011	0.002	0.0065	0.868873	0.915041	FALSE	NA	NA	17	1367392	1396106
mB.EC.ARHGEF26	MRPL28	0.034	-0.021	0.0065	0.879974	0.921562	FALSE	NA	NA	16	417384	420527
mB.EC.ARHGEF26	SEPTIN2	0.022	-0.01	0.006	0.882431	0.923085	FALSE	NA	NA	2	242254515	242293442
mB.EC.ARHGEF26	ACAP2	-0.004	0.016	0.006	0.880088	0.921562	FALSE	NA	NA	3	194995465	195163807
mB.EC.ARHGEF26	SNRPE	0.033	-0.022	0.0055	0.898271	0.934245	FALSE	NA	NA	1	203830731	203839678
mB.EC.ARHGEF26	NOS2	-0.096	0.106	0.005	0.947359	0.964856	FALSE	NA	NA	17	26083792	26127525
mB.EC.ARHGEF26	SNRPA1	0.033	-0.023	0.005	0.907735	0.940159	FALSE	NA	NA	15	101821715	101835487
mB.EC.ARHGEF26	MYO1C	0.01	0	0.005	0.898908	0.934245	FALSE	NA	NA	17	1367392	1396106
mB.EC.ARHGEF26	ARHGAP21	0.028	-0.018	0.005	0.905032	0.938084	FALSE	NA	NA	10	24872538	25012597
mB.EC.ARHGEF26	CAPRIN1	0.042	-0.032	0.005	0.913155	0.942958	FALSE	NA	NA	11	34073230	34122703
mB.EC.ARHGEF26	MRPS22	0.021	-0.012	0.0045	0.911785	0.942552	FALSE	NA	NA	3	138724648	139076065
mB.EC.ARHGEF26	ILVBL	-0.028	0.037	0.0045	0.919292	0.945269	FALSE	NA	NA	19	15225795	15236596
mB.EC.ARHGEF26	THOC3	-0.001	0.01	0.0045	0.909009	0.94069	FALSE	NA	NA	5	175344876	175461683
mB.EC.ARHGEF26	MRPL4	-0.039	0.047	0.004	0.933496	0.954768	FALSE	NA	NA	19	10362577	10370721
mB.EC.ARHGEF26	RBM27	-0.006	0.014	0.004	0.919799	0.945269	FALSE	NA	NA	5	145583113	145718814
mB.EC.ARHGEF26	NES	-0.001	0.009	0.004	0.919006	0.945269	FALSE	NA	NA	1	156638555	156647189
mB.EC.ARHGEF26	PFKP	-0.01	0.018	0.004	0.92078	0.945269	FALSE	NA	NA	10	3108525	3179904
mB.EC.ARHGEF26	RAB11B	0.076	-0.069	0.0035	0.954107	0.969682	FALSE	NA	NA	19	8454865	8469318
mB.EC.ARHGEF26	TBL1XR1	-0.079	0.085	0.003	0.963518	0.976675	FALSE	NA	NA	3	176737143	176915261
mB.EC.ARHGEF26	POLDIP3	-0.002	0.008	0.003	0.939184	0.958553	FALSE	NA	NA	22	42979727	43010968
mB.EC.ARHGEF26	IPO7	-0.019	0.025	0.003	0.942582	0.961514	FALSE	NA	NA	11	9406169	9469673
mB.EC.ARHGEF26	GLYR1	0.003	0.003	0.003	0.938981	0.958553	FALSE	NA	NA	16	4853204	4897343
mB.EC.ARHGEF26	VRK2	0.044	-0.038	0.003	0.949315	0.965419	FALSE	NA	NA	2	58134786	58387055
mB.EC.ARHGEF26	ATP5MF-PTCD1	-0.04	0.045	0.0025	0.958229	0.97313	FALSE	NA	NA	7	99014362	99063824
mB.EC.ARHGEF26	RAB6A	0.027	-0.023	0.002	0.962318	0.975971	FALSE	NA	NA	11	73386683	73472182
mB.EC.ARHGEF26	ALDH1A1	0.008	-0.004	0.002	0.959481	0.973606	FALSE	NA	NA	9	75515578	75695358
mB.EC.ARHGEF26	RPL5	0.143	-0.139	0.002	0.98381	0.989449	FALSE	NA	NA	1	93297582	93307481
mB.EC.ARHGEF26	MRPL24	0.001	0.002	0.0015	0.969457	0.981158	FALSE	NA	NA	1	156707095	156711382
mB.EC.ARHGEF26	RRP12	0.003	0	0.0015	0.969465	0.981158	FALSE	NA	NA	10	99116115	99161127
mB.EC.ARHGEF26	GADD45GIP1	-0.004	0.006	0.001	0.979701	0.987631	FALSE	NA	NA	19	13064972	13068050
mB.EC.ARHGEF26	SLC25A22	0.009	-0.007	0.001	0.979805	0.987631	FALSE	NA	NA	11	790475	798316
mB.EC.ARHGEF26	TMA16	0.021	-0.019	0.001	0.980644	0.98781	FALSE	NA	NA	4	164415594	164441691
mB.EC.ARHGEF26	HDX	-0.026	0.027	0.0005	0.990657	0.99323	FALSE	NA	NA	X	83572882	83757487
mB.EC.ARHGEF26	MRPL19	0.063	-0.063	0	1	1	FALSE	NA	NA	2	75873909	75917977
mB.EC.ARHGEF26	TCOF1	-0.035	0.035	0	1	1	FALSE	NA	NA	5	149737202	149779871
mB.EC.ARHGEF26	DPY19L1	-0.048	0.047	-0.0005	0.991961	0.993505	FALSE	NA	NA	7	34968488	35077883
mB.EC.ARHGEF26	PSMC3	0.01	-0.011	-0.0005	0.989962	0.99305	FALSE	NA	NA	11	47440320	47447993
mB.EC.ARHGEF26	EXOC2	0.008	-0.009	-0.0005	0.989912	0.99305	FALSE	NA	NA	6	485133	693117
mB.EC.ARHGEF26	KATNBL1	0.043	-0.044	-0.0005	0.991704	0.993505	FALSE	NA	NA	15	34432875	34502297
mB.EC.ARHGEF26	MRPL49	-0.047	0.045	-0.001	0.983731	0.989449	FALSE	NA	NA	11	64889655	64894843
mB.EC.ARHGEF26	API5	0.008	-0.01	-0.001	0.979851	0.987631	FALSE	NA	NA	11	43333513	43366079
mB.EC.ARHGEF26	HUWE1	-0.012	0.01	-0.001	0.979955	0.987631	FALSE	NA	NA	X	53559057	53713673
mB.EC.ARHGEF26	PSMC6	-0.012	0.01	-0.001	0.979955	0.987631	FALSE	NA	NA	14	53173890	53195305
mB.EC.ARHGEF26	CIAO1	-0.057	0.055	-0.001	0.984988	0.989725	FALSE	NA	NA	2	96931870	96939087
mB.EC.ARHGEF26	EEF1A1	0.056	-0.058	-0.001	0.98511	0.989725	FALSE	NA	NA	6	74225473	74233520
mB.EC.ARHGEF26	HTRA1	0.076	-0.078	-0.001	0.987343	0.991452	FALSE	NA	NA	10	124221041	124274424
mB.EC.ARHGEF26	TALDO1	0.274	-0.276	-0.001	0.995584	0.996617	FALSE	NA	NA	11	747329	765024
mB.EC.ARHGEF26	DDX17	-0.029	0.026	-0.0015	0.972148	0.983357	FALSE	NA	NA	22	38879445	38903665
mB.EC.ARHGEF26	DHX30	0.05	-0.054	-0.002	0.968993	0.981158	FALSE	NA	NA	3	47844399	47891685
mB.EC.ARHGEF26	CWC25	-0.073	0.069	-0.002	0.97344	0.984149	FALSE	NA	NA	17	36956687	36981734
mB.EC.ARHGEF26	C8ORF59	0.174	-0.179	-0.0025	0.98335	0.989449	FALSE	NA	NA	8	86126311	86132650
mB.EC.ARHGEF26	SMC4	0.004	-0.009	-0.0025	0.949412	0.965419	FALSE	NA	NA	3	160117062	160152750
mB.EC.ARHGEF26	MRE11	-0.004	-0.001	-0.0025	0.949143	0.965419	FALSE	NA	NA	11	94152895	94227074
mB.EC.ARHGEF26	CCAR2	-0.036	0.03	-0.003	0.946299	0.964285	FALSE	NA	NA	8	22462145	22479027
mB.EC.ARHGEF26	FHL2	-0.007	0.001	-0.003	0.939111	0.958553	FALSE	NA	NA	2	105974169	106054970
mB.EC.ARHGEF26	KANK2	0.01	-0.017	-0.0035	0.93052	0.952482	FALSE	NA	NA	19	11274943	11308467
mB.EC.ARHGEF26	MACF1	-0.01	0.003	-0.0035	0.929248	0.951936	FALSE	NA	NA	1	39546988	39952849
mB.EC.ARHGEF26	POLR3D	-0.002	-0.005	-0.0035	0.928871	0.951936	FALSE	NA	NA	8	22102617	22112113
mB.EC.ARHGEF26	SART1	-0.018	0.01	-0.004	0.92078	0.945269	FALSE	NA	NA	11	65729160	65747299
mB.EC.ARHGEF26	ARHGAP21	0.002	-0.01	-0.004	0.919124	0.945269	FALSE	NA	NA	10	24872538	25012597
mB.EC.ARHGEF26	HSPA9	0.02	-0.029	-0.0045	0.915172	0.944031	FALSE	NA	NA	5	137890571	137911133
mB.EC.ARHGEF26	MYO9B	-0.001	-0.009	-0.005	0.898788	0.934245	FALSE	NA	NA	19	17186591	17325346
mB.EC.ARHGEF26	NUMB	-0.023	0.013	-0.005	0.902678	0.937658	FALSE	NA	NA	14	73741815	73930348
mB.EC.ARHGEF26	ATP5F1B	0.065	-0.076	-0.0055	0.926803	0.950441	FALSE	NA	NA	12	57031959	57039798
mB.EC.ARHGEF26	SKIV2L	0	-0.011	-0.0055	0.888972	0.925913	FALSE	NA	NA	6	31926857	31937532
mB.EC.ARHGEF26	TRIP13	-0.021	0.01	-0.0055	0.89192	0.928482	FALSE	NA	NA	5	892758	919472
mB.EC.ARHGEF26	PPFIBP1	0.011	-0.023	-0.006	0.88291	0.923085	FALSE	NA	NA	12	27676364	27848497
mB.EC.ARHGEF26	ATP6V1B2	-0.033	0.021	-0.006	0.888776	0.925913	FALSE	NA	NA	8	20054878	20084330
mB.EC.ARHGEF26	SND1	0.047	-0.059	-0.006	0.908009	0.940159	FALSE	NA	NA	7	127292234	127732661
mB.EC.ARHGEF26	GSTP1	0.349	-0.361	-0.006	0.979282	0.987631	FALSE	NA	NA	11	67351066	67354131
mB.EC.ARHGEF26	SLC25A1	0.011	-0.025	-0.007	0.864249	0.911941	FALSE	NA	NA	22	19163095	19166343
mB.EC.ARHGEF26	NPM3	0.068	-0.083	-0.0075	0.904276	0.938084	FALSE	NA	NA	10	103541082	103543170
mB.EC.ARHGEF26	ANKRD28	-0.048	0.032	-0.008	0.86469	0.911941	FALSE	NA	NA	3	15708743	15901278
mB.EC.ARHGEF26	MIA3	0.01	-0.026	-0.008	0.84521	0.899742	FALSE	NA	NA	1	222791428	222841354
mB.EC.ARHGEF26	PDCD2L	0	-0.016	-0.008	0.840099	0.896292	FALSE	NA	NA	19	34895289	34917073
mB.EC.ARHGEF26	PSMC3	0	-0.017	-0.0085	0.830512	0.889924	FALSE	NA	NA	11	47440320	47447993
mB.EC.ARHGEF26	CAD	-0.03	0.013	-0.0085	0.838414	0.894988	FALSE	NA	NA	2	27440258	27466811
mB.EC.ARHGEF26	FAF2	0.019	-0.036	-0.0085	0.84369	0.8989	FALSE	NA	NA	5	175874629	175937075
mB.EC.ARHGEF26	DNAJA2	-0.101	0.084	-0.0085	0.90495	0.938084	FALSE	NA	NA	16	46989299	47007699
mB.EC.ARHGEF26	RPAP1	0.06	-0.078	-0.009	0.879212	0.921562	FALSE	NA	NA	15	41809374	41836467
mB.EC.ARHGEF26	DYNC1LI2	0.097	-0.116	-0.0095	0.904094	0.938084	FALSE	NA	NA	16	66754796	66785701
mB.EC.ARHGEF26	RAB11FIP5	-0.006	-0.013	-0.0095	0.809657	0.874448	FALSE	NA	NA	2	73300510	73383849
mB.EC.ARHGEF26	TUFM	0.005	-0.024	-0.0095	0.814364	0.877077	FALSE	NA	NA	16	28853732	28857729
mB.EC.ARHGEF26	TJP2	0.014	-0.033	-0.0095	0.821733	0.883042	FALSE	NA	NA	9	71736209	71870124
mB.EC.ARHGEF26	ATP5F1A	0.023	-0.043	-0.01	0.823075	0.883501	FALSE	NA	NA	18	43664110	43684300
mB.EC.ARHGEF26	RTN4	-0.022	0.001	-0.0105	0.793473	0.863186	FALSE	NA	NA	2	55199325	55339757
mB.EC.ARHGEF26	PPP1R37	-0.073	0.052	-0.0105	0.851852	0.902842	FALSE	NA	NA	19	45594654	45651335
mB.EC.ARHGEF26	EDF1	0.14	-0.162	-0.011	0.916226	0.944613	FALSE	NA	NA	9	139756571	139760738
mB.EC.ARHGEF26	MRPS15	-0.036	0.014	-0.011	0.796153	0.864702	FALSE	NA	NA	1	36921319	36930038
mB.EC.ARHGEF26	THBS2	-0.059	0.037	-0.011	0.826004	0.886152	FALSE	NA	NA	6	169615875	169654139
mB.EC.ARHGEF26	HSPG2	0.077	-0.099	-0.011	0.873083	0.918208	FALSE	NA	NA	1	22148738	22263790
mB.EC.ARHGEF26	IKBKB	0	-0.023	-0.0115	0.774583	0.852292	FALSE	NA	NA	8	42128820	42189973
mB.EC.ARHGEF26	LRCH3	0.015	-0.038	-0.0115	0.789016	0.8618	FALSE	NA	NA	3	197518097	197615307
mB.EC.ARHGEF26	STMN1	0.357	-0.382	-0.0125	0.958508	0.97313	FALSE	NA	NA	1	26210672	26233482
mB.EC.ARHGEF26	RBFA	-0.102	0.077	-0.0125	0.857664	0.907009	FALSE	NA	NA	18	77794358	77806397
mB.EC.ARHGEF26	UBAC2	-0.051	0.025	-0.013	0.779633	0.856376	FALSE	NA	NA	13	99853028	100038688
mB.EC.ARHGEF26	STIP1	0.161	-0.187	-0.013	0.912572	0.942861	FALSE	NA	NA	11	63952744	63972015
mB.EC.ARHGEF26	MSN	0.212	-0.238	-0.013	0.930768	0.952482	FALSE	NA	NA	X	64808257	64961791
mB.EC.ARHGEF26	ERLEC1	0.022	-0.048	-0.013	0.775012	0.852292	FALSE	NA	NA	2	54014181	54045956
mB.EC.ARHGEF26	STK38	0.012	-0.038	-0.013	0.760691	0.84362	FALSE	NA	NA	6	36461669	36515247
mB.EC.ARHGEF26	DLST	0.039	-0.065	-0.013	0.801618	0.867914	FALSE	NA	NA	14	75348594	75370448
mB.EC.ARHGEF26	AFAP1	0.043	-0.069	-0.013	0.807767	0.872895	FALSE	NA	NA	4	7760441	7941653
mB.EC.ARHGEF26	DCTN2	0.043	-0.069	-0.013	0.807767	0.872895	FALSE	NA	NA	12	57923885	57941114
mB.EC.ARHGEF26	SPTLC1	-0.059	0.032	-0.0135	0.783702	0.858532	FALSE	NA	NA	9	94794281	94877666
mB.EC.ARHGEF26	SPATS2	-0.001	-0.026	-0.0135	0.738196	0.824012	FALSE	NA	NA	12	49760367	49921205
mB.EC.ARHGEF26	PRKD2	-0.05	0.023	-0.0135	0.769111	0.849676	FALSE	NA	NA	19	47177532	47220384
mB.EC.ARHGEF26	APLP2	0.003	-0.031	-0.014	0.733319	0.820467	FALSE	NA	NA	11	129939732	130014699
mB.EC.ARHGEF26	FRYL	-0.081	0.053	-0.014	0.810698	0.874657	FALSE	NA	NA	4	48499378	48782339
mB.EC.ARHGEF26	TIMM50	0.032	-0.061	-0.0145	0.770094	0.850276	FALSE	NA	NA	19	39971052	39984422
mB.EC.ARHGEF26	HNRNPUL1	-0.054	0.025	-0.0145	0.757957	0.84169	FALSE	NA	NA	19	41768401	41813503
mB.EC.ARHGEF26	PDXDC1	0.051	-0.08	-0.0145	0.801809	0.867914	FALSE	NA	NA	16	15068448	15233196
mB.EC.ARHGEF26	PSMC5	-0.016	-0.014	-0.015	0.705465	0.799969	FALSE	NA	NA	17	61904512	61909379
mB.EC.ARHGEF26	SRSF4	-0.009	-0.021	-0.015	0.70674	0.800441	FALSE	NA	NA	1	29474255	29508499
mB.EC.ARHGEF26	GOLGB1	0.135	-0.165	-0.015	0.885395	0.924682	FALSE	NA	NA	3	121382046	121468602
mB.EC.ARHGEF26	L3HYPDH	0.019	-0.049	-0.015	0.74044	0.82604	FALSE	NA	NA	14	59927081	59951148
mB.EC.ARHGEF26	CHPF2	-0.052	0.022	-0.015	0.745628	0.82943	FALSE	NA	NA	7	150929575	150935908
mB.EC.ARHGEF26	FLNC	-0.078	0.047	-0.0155	0.78357	0.858532	FALSE	NA	NA	7	128470431	128499328
mB.EC.ARHGEF26	RMDN3	-0.084	0.053	-0.0155	0.793549	0.863186	FALSE	NA	NA	15	41028082	41048049
mB.EC.ARHGEF26	GOLGA3	-0.035	0.004	-0.0155	0.709713	0.800553	FALSE	NA	NA	12	133345495	133405444
mB.EC.ARHGEF26	EIF3A	0.013	-0.045	-0.016	0.715443	0.804664	FALSE	NA	NA	10	120794356	120840316
mB.EC.ARHGEF26	RAB3D	-0.005	-0.027	-0.016	0.691881	0.787806	FALSE	NA	NA	19	11432722	11456946
mB.EC.ARHGEF26	RAB4B	-0.005	-0.027	-0.016	0.691881	0.787806	FALSE	NA	NA	19	41284121	41302847
mB.EC.ARHGEF26	SNRNP27	0.005	-0.037	-0.016	0.703051	0.798169	FALSE	NA	NA	2	70120692	70132707
mB.EC.ARHGEF26	NFATC1	-0.045	0.013	-0.016	0.715443	0.804664	FALSE	NA	NA	18	77155856	77289325
mB.EC.ARHGEF26	CCAR1	-0.05	0.018	-0.016	0.72418	0.812125	FALSE	NA	NA	10	70480769	70552134
mB.EC.ARHGEF26	ATP6V1H	-0.012	-0.021	-0.0165	0.679159	0.777448	FALSE	NA	NA	8	54628117	54756118
mB.EC.ARHGEF26	KTN1	0.016	-0.049	-0.0165	0.713374	0.803668	FALSE	NA	NA	14	56025790	56168244
mB.EC.ARHGEF26	ANKRD28	-0.065	0.032	-0.0165	0.743903	0.828466	FALSE	NA	NA	3	15708743	15901278
mB.EC.ARHGEF26	USP5	0.129	-0.162	-0.0165	0.870801	0.916383	FALSE	NA	NA	12	6961292	6975796
mB.EC.ARHGEF26	KTN1	0.007	-0.041	-0.017	0.690521	0.787651	FALSE	NA	NA	14	56025790	56168244
mB.EC.ARHGEF26	ILF2	-0.091	0.057	-0.017	0.7838	0.858532	FALSE	NA	NA	1	153634512	153643524
mB.EC.ARHGEF26	USP28	0.028	-0.062	-0.017	0.729624	0.817281	FALSE	NA	NA	11	113668596	113746292
mB.EC.ARHGEF26	EDC3	0.056	-0.09	-0.017	0.78212	0.858153	FALSE	NA	NA	15	74922899	74988633
mB.EC.ARHGEF26	IMPDH1	0.004	-0.039	-0.0175	0.67824	0.776857	FALSE	NA	NA	7	128032331	128050306
mB.EC.ARHGEF26	SRSF5	0.01	-0.045	-0.0175	0.688094	0.786277	FALSE	NA	NA	14	70193617	70238722
mB.EC.ARHGEF26	DAZAP1	-0.026	-0.009	-0.0175	0.663602	0.763717	FALSE	NA	NA	19	1407568	1435719
mB.EC.ARHGEF26	PRDX6	0.078	-0.113	-0.0175	0.810757	0.874657	FALSE	NA	NA	1	173446405	173457946
mB.EC.ARHGEF26	EIF1AX	0.158	-0.194	-0.018	0.880498	0.921562	FALSE	NA	NA	X	20142636	20159962
mB.EC.ARHGEF26	BSG	-0.026	-0.012	-0.019	0.636778	0.741243	FALSE	NA	NA	19	571297	583493
mB.EC.ARHGEF26	PABPC1	0.005	-0.043	-0.019	0.657449	0.758872	FALSE	NA	NA	8	101698044	101735037
mB.EC.ARHGEF26	MAGED1	-0.058	0.02	-0.019	0.687079	0.785582	FALSE	NA	NA	X	51546103	51645453
mB.EC.ARHGEF26	PDCL3	-0.071	0.032	-0.0195	0.707126	0.800441	FALSE	NA	NA	2	101179152	101193197
mB.EC.ARHGEF26	SLC25A13	-0.018	-0.021	-0.0195	0.626241	0.731832	FALSE	NA	NA	7	95749532	95951459
mB.EC.ARHGEF26	TOP1	-0.022	-0.017	-0.0195	0.626418	0.731832	FALSE	NA	NA	20	39657458	39753127
mB.EC.ARHGEF26	ABCF3	-0.014	-0.025	-0.0195	0.627475	0.732624	FALSE	NA	NA	3	183903811	183911800
mB.EC.ARHGEF26	TJP2	0.002	-0.041	-0.0195	0.645096	0.748669	FALSE	NA	NA	9	71736209	71870124
mB.EC.ARHGEF26	EIF3L	-0.076	0.037	-0.0195	0.718009	0.807081	FALSE	NA	NA	22	38244875	38285414
mB.EC.ARHGEF26	CCNL2	-0.052	0.013	-0.0195	0.665695	0.765213	FALSE	NA	NA	1	1321091	1334708
mB.EC.ARHGEF26	CDC123	0.004	-0.044	-0.02	0.641286	0.745404	FALSE	NA	NA	10	12237964	12292588
mB.EC.ARHGEF26	HDGFL3	0.012	-0.052	-0.02	0.656892	0.758708	FALSE	NA	NA	15	83784320	83876770
mB.EC.ARHGEF26	TRA2B	0.013	-0.053	-0.02	0.658991	0.759432	FALSE	NA	NA	3	185633694	185655924
mB.EC.ARHGEF26	MTHFD1L	0.041	-0.081	-0.02	0.721024	0.809998	FALSE	NA	NA	6	151186685	151423023
mB.EC.ARHGEF26	ATP2C1	-0.079	0.038	-0.0205	0.709012	0.800553	FALSE	NA	NA	3	130569439	130735556
mB.EC.ARHGEF26	ZC3H4	0.013	-0.054	-0.0205	0.652386	0.755312	FALSE	NA	NA	19	47567444	47617009
mB.EC.ARHGEF26	MDH2	0.163	-0.204	-0.0205	0.869052	0.915041	FALSE	NA	NA	7	75677369	75696826
mB.EC.ARHGEF26	ITGA6	-0.053	0.011	-0.021	0.641511	0.745404	FALSE	NA	NA	2	173292082	173371181
mB.EC.ARHGEF26	CDC27	-0.061	0.019	-0.021	0.659486	0.759432	FALSE	NA	NA	17	45195069	45266788
mB.EC.ARHGEF26	SNIP1	-0.072	0.029	-0.0215	0.677135	0.776051	FALSE	NA	NA	1	38000050	38019903
mB.EC.ARHGEF26	TPP1	-0.003	-0.04	-0.0215	0.608057	0.716891	FALSE	NA	NA	11	6634000	6640692
mB.EC.ARHGEF26	EIF3K	0.005	-0.048	-0.0215	0.622363	0.72886	FALSE	NA	NA	19	39109735	39127595
mB.EC.ARHGEF26	H1-5	0.074	-0.118	-0.022	0.764917	0.846496	FALSE	NA	NA	6	27834570	27835359
mB.EC.ARHGEF26	VAT1	0.153	-0.197	-0.022	0.853628	0.903906	FALSE	NA	NA	17	41166622	41177140
mB.EC.ARHGEF26	UBR5	-0.033	-0.011	-0.022	0.590362	0.703767	FALSE	NA	NA	8	103265240	103425069
mB.EC.ARHGEF26	FSCN1	0.103	-0.147	-0.022	0.806291	0.872277	FALSE	NA	NA	7	5632439	5646286
mB.EC.ARHGEF26	RDX	0.315	-0.36	-0.0225	0.91861	0.945269	FALSE	NA	NA	11	110045605	110167447
mB.EC.ARHGEF26	BCKDK	-0.039	-0.006	-0.0225	0.589229	0.703653	FALSE	NA	NA	16	31117428	31124110
mB.EC.ARHGEF26	PHLDB1	-0.026	-0.019	-0.0225	0.577246	0.69327	FALSE	NA	NA	11	118477155	118528741
mB.EC.ARHGEF26	NDUFS4	0.019	-0.064	-0.0225	0.641362	0.745404	FALSE	NA	NA	5	52856463	52979168
mB.EC.ARHGEF26	RAB3B	-0.011	-0.036	-0.0235	0.568327	0.685116	FALSE	NA	NA	1	52373628	52456436
mB.EC.ARHGEF26	EIF2B5	0.012	-0.059	-0.0235	0.612389	0.720238	FALSE	NA	NA	3	183852826	184402546
mB.EC.ARHGEF26	DCAF1	0.013	-0.06	-0.0235	0.614816	0.721773	FALSE	NA	NA	3	51433298	51534010
mB.EC.ARHGEF26	MRRF	0.105	-0.152	-0.0235	0.79795	0.865679	FALSE	NA	NA	9	125026882	125085743
mB.EC.ARHGEF26	SF3B1	0.007	-0.054	-0.0235	0.600651	0.712322	FALSE	NA	NA	2	198254508	198299815
mB.EC.ARHGEF26	ZMAT2	0.013	-0.061	-0.024	0.60889	0.717434	FALSE	NA	NA	5	140078265	140086248
mB.EC.ARHGEF26	AHNAK	0.05	-0.098	-0.024	0.7004	0.796097	FALSE	NA	NA	11	62201016	62323707
mB.EC.ARHGEF26	CYB5R3	-0.06	0.011	-0.0245	0.598058	0.710426	FALSE	NA	NA	22	43013846	43045574
mB.EC.ARHGEF26	MAP2K2	0.025	-0.074	-0.0245	0.634096	0.739013	FALSE	NA	NA	19	4090319	4124126
mB.EC.ARHGEF26	PPP6R3	-0.044	-0.005	-0.0245	0.563328	0.680365	FALSE	NA	NA	11	68228186	68382802
mB.EC.ARHGEF26	PNISR	-0.137	0.087	-0.025	0.761882	0.843727	FALSE	NA	NA	6	99845927	99873207
mB.EC.ARHGEF26	PSMD10	-0.284	0.234	-0.025	0.883767	0.923481	FALSE	NA	NA	X	107327437	107334848
mB.EC.ARHGEF26	PABPC4	-0.007	-0.043	-0.025	0.553302	0.670775	FALSE	NA	NA	1	40026488	40042462
mB.EC.ARHGEF26	RPS26	0.01	-0.06	-0.025	0.589731	0.703653	FALSE	NA	NA	12	56435637	56438116
mB.EC.ARHGEF26	PNPLA6	-0.066	0.016	-0.025	0.605076	0.714693	FALSE	NA	NA	19	7598890	7626650
mB.EC.ARHGEF26	RIT1	-0.041	-0.01	-0.0255	0.541953	0.659918	FALSE	NA	NA	1	155867599	155881195
mB.EC.ARHGEF26	PRPSAP1	0.102	-0.153	-0.0255	0.780057	0.856376	FALSE	NA	NA	17	74305567	74380602
mB.EC.ARHGEF26	NKAP	-0.023	-0.029	-0.026	0.523061	0.643233	FALSE	NA	NA	X	119059014	119077735
mB.EC.ARHGEF26	RNF40	-0.063	0.01	-0.0265	0.572711	0.688842	FALSE	NA	NA	16	30773066	30787628
mB.EC.ARHGEF26	GLG1	-0.077	0.024	-0.0265	0.61063	0.718607	FALSE	NA	NA	16	74485856	74641012
mB.EC.ARHGEF26	MRPL54	-0.046	-0.008	-0.027	0.525858	0.645204	FALSE	NA	NA	19	3762662	3768573
mB.EC.ARHGEF26	EIF3I	-0.013	-0.041	-0.027	0.517895	0.638601	FALSE	NA	NA	1	32687529	32697205
mB.EC.ARHGEF26	MOB2	-0.029	-0.026	-0.0275	0.500793	0.621963	FALSE	NA	NA	11	1490687	1522477
mB.EC.ARHGEF26	DDX1	0.015	-0.07	-0.0275	0.575502	0.691606	FALSE	NA	NA	2	15731302	15771235
mB.EC.ARHGEF26	ERP29	0.187	-0.243	-0.028	0.845664	0.899742	FALSE	NA	NA	12	112451120	112461255
mB.EC.ARHGEF26	BIRC6	-0.019	-0.037	-0.028	0.497796	0.619837	FALSE	NA	NA	2	32582096	32843966
mB.EC.ARHGEF26	CTNNA1	-0.06	0.003	-0.0285	0.532645	0.651461	FALSE	NA	NA	5	137946656	138270723
mB.EC.ARHGEF26	CKAP5	-0.027	-0.03	-0.0285	0.486599	0.611417	FALSE	NA	NA	11	46764598	46867847
mB.EC.ARHGEF26	TOMM40	-0.003	-0.054	-0.0285	0.51816	0.638601	FALSE	NA	NA	19	45393826	45406946
mB.EC.ARHGEF26	GCN1	-0.058	0.001	-0.0285	0.527628	0.646965	FALSE	NA	NA	12	120565007	120632513
mB.EC.ARHGEF26	ECHDC1	-0.064	0.006	-0.029	0.535189	0.653744	FALSE	NA	NA	6	127609855	127664754
mB.EC.ARHGEF26	ADSS2	0.07	-0.128	-0.029	0.701323	0.796677	FALSE	NA	NA	1	244571796	244615436
mB.EC.ARHGEF26	DYNC1LI1	-0.063	0.004	-0.0295	0.524618	0.644092	FALSE	NA	NA	3	32567463	32612366
mB.EC.ARHGEF26	RNF20	-0.063	0.004	-0.0295	0.524618	0.644092	FALSE	NA	NA	9	104296133	104325622
mB.EC.ARHGEF26	PPP4R2	0.038	-0.097	-0.0295	0.621206	0.727947	FALSE	NA	NA	3	73045936	73118350
mB.EC.ARHGEF26	RANBP2	-0.03	-0.03	-0.03	0.465815	0.590686	FALSE	NA	NA	2	109335937	109402267
mB.EC.ARHGEF26	SFXN3	-0.012	-0.048	-0.03	0.482619	0.607206	FALSE	NA	NA	10	102790991	102800998
mB.EC.ARHGEF26	ARPC4	0.053	-0.113	-0.03	0.655772	0.758126	FALSE	NA	NA	3	9834179	9849410
mB.EC.ARHGEF26	PPIL2	-0.03	-0.031	-0.0305	0.459109	0.583331	FALSE	NA	NA	22	22006559	22054304
mB.EC.ARHGEF26	CHCHD1	0.099	-0.16	-0.0305	0.742248	0.827578	FALSE	NA	NA	10	75541805	75543410
mB.EC.ARHGEF26	C14ORF166	-0.041	-0.02	-0.0305	0.465019	0.590451	FALSE	NA	NA	14	52456193	52471420
mB.EC.ARHGEF26	HMGB2	0.112	-0.173	-0.0305	0.761006	0.84362	FALSE	NA	NA	4	174252846	174256276
mB.EC.ARHGEF26	ANKRD50	-0.098	0.037	-0.0305	0.609955	0.718251	FALSE	NA	NA	4	125585207	125633887
mB.EC.ARHGEF26	HSD17B12	-0.155	0.093	-0.031	0.729426	0.817281	FALSE	NA	NA	11	43577986	43878167
mB.EC.ARHGEF26	SF3B3	0.023	-0.087	-0.032	0.556445	0.674161	FALSE	NA	NA	16	70557691	70608820
mB.EC.ARHGEF26	TXNL1	0.064	-0.128	-0.032	0.666372	0.765534	FALSE	NA	NA	18	54264439	54318831
mB.EC.ARHGEF26	PURB	-0.024	-0.041	-0.0325	0.437002	0.562651	FALSE	NA	NA	7	44915896	44924960
mB.EC.ARHGEF26	ATP5F1C	-0.034	-0.031	-0.0325	0.433173	0.560713	FALSE	NA	NA	10	7830093	7849764
mB.EC.ARHGEF26	PIP5K1A	-0.008	-0.059	-0.0335	0.453603	0.578031	FALSE	NA	NA	1	151170425	151222012
mB.EC.ARHGEF26	PPP6R2	0	-0.067	-0.0335	0.474386	0.598799	FALSE	NA	NA	22	50781733	50883514
mB.EC.ARHGEF26	STRAP	-0.015	-0.055	-0.035	0.423476	0.552678	FALSE	NA	NA	12	16035325	16056412
mB.EC.ARHGEF26	CPSF7	-0.004	-0.066	-0.035	0.449705	0.574575	FALSE	NA	NA	11	61170121	61197503
mB.EC.ARHGEF26	SRPX2	0.015	-0.085	-0.035	0.506719	0.627707	FALSE	NA	NA	X	99899215	99926296
mB.EC.ARHGEF26	RABL6	-0.092	0.021	-0.0355	0.521729	0.642179	FALSE	NA	NA	9	139702374	139735639
mB.EC.ARHGEF26	DCHS1	-0.033	-0.038	-0.0355	0.396794	0.526694	FALSE	NA	NA	11	6642556	6677085
mB.EC.ARHGEF26	NCBP2	-0.09	0.018	-0.036	0.508348	0.629321	FALSE	NA	NA	3	196662273	196669468
mB.EC.ARHGEF26	LSM12	0.047	-0.119	-0.036	0.595531	0.708179	FALSE	NA	NA	17	42112003	42144987
mB.EC.ARHGEF26	TUBB2A	0	-0.073	-0.0365	0.448117	0.573138	FALSE	NA	NA	6	3153903	3157760
mB.EC.ARHGEF26	ZYX	-0.004	-0.069	-0.0365	0.436598	0.562506	FALSE	NA	NA	7	143078173	143088204
mB.EC.ARHGEF26	FHOD1	-0.093	0.019	-0.037	0.50398	0.625117	FALSE	NA	NA	16	67263290	67281561
mB.EC.ARHGEF26	THBS1	-0.031	-0.043	-0.037	0.381229	0.510182	FALSE	NA	NA	15	39873280	39891667
mB.EC.ARHGEF26	RBPMS	-0.051	-0.023	-0.037	0.389884	0.519307	FALSE	NA	NA	8	30241944	30429778
mB.EC.ARHGEF26	NUMBL	-0.083	0.009	-0.037	0.47188	0.597134	FALSE	NA	NA	19	41172596	41196877
mB.EC.ARHGEF26	KPNB1	-0.018	-0.057	-0.0375	0.39384	0.523442	FALSE	NA	NA	17	45726842	45762871
mB.EC.ARHGEF26	ARF4	-0.129	0.053	-0.038	0.598157	0.710426	FALSE	NA	NA	3	57557090	57583947
mB.EC.ARHGEF26	DCTN1	0	-0.076	-0.038	0.436054	0.56218	FALSE	NA	NA	2	74588281	74619214
mB.EC.ARHGEF26	UBA1	0.019	-0.095	-0.038	0.496668	0.618831	FALSE	NA	NA	X	47050260	47074527
mB.EC.ARHGEF26	TUBB2B	-0.002	-0.075	-0.0385	0.426151	0.554226	FALSE	NA	NA	6	3224495	3231964
mB.EC.ARHGEF26	BOLA2	-0.041	-0.036	-0.0385	0.363071	0.494863	FALSE	NA	NA	16	29464914	29466285
mB.EC.ARHGEF26	RPS28	0.042	-0.119	-0.0385	0.564431	0.68127	FALSE	NA	NA	19	8386042	8388224
mB.EC.ARHGEF26	SREK1	-0.043	-0.035	-0.039	0.358262	0.491483	FALSE	NA	NA	5	65435799	65479443
mB.EC.ARHGEF26	RGPD8	-0.059	-0.019	-0.039	0.378523	0.508032	FALSE	NA	NA	2	113127669	113192065
mB.EC.ARHGEF26	RBM25	-0.058	-0.02	-0.039	0.376551	0.506794	FALSE	NA	NA	14	73525144	73588122
mB.EC.ARHGEF26	ZW10	-0.007	-0.072	-0.0395	0.403894	0.533184	FALSE	NA	NA	11	113603909	113644533
mB.EC.ARHGEF26	PRRC2C	0.036	-0.115	-0.0395	0.540045	0.65801	FALSE	NA	NA	1	171454651	171562650
mB.EC.ARHGEF26	UQCRC2	-0.055	-0.025	-0.04	0.359021	0.491968	FALSE	NA	NA	16	21963981	21994981
mB.EC.ARHGEF26	PRPF38A	-0.082	0.002	-0.04	0.42727	0.55456	FALSE	NA	NA	1	52870236	52886511
mB.EC.ARHGEF26	MFAP1	-0.063	-0.018	-0.0405	0.368118	0.499978	FALSE	NA	NA	15	44096690	44117000
mB.EC.ARHGEF26	HMGB1	0.115	-0.196	-0.0405	0.708993	0.800553	FALSE	NA	NA	13	31032884	31191734
mB.EC.ARHGEF26	RHBDF2	-0.042	-0.039	-0.0405	0.341907	0.474877	FALSE	NA	NA	17	74466973	74497872
mB.EC.ARHGEF26	P3H1	-0.046	-0.035	-0.0405	0.343447	0.475846	FALSE	NA	NA	1	43212006	43232755
mB.EC.ARHGEF26	ATP5F1C	-0.059	-0.022	-0.0405	0.359927	0.491968	FALSE	NA	NA	10	7830093	7849764
mB.EC.ARHGEF26	TCEANC2	0.058	-0.14	-0.041	0.592418	0.705754	FALSE	NA	NA	1	54519260	54578192
mB.EC.ARHGEF26	PARP1	-0.001	-0.081	-0.041	0.410762	0.540034	FALSE	NA	NA	1	226548392	226595780
mB.EC.ARHGEF26	EXOC6	-0.05	-0.035	-0.0425	0.32508	0.458294	FALSE	NA	NA	10	94590935	94819250
mB.EC.ARHGEF26	FOCAD	-0.011	-0.074	-0.0425	0.370655	0.501795	FALSE	NA	NA	9	20658308	20995954
mB.EC.ARHGEF26	TUBB6	-0.011	-0.074	-0.0425	0.370655	0.501795	FALSE	NA	NA	18	12307668	12344319
mB.EC.ARHGEF26	ACTR2	0.003	-0.089	-0.043	0.410172	0.539626	FALSE	NA	NA	2	65454887	65498387
mB.EC.ARHGEF26	SF3B4	0.003	-0.089	-0.043	0.410172	0.539626	FALSE	NA	NA	1	149895209	149900236
mB.EC.ARHGEF26	PPM1F	0	-0.086	-0.043	0.40046	0.529738	FALSE	NA	NA	22	22273793	22307209
mB.EC.ARHGEF26	HECTD3	0.016	-0.103	-0.0435	0.450392	0.574905	FALSE	NA	NA	1	45468212	45477001
mB.EC.ARHGEF26	SFXN3	-0.042	-0.045	-0.0435	0.312701	0.444741	FALSE	NA	NA	10	102790991	102800998
mB.EC.ARHGEF26	ABCD3	-0.058	-0.031	-0.0445	0.313035	0.444856	FALSE	NA	NA	1	94883933	94984222
mB.EC.ARHGEF26	TNFAIP8L1	-0.009	-0.08	-0.0445	0.363024	0.494863	FALSE	NA	NA	19	4639530	4655580
mB.EC.ARHGEF26	TUBB	-0.006	-0.083	-0.0445	0.37206	0.50265	FALSE	NA	NA	6	30687978	30693203
mB.EC.ARHGEF26	ANXA1	0.212	-0.302	-0.045	0.791835	0.863186	FALSE	NA	NA	9	75766673	75785309
mB.EC.ARHGEF26	GPBP1	-0.087	-0.003	-0.045	0.378358	0.508032	FALSE	NA	NA	5	56469775	56560506
mB.EC.ARHGEF26	HIP1R	-0.047	-0.044	-0.0455	0.294634	0.425951	FALSE	NA	NA	12	123319000	123347507
mB.EC.ARHGEF26	YTHDC2	-0.008	-0.083	-0.0455	0.359788	0.491968	FALSE	NA	NA	5	112849380	112930982
mB.EC.ARHGEF26	TUBB4A	-0.006	-0.085	-0.0455	0.365916	0.497336	FALSE	NA	NA	19	6494330	6502859
mB.EC.ARHGEF26	SNW1	-0.069	-0.023	-0.046	0.316813	0.448276	FALSE	NA	NA	14	78183942	78227550
mB.EC.ARHGEF26	SBDS	-0.059	-0.034	-0.0465	0.294028	0.425393	FALSE	NA	NA	7	66452664	66460588
mB.EC.ARHGEF26	ALDOA	0.211	-0.304	-0.0465	0.785532	0.859454	FALSE	NA	NA	16	30064411	30081778
mB.EC.ARHGEF26	EIF3H	-0.03	-0.064	-0.047	0.296462	0.42769	FALSE	NA	NA	8	117654369	117779164
mB.EC.ARHGEF26	AKAP9	0.02	-0.114	-0.047	0.44381	0.568785	FALSE	NA	NA	7	91570181	91739987
mB.EC.ARHGEF26	KSR1	-0.014	-0.08	-0.047	0.333252	0.465732	FALSE	NA	NA	17	25783670	25953461
mB.EC.ARHGEF26	PRSS1	-0.085	-0.009	-0.047	0.347883	0.480611	FALSE	NA	NA	7	142457319	142460923
mB.EC.ARHGEF26	PIP	-0.037	-0.058	-0.0475	0.283237	0.414496	FALSE	NA	NA	7	142829170	142836839
mB.EC.ARHGEF26	AGO2	0.046	-0.142	-0.048	0.520364	0.640908	FALSE	NA	NA	8	141541264	141645718
mB.EC.ARHGEF26	GNL3	-0.143	0.047	-0.048	0.523252	0.643233	FALSE	NA	NA	3	52715172	52728508
mB.EC.ARHGEF26	PHGDH	0.016	-0.112	-0.048	0.425032	0.553891	FALSE	NA	NA	1	120202421	120286838
mB.EC.ARHGEF26	EIF3M	-0.116	0.02	-0.048	0.438504	0.564208	FALSE	NA	NA	11	32605344	32627808
mB.EC.ARHGEF26	LRPPRC	-0.067	-0.029	-0.048	0.291611	0.422212	FALSE	NA	NA	2	44113647	44223144
mB.EC.ARHGEF26	PEX5	-0.088	-0.008	-0.048	0.345324	0.477761	FALSE	NA	NA	12	7341281	7371170
mB.EC.ARHGEF26	FLNA	-0.122	0.026	-0.048	0.458397	0.58281	FALSE	NA	NA	X	153576892	153603006
mB.EC.ARHGEF26	CTNND1	-0.06	-0.038	-0.049	0.271616	0.402935	FALSE	NA	NA	11	57520715	57587018
mB.EC.ARHGEF26	POLDIP2	-0.044	-0.054	-0.049	0.266726	0.397207	FALSE	NA	NA	17	26673659	26684603
mB.EC.ARHGEF26	ACP1	-0.016	-0.082	-0.049	0.316242	0.447796	FALSE	NA	NA	2	264140	278283
mB.EC.ARHGEF26	DICER1	-0.117	0.019	-0.049	0.430003	0.557037	FALSE	NA	NA	14	95552565	95624347
mB.EC.ARHGEF26	MRTO4	0.052	-0.151	-0.0495	0.529774	0.64836	FALSE	NA	NA	1	19578033	19586622
mB.EC.ARHGEF26	NDUFA9	-0.098	-0.001	-0.0495	0.359901	0.491968	FALSE	NA	NA	12	4758261	4798454
mB.EC.ARHGEF26	PRKDC	-0.115	0.016	-0.0495	0.417367	0.547599	FALSE	NA	NA	8	48685669	48872743
mB.EC.ARHGEF26	SF3B6	-0.095	-0.005	-0.05	0.34431	0.476699	FALSE	NA	NA	2	24290454	24299314
mB.EC.ARHGEF26	PIP5K1C	-0.013	-0.087	-0.05	0.319509	0.451429	FALSE	NA	NA	19	3630181	3700477
mB.EC.ARHGEF26	ATP2A2	-0.051	-0.049	-0.05	0.257743	0.388932	FALSE	NA	NA	12	110718561	110788898
mB.EC.ARHGEF26	EIF2A	-0.076	-0.025	-0.0505	0.28503	0.415051	FALSE	NA	NA	3	150264465	150302029
mB.EC.ARHGEF26	RUVBL1	-0.007	-0.094	-0.0505	0.335412	0.468074	FALSE	NA	NA	3	127783621	127872757
mB.EC.ARHGEF26	SRSF11	0.042	-0.143	-0.0505	0.49604	0.618554	FALSE	NA	NA	1	70671365	70718735
mB.EC.ARHGEF26	TUBB4B	-0.014	-0.088	-0.051	0.311474	0.444634	FALSE	NA	NA	9	140135665	140138159
mB.EC.ARHGEF26	ODR4	-0.054	-0.048	-0.051	0.250639	0.382701	FALSE	NA	NA	1	186344890	186390510
mB.EC.ARHGEF26	TSR1	-0.003	-0.099	-0.051	0.345906	0.478223	FALSE	NA	NA	17	2225797	2240801
mB.EC.ARHGEF26	BTF3	-0.016	-0.087	-0.0515	0.303194	0.434658	FALSE	NA	NA	5	72794233	72801460
mB.EC.ARHGEF26	RRBP1	-0.003	-0.101	-0.052	0.341189	0.47442	FALSE	NA	NA	20	17594323	17662940
mB.EC.ARHGEF26	YTHDC1	-0.08	-0.025	-0.0525	0.27448	0.404696	FALSE	NA	NA	4	69176105	69215807
mB.EC.ARHGEF26	TUBB3	-0.015	-0.09	-0.0525	0.301262	0.432719	FALSE	NA	NA	16	89985573	90002500
mB.EC.ARHGEF26	HNRNPH2	-0.002	-0.104	-0.053	0.339955	0.473334	FALSE	NA	NA	X	100663283	100669121
mB.EC.ARHGEF26	CIAO2B	-0.12	0.014	-0.053	0.394073	0.523442	FALSE	NA	NA	16	66965958	66968326
mB.EC.ARHGEF26	DRG1	-0.056	-0.051	-0.0535	0.232726	0.36459	FALSE	NA	NA	22	31795509	31924726
mB.EC.ARHGEF26	UNC13B	-0.091	-0.017	-0.054	0.288577	0.419077	FALSE	NA	NA	9	35161999	35405335
mB.EC.ARHGEF26	LTBP2	-0.128	0.02	-0.054	0.409873	0.539626	FALSE	NA	NA	14	74964873	75079306
mB.EC.ARHGEF26	CDK9	-0.05	-0.058	-0.054	0.22981	0.362364	FALSE	NA	NA	9	130547958	130553066
mB.EC.ARHGEF26	STRN	-0.058	-0.05	-0.054	0.22981	0.362364	FALSE	NA	NA	2	37070783	37193615
mB.EC.ARHGEF26	SRSF7	-0.093	-0.016	-0.0545	0.289278	0.419779	FALSE	NA	NA	2	38970741	38978636
mB.EC.ARHGEF26	CALU	-0.031	-0.078	-0.0545	0.251191	0.382938	FALSE	NA	NA	7	128379346	128411861
mB.EC.ARHGEF26	DCTN4	-0.013	-0.096	-0.0545	0.298245	0.429561	FALSE	NA	NA	5	150088002	150138671
mB.EC.ARHGEF26	EPPK1	0.046	-0.155	-0.0545	0.489263	0.61277	FALSE	NA	NA	8	144939492	144952632
mB.EC.ARHGEF26	GSN	0.003	-0.112	-0.0545	0.350227	0.482505	FALSE	NA	NA	9	123970072	124095121
mB.EC.ARHGEF26	MRPL33	-0.039	-0.071	-0.055	0.234449	0.366089	FALSE	NA	NA	2	27994584	28210954
mB.EC.ARHGEF26	LYZ	-0.053	-0.057	-0.055	0.222609	0.356248	FALSE	NA	NA	12	69742121	69748014
mB.EC.ARHGEF26	FKBP11	-0.071	-0.04	-0.0555	0.230419	0.363028	FALSE	NA	NA	12	49315301	49320257
mB.EC.ARHGEF26	UBR4	-0.076	-0.035	-0.0555	0.238551	0.369816	FALSE	NA	NA	1	19401000	19536770
mB.EC.ARHGEF26	RPS6KA4	-0.101	-0.01	-0.0555	0.30336	0.434658	FALSE	NA	NA	11	64126620	64139687
mB.EC.ARHGEF26	CCDC88C	-0.041	-0.071	-0.056	0.22647	0.359447	FALSE	NA	NA	14	91737667	91884188
mB.EC.ARHGEF26	C1QBP	-0.107	-0.005	-0.056	0.31743	0.44882	FALSE	NA	NA	17	5336097	5352150
mB.EC.ARHGEF26	DDX5	-0.045	-0.067	-0.056	0.221682	0.355059	FALSE	NA	NA	17	62495734	62504317
mB.EC.ARHGEF26	CAP1	-0.011	-0.102	-0.0565	0.296206	0.42769	FALSE	NA	NA	1	40505905	40538321
mB.EC.ARHGEF26	NELFE	-0.065	-0.049	-0.057	0.212775	0.345379	FALSE	NA	NA	6	31919864	31926887
mB.EC.ARHGEF26	NELFB	-0.037	-0.077	-0.057	0.227899	0.360877	FALSE	NA	NA	9	140149625	140167998
mB.EC.ARHGEF26	PURA	-0.015	-0.099	-0.057	0.281959	0.413753	FALSE	NA	NA	5	139487362	139496321
mB.EC.ARHGEF26	LIMS1	-0.117	0.003	-0.057	0.340163	0.473334	FALSE	NA	NA	2	109150857	109303702
mB.EC.ARHGEF26	WDFY3	-0.064	-0.051	-0.0575	0.208724	0.342549	FALSE	NA	NA	4	85590704	85887544
mB.EC.ARHGEF26	TAB3	-0.044	-0.071	-0.0575	0.2151	0.347451	FALSE	NA	NA	X	30845559	30993201
mB.EC.ARHGEF26	LMAN1	-0.089	-0.027	-0.058	0.244937	0.376376	FALSE	NA	NA	18	56995055	57027194
mB.EC.ARHGEF26	MSH2	-0.08	-0.036	-0.058	0.225254	0.358718	FALSE	NA	NA	2	47630108	47789450
mB.EC.ARHGEF26	TYK2	-0.088	-0.028	-0.058	0.242496	0.37322	FALSE	NA	NA	19	10461209	10491352
mB.EC.ARHGEF26	SLC25A4	-0.083	-0.034	-0.0585	0.227067	0.360099	FALSE	NA	NA	4	186064395	186071536
mB.EC.ARHGEF26	ARF6	-0.027	-0.091	-0.059	0.241055	0.372189	FALSE	NA	NA	14	50359810	50361490
mB.EC.ARHGEF26	NFATC2IP	-0.02	-0.098	-0.059	0.259795	0.390628	FALSE	NA	NA	16	28962128	28978418
mB.EC.ARHGEF26	CDC42EP1	-0.03	-0.089	-0.0595	0.231897	0.36459	FALSE	NA	NA	22	37956454	37965412
mB.EC.ARHGEF26	NSF	-0.078	-0.041	-0.0595	0.210142	0.343547	FALSE	NA	NA	17	44668035	44834830
mB.EC.ARHGEF26	UBE4A	-0.065	-0.054	-0.0595	0.196486	0.328612	FALSE	NA	NA	11	118230300	118269926
mB.EC.ARHGEF26	NAV1	-0.04	-0.079	-0.0595	0.211763	0.344633	FALSE	NA	NA	1	201592411	201796102
mB.EC.ARHGEF26	MDN1	-0.118	-0.002	-0.06	0.312525	0.444741	FALSE	NA	NA	6	90352218	90529442
mB.EC.ARHGEF26	RTCB	-0.102	-0.018	-0.06	0.262022	0.392322	FALSE	NA	NA	22	32783569	32808242
mB.EC.ARHGEF26	GALK1	-0.066	-0.055	-0.0605	0.190918	0.325444	FALSE	NA	NA	17	73747675	73761792
mB.EC.ARHGEF26	GLMN	-0.068	-0.055	-0.0615	0.186046	0.320026	FALSE	NA	NA	1	92711959	92764544
mB.EC.ARHGEF26	MTREX	-0.226	0.103	-0.0615	0.594401	0.707272	FALSE	NA	NA	5	54603588	54721409
mB.EC.ARHGEF26	PPIH	0.062	-0.187	-0.0625	0.500321	0.621777	FALSE	NA	NA	1	43124096	43142429
mB.EC.ARHGEF26	RTF2	-0.064	-0.061	-0.0625	0.179105	0.311103	FALSE	NA	NA	20	55043641	55093942
mB.EC.ARHGEF26	SYNRG	-0.041	-0.085	-0.063	0.196423	0.328612	FALSE	NA	NA	17	35874900	35969544
mB.EC.ARHGEF26	NUMA1	-0.006	-0.12	-0.063	0.289684	0.420053	FALSE	NA	NA	11	71713910	71791739
mB.EC.ARHGEF26	ESYT2	-0.103	-0.024	-0.0635	0.23366	0.365152	FALSE	NA	NA	7	158523686	158622944
mB.EC.ARHGEF26	MSH6	-0.03	-0.097	-0.0635	0.218078	0.351029	FALSE	NA	NA	2	47922669	48037240
mB.EC.ARHGEF26	RPL22	0.038	-0.165	-0.0635	0.430044	0.557037	FALSE	NA	NA	1	6241329	6269449
mB.EC.ARHGEF26	SNRNP70	-0.074	-0.053	-0.0635	0.178591	0.310803	FALSE	NA	NA	19	49588676	49611862
mB.EC.ARHGEF26	PCK2	-0.011	-0.116	-0.0635	0.272192	0.403479	FALSE	NA	NA	14	24563262	24579807
mB.EC.ARHGEF26	NUP133	-0.082	-0.046	-0.064	0.184798	0.318163	FALSE	NA	NA	1	229577045	229644103
mB.EC.ARHGEF26	STT3A	-0.167	0.038	-0.0645	0.42657	0.554397	FALSE	NA	NA	11	125461607	125495110
mB.EC.ARHGEF26	PSMB3	-0.064	-0.065	-0.0645	0.169106	0.299152	FALSE	NA	NA	17	36908989	36920484
mB.EC.ARHGEF26	ITIH3	-0.06	-0.069	-0.0645	0.169935	0.300068	FALSE	NA	NA	3	52828784	52843025
mB.EC.ARHGEF26	TBC1D5	-0.069	-0.06	-0.0645	0.169935	0.300068	FALSE	NA	NA	3	17198654	18486309
mB.EC.ARHGEF26	RNPS1	-0.028	-0.101	-0.0645	0.220055	0.353332	FALSE	NA	NA	16	2303117	2318413
mB.EC.ARHGEF26	RABEP2	0.046	-0.175	-0.0645	0.449836	0.574575	FALSE	NA	NA	16	28915742	28947847
mB.EC.ARHGEF26	STAB1	-0.088	-0.041	-0.0645	0.191244	0.325444	FALSE	NA	NA	3	52529354	52558511
mB.EC.ARHGEF26	SKP1	0.071	-0.2	-0.0645	0.515164	0.636105	FALSE	NA	NA	5	133484633	133512729
mB.EC.ARHGEF26	ITPR2	-0.118	-0.012	-0.065	0.264723	0.395446	FALSE	NA	NA	12	26490342	26986131
mB.EC.ARHGEF26	RPL37A	0.057	-0.187	-0.065	0.478184	0.6032	FALSE	NA	NA	2	217362912	217443903
mB.EC.ARHGEF26	NEK7	-0.07	-0.06	-0.065	0.167743	0.297285	FALSE	NA	NA	1	198126093	198291550
mB.EC.ARHGEF26	SEC16A	-0.151	0.021	-0.065	0.372169	0.50265	FALSE	NA	NA	9	139334549	139372141
mB.EC.ARHGEF26	SUPT16H	-0.095	-0.037	-0.066	0.194457	0.326936	FALSE	NA	NA	14	21819631	21852425
mB.EC.ARHGEF26	SLC25A5	-0.085	-0.047	-0.066	0.176368	0.308883	FALSE	NA	NA	X	118602363	118605282
mB.EC.ARHGEF26	FOXP1	-0.063	-0.07	-0.0665	0.160292	0.288586	FALSE	NA	NA	3	71003844	71633140
mB.EC.ARHGEF26	EDC4	-0.038	-0.096	-0.067	0.189458	0.323874	FALSE	NA	NA	16	67906926	67918406
mB.EC.ARHGEF26	IMPDH2	-0.062	-0.072	-0.067	0.158563	0.286809	FALSE	NA	NA	3	49061758	49066841
mB.EC.ARHGEF26	CCDC88A	-0.044	-0.09	-0.067	0.177985	0.310589	FALSE	NA	NA	2	55514978	55647057
mB.EC.ARHGEF26	SRSF6	-0.077	-0.058	-0.0675	0.158914	0.28681	FALSE	NA	NA	20	42086568	42092245
mB.EC.ARHGEF26	CLASP2	-0.023	-0.112	-0.0675	0.225346	0.358718	FALSE	NA	NA	3	33537737	33759848
mB.EC.ARHGEF26	DCTN5	0.052	-0.188	-0.068	0.454546	0.578296	FALSE	NA	NA	16	23652713	23681195
mB.EC.ARHGEF26	SEL1L	-0.074	-0.062	-0.068	0.154617	0.282052	FALSE	NA	NA	14	81937893	82000205
mB.EC.ARHGEF26	OAT	-0.028	-0.11	-0.069	0.208058	0.342328	FALSE	NA	NA	10	126085872	126107545
mB.EC.ARHGEF26	ATRX	-0.09	-0.051	-0.0705	0.156866	0.285076	FALSE	NA	NA	X	76760356	77041702
mB.EC.ARHGEF26	AGPS	-0.096	-0.045	-0.0705	0.166449	0.295536	FALSE	NA	NA	2	178257372	178408564
mB.EC.ARHGEF26	NCAPD2	-0.106	-0.035	-0.0705	0.187142	0.321624	FALSE	NA	NA	12	6602522	6641121
mB.EC.ARHGEF26	YY1	0.028	-0.169	-0.0705	0.377558	0.507442	FALSE	NA	NA	14	100704635	100749129
mB.EC.ARHGEF26	DHX38	-0.058	-0.085	-0.0715	0.145657	0.270565	FALSE	NA	NA	16	72127461	72146811
mB.EC.ARHGEF26	NDE1	-0.071	-0.073	-0.072	0.137158	0.262093	FALSE	NA	NA	16	15737124	15820210
mB.EC.ARHGEF26	EEF1D	-0.069	-0.076	-0.0725	0.135693	0.260584	FALSE	NA	NA	8	144661867	144681711
mB.EC.ARHGEF26	IMMT	-0.058	-0.087	-0.0725	0.142761	0.268024	FALSE	NA	NA	2	86371055	86422893
mB.EC.ARHGEF26	SRSF10	-0.029	-0.116	-0.0725	0.197678	0.330319	FALSE	NA	NA	1	24291294	24307417
mB.EC.ARHGEF26	NUP93	-0.122	-0.025	-0.0735	0.20643	0.33994	FALSE	NA	NA	16	56764017	56878797
mB.EC.ARHGEF26	MCM4	-0.047	-0.1	-0.0735	0.155698	0.283221	FALSE	NA	NA	8	48872745	48890720
mB.EC.ARHGEF26	EIF3G	-0.036	-0.111	-0.0735	0.178324	0.310618	FALSE	NA	NA	19	10225693	10230596
mB.EC.ARHGEF26	CCN2	-0.066	-0.082	-0.074	0.132056	0.255367	FALSE	NA	NA	6	132269316	132272518
mB.EC.ARHGEF26	MCAM	-0.053	-0.095	-0.074	0.144996	0.27038	FALSE	NA	NA	11	119179241	119192231
mB.EC.ARHGEF26	SLC2A1	-0.09	-0.059	-0.0745	0.13633	0.261289	FALSE	NA	NA	1	43391052	43424530
mB.EC.ARHGEF26	GPX1	-0.01	-0.139	-0.0745	0.248555	0.380421	FALSE	NA	NA	3	49394609	49396033
mB.EC.ARHGEF26	TAGLN2	0.083	-0.232	-0.0745	0.508868	0.629561	FALSE	NA	NA	1	159887897	159895522
mB.EC.ARHGEF26	MRPS12	-0.035	-0.115	-0.075	0.177786	0.310522	FALSE	NA	NA	19	39421188	39423802
mB.EC.ARHGEF26	PPP6R1	-0.05	-0.101	-0.0755	0.146241	0.27139	FALSE	NA	NA	19	55741148	55770363
mB.EC.ARHGEF26	SMC2	-0.128	-0.023	-0.0755	0.208268	0.342338	FALSE	NA	NA	9	106856541	106903698
mB.EC.ARHGEF26	RPS25	0.105	-0.257	-0.076	0.548397	0.666287	FALSE	NA	NA	11	118886422	118889401
mB.EC.ARHGEF26	RRM1	-0.065	-0.087	-0.076	0.127035	0.249927	FALSE	NA	NA	11	4115937	4160106
mB.EC.ARHGEF26	ATAD3B	-0.075	-0.078	-0.0765	0.121392	0.242785	FALSE	NA	NA	1	1407143	1433228
mB.EC.ARHGEF26	EEF1D	-0.073	-0.08	-0.0765	0.121727	0.242842	FALSE	NA	NA	8	144661867	144681711
mB.EC.ARHGEF26	KCTD17	0.067	-0.22	-0.0765	0.466404	0.590712	FALSE	NA	NA	22	37447779	37459430
mB.EC.ARHGEF26	KLHDC4	-0.131	-0.022	-0.0765	0.209335	0.342781	FALSE	NA	NA	16	87730091	87799598
mB.EC.ARHGEF26	EEF1B2	-0.082	-0.072	-0.077	0.120526	0.241301	FALSE	NA	NA	2	207024309	207027652
mB.EC.ARHGEF26	EIF6	-0.028	-0.127	-0.0775	0.191192	0.325444	FALSE	NA	NA	20	33866714	33872788
mB.EC.ARHGEF26	ITGB1	-0.056	-0.1	-0.078	0.132019	0.255367	FALSE	NA	NA	10	33189247	33294720
mB.EC.ARHGEF26	ATAD3A	-0.07	-0.087	-0.0785	0.117312	0.237814	FALSE	NA	NA	1	1447531	1470067
mB.EC.ARHGEF26	UBE2L3	0.009	-0.166	-0.0785	0.299571	0.43115	FALSE	NA	NA	22	21903736	21978323
mB.EC.ARHGEF26	CRIPT	0.033	-0.19	-0.0785	0.371335	0.502226	FALSE	NA	NA	2	46843555	46852881
mB.EC.ARHGEF26	TOMM34	-0.076	-0.082	-0.079	0.113753	0.233749	FALSE	NA	NA	20	43570771	43589127
mB.EC.ARHGEF26	VARS1	-0.05	-0.11	-0.08	0.137863	0.262666	FALSE	NA	NA	6	31745295	31763730
mB.EC.ARHGEF26	PRPF40A	-0.018	-0.142	-0.08	0.215132	0.347451	FALSE	NA	NA	2	153508107	153574511
mB.EC.ARHGEF26	PRPF40A	-0.012	-0.148	-0.08	0.232733	0.36459	FALSE	NA	NA	2	153508107	153574511
mB.EC.ARHGEF26	ALDH18A1	-0.064	-0.097	-0.0805	0.117428	0.237814	FALSE	NA	NA	10	97365696	97416463
mB.EC.ARHGEF26	MRPL9	-0.054	-0.107	-0.0805	0.130358	0.2535	FALSE	NA	NA	1	151732119	151736040
mB.EC.ARHGEF26	OTUD4	-0.076	-0.088	-0.082	0.105911	0.22291	FALSE	NA	NA	4	146031990	146101313
mB.EC.ARHGEF26	KCTD2	0.04	-0.205	-0.0825	0.381392	0.510182	FALSE	NA	NA	17	73028670	73061984
mB.EC.ARHGEF26	RPS21	0.16	-0.326	-0.083	0.613837	0.721501	FALSE	NA	NA	20	60962172	60963576
mB.EC.ARHGEF26	VPS4A	-0.103	-0.064	-0.0835	0.111839	0.231599	FALSE	NA	NA	16	69345259	69358949
mB.EC.ARHGEF26	YKT6	-0.093	-0.075	-0.084	0.101849	0.218166	FALSE	NA	NA	7	44240567	44253893
mB.EC.ARHGEF26	SGK223	-0.083	-0.085	-0.084	0.0995285	0.215282	FALSE	NA	NA	8	8175258	8244008
mB.EC.ARHGEF26	SLC25A6	-0.105	-0.064	-0.0845	0.110182	0.229881	FALSE	NA	NA	X	1505045	1511617
mB.EC.ARHGEF26	TXNDC12	-0.077	-0.093	-0.085	0.0987801	0.214448	FALSE	NA	NA	1	52485803	52521843
mB.EC.ARHGEF26	MYO10	-0.099	-0.071	-0.085	0.102519	0.219116	FALSE	NA	NA	5	16665395	16936372
mB.EC.ARHGEF26	ACACA	-0.122	-0.048	-0.085	0.134518	0.258767	FALSE	NA	NA	17	35441923	35766909
mB.EC.ARHGEF26	POLR2C	-0.07	-0.1	-0.085	0.103337	0.2203	FALSE	NA	NA	16	57496299	57505922
mB.EC.ARHGEF26	PDIA3	-0.057	-0.113	-0.085	0.118845	0.239405	FALSE	NA	NA	15	44038590	44065477
mB.EC.ARHGEF26	SF3B2	-0.057	-0.114	-0.0855	0.11817	0.238816	FALSE	NA	NA	11	65818200	65836779
mB.EC.ARHGEF26	RUVBL2	-0.044	-0.127	-0.0855	0.142059	0.267227	FALSE	NA	NA	19	49496705	49519252
mB.EC.ARHGEF26	MAP1A	-0.006	-0.165	-0.0855	0.2423	0.373216	FALSE	NA	NA	15	43803156	43823818
mB.EC.ARHGEF26	ERLIN1	-0.064	-0.108	-0.086	0.107871	0.226294	FALSE	NA	NA	10	101909851	101948091
mB.EC.ARHGEF26	NTPCR	-0.104	-0.068	-0.086	0.103486	0.2203	FALSE	NA	NA	1	233086351	233119628
mB.EC.ARHGEF26	VIRMA	-0.02	-0.153	-0.0865	0.20081	0.334106	FALSE	NA	NA	8	95500005	95565746
mB.EC.ARHGEF26	EIF2AK3	-0.07	-0.104	-0.087	0.0999828	0.215846	FALSE	NA	NA	2	88856259	88927094
mB.EC.ARHGEF26	CD44	-0.049	-0.125	-0.087	0.130287	0.2535	FALSE	NA	NA	11	35160417	35253949
mB.EC.ARHGEF26	MSH2	-0.125	-0.05	-0.0875	0.127838	0.250739	FALSE	NA	NA	2	47630108	47789450
mB.EC.ARHGEF26	STT3B	-0.115	-0.06	-0.0875	0.111128	0.231079	FALSE	NA	NA	3	31574130	31679112
mB.EC.ARHGEF26	IPO9	-0.071	-0.105	-0.088	0.0975191	0.212669	FALSE	NA	NA	1	201798269	201853422
mB.EC.ARHGEF26	WDR26	-0.142	-0.034	-0.088	0.162416	0.291353	FALSE	NA	NA	1	224572845	224624735
mB.EC.ARHGEF26	CARD8	-0.057	-0.119	-0.088	0.115081	0.235034	FALSE	NA	NA	19	48684027	48759203
mB.EC.ARHGEF26	ELOB	-0.131	-0.045	-0.088	0.137298	0.262102	FALSE	NA	NA	16	2821415	2827298
mB.EC.ARHGEF26	RPL11	-0.03	-0.147	-0.0885	0.171958	0.301982	FALSE	NA	NA	1	24018269	24022915
mB.EC.ARHGEF26	CTSC	-0.07	-0.107	-0.0885	0.0977149	0.212855	FALSE	NA	NA	11	88026760	88070955
mB.EC.ARHGEF26	DUT	0.037	-0.214	-0.0885	0.360319	0.492156	FALSE	NA	NA	15	48623208	48635570
mB.EC.ARHGEF26	PHB	-0.113	-0.064	-0.0885	0.10445	0.221256	FALSE	NA	NA	17	47481414	47492246
mB.EC.ARHGEF26	RCN2	-0.107	-0.071	-0.089	0.0960403	0.210395	FALSE	NA	NA	15	77223960	77242601
mB.EC.ARHGEF26	ZRANB2	-0.109	-0.069	-0.089	0.0980164	0.213271	FALSE	NA	NA	1	71528974	71546980
mB.EC.ARHGEF26	LRRC59	-0.044	-0.134	-0.089	0.138451	0.263225	FALSE	NA	NA	17	48452420	48474914
mB.EC.ARHGEF26	SFPQ	-0.085	-0.094	-0.0895	0.0869749	0.198362	FALSE	NA	NA	1	35641979	35658749
mB.EC.ARHGEF26	CSRP1	-0.171	-0.008	-0.0895	0.231269	0.364069	FALSE	NA	NA	1	201452658	201478584
mB.EC.ARHGEF26	AKAP12	-0.074	-0.107	-0.0905	0.0912469	0.204494	FALSE	NA	NA	6	151561134	151679692
mB.EC.ARHGEF26	TMEM33	-0.164	-0.017	-0.0905	0.204764	0.338113	FALSE	NA	NA	4	41937137	41962589
mB.EC.ARHGEF26	GBE1	-0.094	-0.088	-0.091	0.0834798	0.196483	FALSE	NA	NA	3	81538850	81811312
mB.EC.ARHGEF26	CNBP	-0.163	-0.019	-0.091	0.198756	0.331546	FALSE	NA	NA	3	128888327	128902765
mB.EC.ARHGEF26	DPM1	-0.1	-0.082	-0.091	0.0853054	0.197965	FALSE	NA	NA	20	49551404	49575092
mB.EC.ARHGEF26	SUB1	-0.12	-0.063	-0.0915	0.102346	0.218989	FALSE	NA	NA	5	32531739	32604185
mB.EC.ARHGEF26	PAXBP1	-0.089	-0.094	-0.0915	0.0823755	0.194491	FALSE	NA	NA	21	34106210	34144169
mB.EC.ARHGEF26	SMG6	-0.139	-0.044	-0.0915	0.136276	0.261289	FALSE	NA	NA	17	1963133	2207065
mB.EC.ARHGEF26	KANK1	-0.112	-0.072	-0.092	0.0910994	0.204494	FALSE	NA	NA	9	470291	746105
mB.EC.ARHGEF26	HDGFRP2	-0.029	-0.155	-0.092	0.171348	0.301742	FALSE	NA	NA	19	4472284	4502223
mB.EC.ARHGEF26	DNAJB11	-0.192	0.008	-0.092	0.273834	0.404361	FALSE	NA	NA	3	186285192	186315061
mB.EC.ARHGEF26	NOB1	-0.087	-0.097	-0.092	0.0818235	0.194004	FALSE	NA	NA	16	69775770	69788843
mB.EC.ARHGEF26	RCC2	-0.127	-0.058	-0.0925	0.108937	0.228257	FALSE	NA	NA	1	17733256	17766220
mB.EC.ARHGEF26	RSRC2	-0.081	-0.105	-0.093	0.0827226	0.194938	FALSE	NA	NA	12	122989190	123011547
mB.EC.ARHGEF26	CCDC50	-0.077	-0.109	-0.093	0.0854427	0.197965	FALSE	NA	NA	3	191046866	191116459
mB.EC.ARHGEF26	OTUD4	-0.092	-0.095	-0.0935	0.0782939	0.189644	FALSE	NA	NA	4	146031990	146101313
mB.EC.ARHGEF26	TOMM22	-0.048	-0.139	-0.0935	0.126411	0.249207	FALSE	NA	NA	22	39077953	39080818
mB.EC.ARHGEF26	ABCF1	-0.081	-0.107	-0.094	0.0813223	0.193768	FALSE	NA	NA	6	30539153	30564956
mB.EC.ARHGEF26	NUP107	-0.104	-0.084	-0.094	0.0796747	0.192215	FALSE	NA	NA	12	69080514	69136785
mB.EC.ARHGEF26	RPL23	-0.013	-0.176	-0.0945	0.211846	0.344633	FALSE	NA	NA	17	37004118	37010096
mB.EC.ARHGEF26	SFSWAP	-0.072	-0.118	-0.095	0.0877563	0.199258	FALSE	NA	NA	12	132195626	132284282
mB.EC.ARHGEF26	RPS14	-0.113	-0.078	-0.0955	0.0815958	0.193949	FALSE	NA	NA	5	149822753	149829319
mB.EC.ARHGEF26	MCM2	-0.035	-0.156	-0.0955	0.153881	0.281241	FALSE	NA	NA	3	127317066	127341276
mB.EC.ARHGEF26	DPYSL2	-0.069	-0.124	-0.0965	0.0898116	0.20297	FALSE	NA	NA	8	26371791	26515694
mB.EC.ARHGEF26	SNRPB2	-0.263	0.07	-0.0965	0.42387	0.552749	FALSE	NA	NA	20	16710606	16722421
mB.EC.ARHGEF26	RPL11	-0.044	-0.151	-0.0975	0.132182	0.255367	FALSE	NA	NA	1	24018269	24022915
mB.EC.ARHGEF26	AKAP11	-0.1	-0.095	-0.0975	0.0711027	0.177987	FALSE	NA	NA	13	42846289	42897396
mB.EC.ARHGEF26	VWF	-0.07	-0.129	-0.0995	0.08624	0.198362	FALSE	NA	NA	12	6058040	6233936
mB.EC.ARHGEF26	EIF3CL	-0.091	-0.109	-0.1	0.0685616	0.173426	FALSE	NA	NA	16	28390900	28415200
mB.EC.ARHGEF26	JAK1	-0.107	-0.094	-0.1005	0.0669367	0.171238	FALSE	NA	NA	1	65298912	65432187
mB.EC.ARHGEF26	HNRNPH1	-0.051	-0.151	-0.101	0.11607	0.236303	FALSE	NA	NA	5	179041179	179061785
mB.EC.ARHGEF26	EIF4H	-0.033	-0.169	-0.101	0.155435	0.283009	FALSE	NA	NA	7	73588575	73611431
mB.EC.ARHGEF26	QPCTL	-0.182	-0.02	-0.101	0.187932	0.322122	FALSE	NA	NA	19	46195741	46207247
mB.EC.ARHGEF26	FEN1	-0.078	-0.125	-0.1015	0.0759114	0.186636	FALSE	NA	NA	11	61560109	61564716
mB.EC.ARHGEF26	NONO	-0.075	-0.13	-0.1025	0.0783141	0.189644	FALSE	NA	NA	X	70503042	70521018
mB.EC.ARHGEF26	KCTD5	0.031	-0.236	-0.1025	0.320694	0.452442	FALSE	NA	NA	16	2732476	2759031
mB.EC.ARHGEF26	BYSL	-0.101	-0.105	-0.103	0.0623425	0.164639	FALSE	NA	NA	6	41888926	41900784
mB.EC.ARHGEF26	SF3B5	-0.106	-0.1	-0.103	0.0624432	0.164639	FALSE	NA	NA	6	144416018	144416754
mB.EC.ARHGEF26	PRMT5	-0.073	-0.133	-0.103	0.0803031	0.192767	FALSE	NA	NA	14	23389720	23398794
mB.EC.ARHGEF26	PHF5A	-0.1	-0.106	-0.103	0.0624432	0.164639	FALSE	NA	NA	22	41855721	41864729
mB.EC.ARHGEF26	SSRP1	-0.161	-0.045	-0.103	0.12742	0.250174	FALSE	NA	NA	11	57093459	57103351
mB.EC.ARHGEF26	RPL12	-0.021	-0.186	-0.1035	0.183792	0.316713	FALSE	NA	NA	9	130209953	130213684
mB.EC.ARHGEF26	CCNL1	-0.093	-0.116	-0.1045	0.0627087	0.164664	FALSE	NA	NA	3	156864297	156878549
mB.EC.ARHGEF26	EXOC1	-0.201	-0.008	-0.1045	0.216752	0.349192	FALSE	NA	NA	4	56719782	56771200
mB.EC.ARHGEF26	EEF1G	-0.116	-0.093	-0.1045	0.0627087	0.164664	FALSE	NA	NA	11	62327073	62342401
mB.EC.ARHGEF26	EIF3D	-0.138	-0.072	-0.105	0.080446	0.192871	FALSE	NA	NA	22	36906897	36925483
mB.EC.ARHGEF26	NUFIP2	-0.045	-0.165	-0.105	0.126681	0.249483	FALSE	NA	NA	17	27582854	27621136
mB.EC.ARHGEF26	FAM207A	-0.106	-0.105	-0.1055	0.0587484	0.161264	FALSE	NA	NA	21	46359925	46396904
mB.EC.ARHGEF26	CCN1	-0.038	-0.174	-0.106	0.141629	0.266909	FALSE	NA	NA	1	86046444	86049645
mB.EC.ARHGEF26	BUD31	-0.12	-0.093	-0.1065	0.0608391	0.163153	FALSE	NA	NA	7	99006264	99017239
mB.EC.ARHGEF26	SSR4	-0.133	-0.08	-0.1065	0.0706238	0.177248	FALSE	NA	NA	X	153058971	153063960
mB.EC.ARHGEF26	FN3KRP	-0.074	-0.139	-0.1065	0.0772518	0.188783	FALSE	NA	NA	17	80674559	80688204
mB.EC.ARHGEF26	TXNRD1	-0.031	-0.182	-0.1065	0.157671	0.285929	FALSE	NA	NA	12	104609557	104744061
mB.EC.ARHGEF26	KEAP1	-0.175	-0.039	-0.107	0.139041	0.263604	FALSE	NA	NA	19	10596796	10614417
mB.EC.ARHGEF26	PPIB	-0.092	-0.122	-0.107	0.0609498	0.163153	FALSE	NA	NA	15	64448011	64455404
mB.EC.ARHGEF26	ERC1	-0.091	-0.123	-0.107	0.0615285	0.164058	FALSE	NA	NA	12	1099675	1605099
mB.EC.ARHGEF26	STK38L	-0.097	-0.118	-0.1075	0.0581427	0.160767	FALSE	NA	NA	12	27396901	27478892
mB.EC.ARHGEF26	HTATSF1	-0.092	-0.124	-0.108	0.0601571	0.163153	FALSE	NA	NA	X	135579238	135594505
mB.EC.ARHGEF26	TUBA4A	-0.085	-0.132	-0.1085	0.0648626	0.16793	FALSE	NA	NA	2	220114433	220142892
mB.EC.ARHGEF26	MRPL14	-0.009	-0.21	-0.1095	0.210638	0.343715	FALSE	NA	NA	6	44081194	44095194
mB.EC.ARHGEF26	SEC61A1	-0.098	-0.121	-0.1095	0.0559654	0.157454	FALSE	NA	NA	3	127770484	127790526
mB.EC.ARHGEF26	FBXO30	-0.052	-0.167	-0.1095	0.111307	0.231079	FALSE	NA	NA	6	146114638	146135889
mB.EC.ARHGEF26	SLC25A11	-0.172	-0.048	-0.11	0.119082	0.239405	FALSE	NA	NA	17	4840425	4843546
mB.EC.ARHGEF26	SERPINE1	-0.068	-0.152	-0.11	0.084016	0.197431	FALSE	NA	NA	7	100770370	100782547
mB.EC.ARHGEF26	NAMPT	-0.111	-0.109	-0.11	0.0530269	0.154069	FALSE	NA	NA	7	105888731	105926772
mB.EC.ARHGEF26	DST	-0.182	-0.038	-0.11	0.140357	0.265578	FALSE	NA	NA	6	56322785	56819426
mB.EC.ARHGEF26	DYNC1H1	-0.097	-0.124	-0.1105	0.0556006	0.156656	FALSE	NA	NA	14	102430865	102517129
mB.EC.ARHGEF26	HBD	-0.087	-0.134	-0.1105	0.0620754	0.164568	FALSE	NA	NA	11	5253908	5256600
mB.EC.ARHGEF26	TUBA8	-0.091	-0.131	-0.111	0.058761	0.161264	FALSE	NA	NA	22	18593097	18629321
mB.EC.ARHGEF26	GTF2F2	-0.039	-0.183	-0.111	0.137877	0.262666	FALSE	NA	NA	13	45694650	45858237
mB.EC.ARHGEF26	XRN2	-0.111	-0.112	-0.1115	0.051258	0.153139	FALSE	NA	NA	20	21283942	21370463
mB.EC.ARHGEF26	MYO1A	-0.12	-0.103	-0.1115	0.052492	0.153882	FALSE	NA	NA	12	57422301	57444982
mB.EC.ARHGEF26	JPT1	0.115	-0.338	-0.1115	0.479139	0.603684	FALSE	NA	NA	17	73131343	73164376
mB.EC.ARHGEF26	TBC1D10B	-0.123	-0.101	-0.112	0.0527398	0.153882	FALSE	NA	NA	16	30368423	30381585
mB.EC.ARHGEF26	EIF4E2	-0.243	0.019	-0.112	0.27898	0.410077	FALSE	NA	NA	2	233414762	233448354
mB.EC.ARHGEF26	SPTBN1	-0.115	-0.11	-0.1125	0.0502285	0.15147	FALSE	NA	NA	2	54683422	54896812
mB.EC.ARHGEF26	OS9	-0.072	-0.154	-0.113	0.0776288	0.188783	FALSE	NA	NA	12	58087738	58115340
mB.EC.ARHGEF26	TUBAL3	-0.1	-0.127	-0.1135	0.0520352	0.153882	FALSE	NA	NA	10	5435061	5446793
mB.EC.ARHGEF26	R3HDM1	-0.161	-0.066	-0.1135	0.0862485	0.198362	FALSE	NA	NA	2	136289025	136482840
mB.EC.ARHGEF26	TUBA1C	-0.11	-0.118	-0.114	0.0487471	0.149836	FALSE	NA	NA	12	49582519	49667114
mB.EC.ARHGEF26	PUM1	-0.087	-0.141	-0.114	0.0604509	0.163153	FALSE	NA	NA	1	31404353	31538838
mB.EC.ARHGEF26	ESYT1	-0.109	-0.12	-0.1145	0.0484445	0.149597	FALSE	NA	NA	12	56512034	56538455
mB.EC.ARHGEF26	DDX46	-0.047	-0.182	-0.1145	0.120282	0.241063	FALSE	NA	NA	5	134094469	134190823
mB.EC.ARHGEF26	HP	-0.083	-0.147	-0.115	0.0639478	0.167009	FALSE	NA	NA	16	72088491	72094954
mB.EC.ARHGEF26	NEK6	-0.112	-0.119	-0.1155	0.0471087	0.146703	FALSE	NA	NA	9	127019885	127115586
mB.EC.ARHGEF26	SLC25A3	-0.131	-0.101	-0.116	0.0499547	0.151117	FALSE	NA	NA	12	98987369	98995946
mB.EC.ARHGEF26	SPTBN1	-0.113	-0.119	-0.116	0.0465461	0.146703	FALSE	NA	NA	2	54683422	54896812
mB.EC.ARHGEF26	SNRPA	-0.119	-0.114	-0.1165	0.0459991	0.146573	FALSE	NA	NA	19	41256542	41271294
mB.EC.ARHGEF26	UNC45A	-0.133	-0.101	-0.117	0.0493725	0.150534	FALSE	NA	NA	15	91473410	91497323
mB.EC.ARHGEF26	C4A	-0.178	-0.057	-0.1175	0.100869	0.217031	FALSE	NA	NA	6	31949801	31970458
mB.EC.ARHGEF26	DYNC1I2	-0.076	-0.16	-0.118	0.0714337	0.178582	FALSE	NA	NA	2	172543919	172604930
mB.EC.ARHGEF26	SCD	-0.236	-0.001	-0.1185	0.224715	0.358718	FALSE	NA	NA	10	102106881	102124591
mB.EC.ARHGEF26	DST	-0.145	-0.094	-0.1195	0.0526843	0.153882	FALSE	NA	NA	6	56322785	56819426
mB.EC.ARHGEF26	ALB	-0.062	-0.178	-0.12	0.0920787	0.205457	FALSE	NA	NA	4	74262831	74287129
mB.EC.ARHGEF26	GID8	-0.102	-0.139	-0.1205	0.0470945	0.146703	FALSE	NA	NA	20	61569471	61576996
mB.EC.ARHGEF26	UBAP2	-0.118	-0.124	-0.121	0.041799	0.141209	FALSE	NA	NA	9	33921691	34048947
mB.EC.ARHGEF26	MLH1	-0.151	-0.092	-0.1215	0.053727	0.154956	FALSE	NA	NA	3	37034823	37107380
mB.EC.ARHGEF26	WDR83	0.012	-0.255	-0.1215	0.253586	0.385067	FALSE	NA	NA	19	12777614	12786646
mB.EC.ARHGEF26	CP	-0.153	-0.091	-0.122	0.0544842	0.155866	FALSE	NA	NA	3	148880197	148939842
mB.EC.ARHGEF26	MYO1B	-0.134	-0.11	-0.122	0.0428303	0.141992	FALSE	NA	NA	2	192109911	192290115
mB.EC.ARHGEF26	TUBA1A	-0.114	-0.132	-0.123	0.0410687	0.140166	FALSE	NA	NA	12	49578579	49583107
mB.EC.ARHGEF26	ABCF2	-0.102	-0.144	-0.123	0.0460866	0.146573	FALSE	NA	NA	7	150904923	150924316
mB.EC.ARHGEF26	CDK11B	-0.12	-0.127	-0.1235	0.0396978	0.137782	FALSE	NA	NA	1	1571100	1590473
mB.EC.ARHGEF26	AMMECR1L	-0.118	-0.13	-0.124	0.0396079	0.137782	FALSE	NA	NA	2	128619204	128643496
mB.EC.ARHGEF26	CHCHD3	-0.087	-0.162	-0.1245	0.0579432	0.160445	FALSE	NA	NA	7	132469629	132766848
mB.EC.ARHGEF26	TUBA3C	-0.111	-0.139	-0.125	0.0409354	0.140166	FALSE	NA	NA	13	19747910	19755992
mB.EC.ARHGEF26	ZGPAT	-0.063	-0.188	-0.1255	0.0904564	0.204188	FALSE	NA	NA	20	62338817	62367494
mB.EC.ARHGEF26	SOGA1	-0.06	-0.191	-0.1255	0.0955117	0.209475	FALSE	NA	NA	20	35405845	35492089
mB.EC.ARHGEF26	MYOF	-0.115	-0.138	-0.1265	0.0388621	0.13637	FALSE	NA	NA	10	95066186	95242074
mB.EC.ARHGEF26	SLC16A1	-0.149	-0.105	-0.127	0.0430392	0.141992	FALSE	NA	NA	1	113454469	113499635
mB.EC.ARHGEF26	TUBGCP2	-0.105	-0.149	-0.127	0.0430392	0.141992	FALSE	NA	NA	10	135093135	135125841
mB.EC.ARHGEF26	EEA1	-0.073	-0.182	-0.1275	0.0751732	0.185767	FALSE	NA	NA	12	93164413	93323107
mB.EC.ARHGEF26	GCDH	-0.192	-0.063	-0.1275	0.0905677	0.2042	FALSE	NA	NA	19	13001840	13025021
mB.EC.ARHGEF26	DYNLRB1	-0.117	-0.138	-0.1275	0.0377939	0.135043	FALSE	NA	NA	20	33104214	33128762
mB.EC.ARHGEF26	SLC4A1AP	-0.151	-0.105	-0.128	0.0427612	0.141992	FALSE	NA	NA	2	27886338	27917840
mB.EC.ARHGEF26	MCM7	-0.104	-0.153	-0.1285	0.043245	0.142185	FALSE	NA	NA	7	99690351	99699563
mB.EC.ARHGEF26	SUCLG1	-0.042	-0.215	-0.1285	0.129418	0.253059	FALSE	NA	NA	2	84650647	84687169
mB.EC.ARHGEF26	MAP1B	-0.141	-0.119	-0.13	0.036058	0.132809	FALSE	NA	NA	5	71403061	71505395
mB.EC.ARHGEF26	PSMA2	-0.127	-0.133	-0.13	0.0346887	0.130252	FALSE	NA	NA	7	42948872	42971773
mB.EC.ARHGEF26	LEMD3	-0.047	-0.213	-0.13	0.119556	0.239857	FALSE	NA	NA	12	65563351	65642107
mB.EC.ARHGEF26	PELO	-0.087	-0.176	-0.1315	0.0576992	0.160445	FALSE	NA	NA	5	52083774	52099880
mB.EC.ARHGEF26	HAX1	-0.166	-0.098	-0.132	0.0470881	0.146703	FALSE	NA	NA	1	154244987	154248351
mB.EC.ARHGEF26	GPATCH11	-0.215	-0.05	-0.1325	0.11397	0.233749	FALSE	NA	NA	2	37311594	37326387
mB.EC.ARHGEF26	DCTN6	-0.091	-0.174	-0.1325	0.0535012	0.154809	FALSE	NA	NA	8	30013813	30041156
mB.EC.ARHGEF26	ATXN10	-0.067	-0.199	-0.133	0.0846634	0.197615	FALSE	NA	NA	22	46067678	46241187
mB.EC.ARHGEF26	SPTAN1	-0.157	-0.11	-0.1335	0.038637	0.135828	FALSE	NA	NA	9	131314866	131395941
mB.EC.ARHGEF26	CRTAP	-0.111	-0.157	-0.134	0.0379941	0.135043	FALSE	NA	NA	3	33155471	33189265
mB.EC.ARHGEF26	HEXIM1	-0.207	-0.062	-0.1345	0.0929323	0.206397	FALSE	NA	NA	17	43224684	43229468
mB.EC.ARHGEF26	PCNA	-0.112	-0.157	-0.1345	0.0373662	0.134046	FALSE	NA	NA	20	5095599	5107272
mB.EC.ARHGEF26	POLR1D	-0.061	-0.21	-0.1355	0.0947355	0.208721	FALSE	NA	NA	13	28194903	28241548
mB.EC.ARHGEF26	SPTAN1	-0.161	-0.112	-0.1365	0.0369992	0.133336	FALSE	NA	NA	9	131314866	131395941
mB.EC.ARHGEF26	RPS29	-0.046	-0.227	-0.1365	0.121798	0.242842	FALSE	NA	NA	14	50043390	50065408
mB.EC.ARHGEF26	HNRNPH3	-0.054	-0.22	-0.137	0.107072	0.224862	FALSE	NA	NA	10	70090931	70102948
mB.EC.ARHGEF26	TFAM	-0.162	-0.113	-0.1375	0.0363005	0.132848	FALSE	NA	NA	10	60144782	60158981
mB.EC.ARHGEF26	MRPL41	-0.093	-0.182	-0.1375	0.0516832	0.153882	FALSE	NA	NA	9	140445651	140447007
mB.EC.ARHGEF26	TF	-0.233	-0.042	-0.1375	0.129545	0.253059	FALSE	NA	NA	3	133464800	133497850
mB.EC.ARHGEF26	SLC1A5	-0.167	-0.109	-0.138	0.0385847	0.135828	FALSE	NA	NA	19	47278140	47291851
mB.EC.ARHGEF26	NACA	-0.132	-0.144	-0.138	0.029893	0.120168	FALSE	NA	NA	12	57106212	57125412
mB.EC.ARHGEF26	MANF	-0.061	-0.217	-0.139	0.0952506	0.209378	FALSE	NA	NA	3	51422478	51426828
mB.EC.ARHGEF26	UBAP2L	-0.148	-0.131	-0.1395	0.0294154	0.120168	FALSE	NA	NA	1	154192655	154243986
mB.EC.ARHGEF26	COPE	-0.341	0.061	-0.14	0.339763	0.473334	FALSE	NA	NA	19	19010323	19030206
mB.EC.ARHGEF26	WDR77	-0.144	-0.139	-0.1415	0.0276538	0.117301	FALSE	NA	NA	1	111982512	111991998
mB.EC.ARHGEF26	TECR	-0.191	-0.092	-0.1415	0.0530988	0.154069	FALSE	NA	NA	19	14627897	14676792
mB.EC.ARHGEF26	XPOT	-0.326	0.042	-0.142	0.301334	0.432719	FALSE	NA	NA	12	64798130	64844907
mB.EC.ARHGEF26	C19ORF43	-0.087	-0.198	-0.1425	0.0588019	0.161264	FALSE	NA	NA	19	12841454	12845589
mB.EC.ARHGEF26	KIF15	-0.232	-0.056	-0.144	0.104552	0.221256	FALSE	NA	NA	3	44803209	44914868
mB.EC.ARHGEF26	DHX8	-0.161	-0.128	-0.1445	0.0286695	0.119508	FALSE	NA	NA	17	41561233	41621831
mB.EC.ARHGEF26	RPN2	-0.197	-0.093	-0.145	0.0525335	0.153882	FALSE	NA	NA	20	35806813	35870022
mB.EC.ARHGEF26	SPTBN2	-0.133	-0.157	-0.145	0.0271858	0.116352	FALSE	NA	NA	11	66452719	66496697
mB.EC.ARHGEF26	CDC20	-0.189	-0.101	-0.145	0.0447753	0.144509	FALSE	NA	NA	1	43824626	43828874
mB.EC.ARHGEF26	DDX41	-0.053	-0.238	-0.1455	0.110011	0.229881	FALSE	NA	NA	5	176938578	176944470
mB.EC.ARHGEF26	NCAPH	-0.124	-0.167	-0.1455	0.0299487	0.120168	FALSE	NA	NA	2	97001525	97039583
mB.EC.ARHGEF26	RIOK1	-0.103	-0.189	-0.146	0.0431375	0.142074	FALSE	NA	NA	6	7389729	7418270
mB.EC.ARHGEF26	TFIP11	-0.212	-0.081	-0.1465	0.0669867	0.171238	FALSE	NA	NA	22	26887191	26908471
mB.EC.ARHGEF26	PMS1	-0.19	-0.104	-0.147	0.0423902	0.141651	FALSE	NA	NA	2	190649107	190742355
mB.EC.ARHGEF26	CDK2	-0.093	-0.201	-0.147	0.052862	0.153882	FALSE	NA	NA	12	56360553	56366568
mB.EC.ARHGEF26	GIGYF2	-0.138	-0.156	-0.147	0.0256213	0.113676	FALSE	NA	NA	2	233562009	233725285
mB.EC.ARHGEF26	AVEN	-0.129	-0.165	-0.147	0.0278544	0.117893	FALSE	NA	NA	15	34158428	34331377
mB.EC.ARHGEF26	WWC3	-0.226	-0.068	-0.147	0.0855681	0.198017	FALSE	NA	NA	X	9983602	10112518
mB.EC.ARHGEF26	SRSF1	-0.174	-0.121	-0.1475	0.0311035	0.122258	FALSE	NA	NA	17	56080721	56084707
mB.EC.ARHGEF26	GAS6	-0.071	-0.225	-0.148	0.0812671	0.193768	FALSE	NA	NA	13	114523522	114567046
mB.EC.ARHGEF26	TUBG1	-0.107	-0.189	-0.148	0.0400503	0.138525	FALSE	NA	NA	17	40761694	40767252
mB.EC.ARHGEF26	SNRPD1	-0.129	-0.168	-0.1485	0.0276107	0.117301	FALSE	NA	NA	18	19192228	19210417
mB.EC.ARHGEF26	FKBP3	-0.095	-0.202	-0.1485	0.0510254	0.152681	FALSE	NA	NA	14	45584803	45604522
mB.EC.ARHGEF26	MKLN1	-0.173	-0.124	-0.1485	0.0296132	0.120168	FALSE	NA	NA	7	130794855	131181395
mB.EC.ARHGEF26	BICD2	-0.168	-0.13	-0.149	0.0271889	0.116352	FALSE	NA	NA	9	95473645	95527094
mB.EC.ARHGEF26	CBX5	-0.041	-0.261	-0.151	0.132341	0.255418	FALSE	NA	NA	12	54624724	54673886
mB.EC.ARHGEF26	SRRM2	-0.144	-0.16	-0.152	0.0232457	0.109601	FALSE	NA	NA	16	2802330	2822539
mB.EC.ARHGEF26	HSD17B4	-0.161	-0.145	-0.153	0.0228316	0.109601	FALSE	NA	NA	5	118788138	118972894
mB.EC.ARHGEF26	DDX3Y	-0.119	-0.187	-0.153	0.0321221	0.12424	FALSE	NA	NA	Y	15016019	15032390
mB.EC.ARHGEF26	ARL6IP4	-0.129	-0.178	-0.1535	0.0270912	0.116352	FALSE	NA	NA	12	123464607	123467456
mB.EC.ARHGEF26	ALDH1B1	-0.141	-0.166	-0.1535	0.0233858	0.109601	FALSE	NA	NA	9	38392661	38398658
mB.EC.ARHGEF26	IGKV2-30	-0.182	-0.126	-0.154	0.0284011	0.11918	FALSE	NA	NA	2	89544264	89545049
mB.EC.ARHGEF26	KPNA2	-0.159	-0.15	-0.1545	0.0218761	0.10716	FALSE	NA	NA	17	66031635	66042958
mB.EC.ARHGEF26	CLCC1	-0.156	-0.154	-0.155	0.021529	0.106815	FALSE	NA	NA	1	109472130	109506111
mB.EC.ARHGEF26	MPG	-0.105	-0.205	-0.155	0.0426293	0.141992	FALSE	NA	NA	16	127006	135852
mB.EC.ARHGEF26	YME1L1	-0.04	-0.272	-0.156	0.134613	0.258767	FALSE	NA	NA	10	27399383	27444195
mB.EC.ARHGEF26	PDIA4	-0.151	-0.161	-0.156	0.0213384	0.106692	FALSE	NA	NA	7	148700154	148725733
mB.EC.ARHGEF26	ARL6IP4	-0.115	-0.197	-0.156	0.0349179	0.130351	FALSE	NA	NA	12	123464607	123467456
mB.EC.ARHGEF26	DDX42	-0.147	-0.166	-0.1565	0.0216594	0.107117	FALSE	NA	NA	17	61850963	61896677
mB.EC.ARHGEF26	IGFBP7	-0.208	-0.106	-0.157	0.0421103	0.141344	FALSE	NA	NA	4	57896939	57976551
mB.EC.ARHGEF26	RSRC1	-0.125	-0.191	-0.158	0.0289439	0.119618	FALSE	NA	NA	3	157823644	158263519
mB.EC.ARHGEF26	RBM10	-0.158	-0.159	-0.1585	0.0202348	0.104649	FALSE	NA	NA	X	47004268	47046212
mB.EC.ARHGEF26	LSM14A	-0.138	-0.18	-0.159	0.0233957	0.109601	FALSE	NA	NA	19	34663409	34720420
mB.EC.ARHGEF26	DNAJC9	-0.061	-0.26	-0.1605	0.09961	0.215282	FALSE	NA	NA	10	74943120	75008620
mB.EC.ARHGEF26	AGPAT5	-0.192	-0.13	-0.161	0.026534	0.11508	FALSE	NA	NA	8	6565878	6617184
mB.EC.ARHGEF26	KCTD17	-0.016	-0.306	-0.161	0.179049	0.311103	FALSE	NA	NA	22	37447779	37459430
mB.EC.ARHGEF26	CNN2	-0.172	-0.151	-0.1615	0.0199996	0.104605	FALSE	NA	NA	19	1026298	1039068
mB.EC.ARHGEF26	DIDO1	-0.2	-0.124	-0.162	0.0297726	0.120168	FALSE	NA	NA	20	61509090	61569304
mB.EC.ARHGEF26	SGK3	-0.187	-0.137	-0.162	0.0235818	0.10967	FALSE	NA	NA	8	67579831	67772707
mB.EC.ARHGEF26	UGGT2	-0.204	-0.121	-0.1625	0.0316643	0.122963	FALSE	NA	NA	13	96453834	96705736
mB.EC.ARHGEF26	DDX3X	-0.126	-0.202	-0.164	0.02881	0.119577	FALSE	NA	NA	X	41192651	41223725
mB.EC.ARHGEF26	NOSIP	-0.159	-0.169	-0.164	0.0185738	0.103187	FALSE	NA	NA	19	50058968	50093519
mB.EC.ARHGEF26	SDF2L1	-0.135	-0.197	-0.166	0.0244189	0.11164	FALSE	NA	NA	22	21996550	21998587
mB.EC.ARHGEF26	CIT	-0.182	-0.151	-0.1665	0.0192451	0.103384	FALSE	NA	NA	12	120123595	120315095
mB.EC.ARHGEF26	C15ORF40	-0.191	-0.144	-0.1675	0.0210212	0.106486	FALSE	NA	NA	15	83657193	83680393
mB.EC.ARHGEF26	SH3BP4	-0.115	-0.221	-0.168	0.0368507	0.133187	FALSE	NA	NA	2	235860617	235964358
mB.EC.ARHGEF26	H2AZ1	-0.053	-0.283	-0.168	0.114089	0.233749	FALSE	NA	NA	4	100869242	100871512
mB.EC.ARHGEF26	FBXO22	-0.109	-0.228	-0.1685	0.0419465	0.141209	FALSE	NA	NA	15	76196200	76227609
mB.EC.ARHGEF26	RAVER1	-0.132	-0.206	-0.169	0.0260505	0.113924	FALSE	NA	NA	19	10426888	10444314
mB.EC.ARHGEF26	PIN4	-0.126	-0.215	-0.1705	0.0296276	0.120168	FALSE	NA	NA	X	71401203	71522776
mB.EC.ARHGEF26	U2AF2	-0.176	-0.165	-0.1705	0.0166906	0.100039	FALSE	NA	NA	19	56165512	56186081
mB.EC.ARHGEF26	RBM5	-0.191	-0.15	-0.1705	0.0191613	0.103384	FALSE	NA	NA	3	50126341	50156454
mB.EC.ARHGEF26	DNAJA1	-0.28	-0.062	-0.171	0.100584	0.216902	FALSE	NA	NA	9	33025209	33039905
mB.EC.ARHGEF26	G3BP1	-0.175	-0.171	-0.173	0.0158628	0.0989052	FALSE	NA	NA	5	151150606	151192346
mB.EC.ARHGEF26	CLNS1A	-0.168	-0.178	-0.173	0.0159888	0.0989052	FALSE	NA	NA	11	77225981	77348850
mB.EC.ARHGEF26	TMCC3	-0.192	-0.155	-0.1735	0.0177739	0.102616	FALSE	NA	NA	12	94960900	95044338
mB.EC.ARHGEF26	RANBP9	-0.189	-0.163	-0.176	0.0160623	0.0990422	FALSE	NA	NA	6	13621730	13711796
mB.EC.ARHGEF26	CIR1	-0.236	-0.122	-0.179	0.0339857	0.129045	FALSE	NA	NA	2	175212750	175260443
mB.EC.ARHGEF26	SRSF3	-0.152	-0.209	-0.1805	0.0185382	0.103187	FALSE	NA	NA	6	36562145	36573377
mB.EC.ARHGEF26	POLR1F	-0.074	-0.287	-0.1805	0.0858193	0.198361	FALSE	NA	NA	7	19735085	19748710
mB.EC.ARHGEF26	PRSS3P2	-0.196	-0.165	-0.1805	0.0153445	0.0978532	FALSE	NA	NA	7	142478757	142482400
mB.EC.ARHGEF26	BMX	-0.15	-0.212	-0.181	0.0192406	0.103384	FALSE	NA	NA	X	15482369	15574652
mB.EC.ARHGEF26	TAOK2	-0.126	-0.236	-0.181	0.0316068	0.122963	FALSE	NA	NA	16	29984962	30003582
mB.EC.ARHGEF26	LTV1	-0.102	-0.26	-0.181	0.0521811	0.153882	FALSE	NA	NA	6	144164481	144184949
mB.EC.ARHGEF26	SNRPD2	-0.104	-0.26	-0.182	0.0504612	0.151477	FALSE	NA	NA	19	46190712	46195827
mB.EC.ARHGEF26	NAA40	-0.185	-0.179	-0.182	0.0137648	0.0950105	FALSE	NA	NA	11	63706431	63724800
mB.EC.ARHGEF26	FOXP4	-0.173	-0.192	-0.1825	0.014082	0.0956979	FALSE	NA	NA	6	41514164	41570122
mB.EC.ARHGEF26	C3	-0.221	-0.148	-0.1845	0.0202791	0.104649	FALSE	NA	NA	19	6677715	6730573
mB.EC.ARHGEF26	CCDC124	-0.112	-0.258	-0.185	0.0437637	0.143159	FALSE	NA	NA	19	18043825	18054800
mB.EC.ARHGEF26	ATL3	-0.234	-0.137	-0.1855	0.0257008	0.113767	FALSE	NA	NA	11	63391559	63439393
mB.EC.ARHGEF26	BRD9	-0.343	-0.028	-0.1855	0.157296	0.285589	FALSE	NA	NA	5	850406	892939
mB.EC.ARHGEF26	PTX3	-0.212	-0.159	-0.1855	0.0165923	0.100039	FALSE	NA	NA	3	157154578	157161417
mB.EC.ARHGEF26	SRSF2	-0.22	-0.153	-0.1865	0.0185544	0.103187	FALSE	NA	NA	17	74730197	74733456
mB.EC.ARHGEF26	RPL9	-0.075	-0.299	-0.187	0.0863986	0.198362	FALSE	NA	NA	4	39455744	39460568
mB.EC.ARHGEF26	IDH2	-0.152	-0.223	-0.1875	0.0190086	0.103384	FALSE	NA	NA	15	90626277	90645736
mB.EC.ARHGEF26	MYCT1	-0.142	-0.233	-0.1875	0.0233966	0.109601	FALSE	NA	NA	6	153019030	153045702
mB.EC.ARHGEF26	SLIRP	-0.129	-0.247	-0.188	0.0311662	0.122258	FALSE	NA	NA	14	78174414	78227447
mB.EC.ARHGEF26	LGALS1	-0.006	-0.37	-0.188	0.193412	0.32687	FALSE	NA	NA	22	38071615	38075813
mB.EC.ARHGEF26	H2BC3	-0.099	-0.277	-0.188	0.0575794	0.160445	FALSE	NA	NA	6	26043455	26043885
mB.EC.ARHGEF26	APEX1	-0.183	-0.195	-0.189	0.0124859	0.0925195	FALSE	NA	NA	14	20923350	20925927
mB.EC.ARHGEF26	SPINDOC	-0.203	-0.176	-0.1895	0.013086	0.0940898	FALSE	NA	NA	11	63580846	63595190
mB.EC.ARHGEF26	SMTN	-0.241	-0.138	-0.1895	0.0258926	0.113924	FALSE	NA	NA	22	31460091	31500743
mB.EC.ARHGEF26	CBX3	-0.193	-0.189	-0.191	0.0119673	0.0919584	FALSE	NA	NA	7	26240782	26252976
mB.EC.ARHGEF26	SPIN3	-0.206	-0.176	-0.191	0.0129947	0.0940898	FALSE	NA	NA	X	57002803	57021970
mB.EC.ARHGEF26	SRSF12	-0.158	-0.225	-0.1915	0.0172307	0.101044	FALSE	NA	NA	6	89805678	89827800
mB.EC.ARHGEF26	SPIN1	-0.212	-0.172	-0.192	0.0136184	0.0948862	FALSE	NA	NA	9	91003334	91093609
mB.EC.ARHGEF26	RPS27L	-0.207	-0.182	-0.1945	0.0120302	0.0919584	FALSE	NA	NA	1	153963235	153964626
mB.EC.ARHGEF26	CGNL1	-0.223	-0.166	-0.1945	0.0150266	0.0978532	FALSE	NA	NA	15	57668165	57842925
mB.EC.ARHGEF26	CACTIN	-0.154	-0.236	-0.195	0.0190752	0.103384	FALSE	NA	NA	19	3610639	3626813
mB.EC.ARHGEF26	ZCCHC17	-0.207	-0.184	-0.1955	0.0117493	0.0919584	FALSE	NA	NA	1	31769842	31837783
mB.EC.ARHGEF26	FAM50A	-0.215	-0.179	-0.197	0.0123222	0.0925195	FALSE	NA	NA	X	153672473	153679002
mB.EC.ARHGEF26	RHBDF1	-0.156	-0.239	-0.1975	0.0186058	0.103187	FALSE	NA	NA	16	108058	126354
mB.EC.ARHGEF26	PUF60	-0.238	-0.159	-0.1985	0.0175876	0.101934	FALSE	NA	NA	8	144898514	144912029
mB.EC.ARHGEF26	RPL38	-0.113	-0.284	-0.1985	0.0470437	0.146703	FALSE	NA	NA	17	72199721	72206794
mB.EC.ARHGEF26	HSPE1	0.349	-0.746	-0.1985	0.584626	0.699956	FALSE	NA	NA	2	198364718	198368181
mB.EC.ARHGEF26	CDV3	-0.17	-0.228	-0.199	0.0142092	0.0962236	FALSE	NA	NA	3	133292574	133309105
mB.EC.ARHGEF26	LSG1	-0.207	-0.192	-0.1995	0.0107705	0.0887507	FALSE	NA	NA	3	194361517	194393206
mB.EC.ARHGEF26	UGGT1	-0.231	-0.168	-0.1995	0.0147755	0.0978532	FALSE	NA	NA	2	128848774	128953251
mB.EC.ARHGEF26	COPRS	-0.309	-0.09	-0.1995	0.0715252	0.178582	FALSE	NA	NA	17	30178883	30186356
mB.EC.ARHGEF26	PUF60	-0.241	-0.16	-0.2005	0.0174639	0.101603	FALSE	NA	NA	8	144898514	144912029
mB.EC.ARHGEF26	H2BC15	-0.091	-0.311	-0.201	0.0708533	0.177593	FALSE	NA	NA	6	27806323	27823487
mB.EC.ARHGEF26	SELH	-0.192	-0.213	-0.2025	0.0105291	0.0881673	FALSE	NA	NA	11	57508825	57510986
mB.EC.ARHGEF26	PNMA2	-0.149	-0.256	-0.2025	0.0225799	0.108677	FALSE	NA	NA	8	26362202	26371608
mB.EC.ARHGEF26	RPS27	-0.22	-0.189	-0.2045	0.0107387	0.0887507	FALSE	NA	NA	1	153963235	153964626
mB.EC.ARHGEF26	EIF3B	-0.321	-0.089	-0.205	0.0744941	0.184562	FALSE	NA	NA	7	2393721	2420380
mB.EC.ARHGEF26	PHLDB2	-0.206	-0.206	-0.206	0.00960498	0.0866802	FALSE	NA	NA	3	111451344	111695364
mB.EC.ARHGEF26	SF1	-0.205	-0.21	-0.2075	0.00942752	0.0866802	FALSE	NA	NA	11	64532078	64546258
mB.EC.ARHGEF26	PHF6	-0.219	-0.198	-0.2085	0.00967506	0.0866802	FALSE	NA	NA	X	133507283	133562820
mB.EC.ARHGEF26	ACAT1	-0.127	-0.296	-0.2115	0.0392106	0.136877	FALSE	NA	NA	11	107992243	108018503
mB.EC.ARHGEF26	DDB1	-0.296	-0.129	-0.2125	0.0379586	0.135043	FALSE	NA	NA	11	61066923	61110068
mB.EC.ARHGEF26	NF2	-0.192	-0.235	-0.2135	0.0102573	0.0879849	FALSE	NA	NA	22	29999545	30094587
mB.EC.ARHGEF26	CDH2	-0.229	-0.206	-0.2175	0.00862651	0.084266	FALSE	NA	NA	18	25530930	25757410
mB.EC.ARHGEF26	POGLUT3	-0.133	-0.302	-0.2175	0.0364584	0.132848	FALSE	NA	NA	11	108342832	108369159
mB.EC.ARHGEF26	TNRC6B	-0.181	-0.259	-0.22	0.0130088	0.0940898	FALSE	NA	NA	22	40440821	40731812
mB.EC.ARHGEF26	ARGLU1	-0.15	-0.294	-0.222	0.0265153	0.11508	FALSE	NA	NA	13	107194021	107220512
mB.EC.ARHGEF26	OXA1L	-0.362	-0.082	-0.222	0.0880717	0.19974	FALSE	NA	NA	14	23235731	23241007
mB.EC.ARHGEF26	FAM98A	-0.286	-0.163	-0.2245	0.0203439	0.104703	FALSE	NA	NA	2	33808725	33824449
mB.EC.ARHGEF26	H2AX	-0.063	-0.389	-0.226	0.112591	0.232905	FALSE	NA	NA	11	118964580	118966177
mB.EC.ARHGEF26	SUMF1	-0.165	-0.288	-0.2265	0.0198497	0.104387	FALSE	NA	NA	3	3742498	4508965
mB.EC.ARHGEF26	MYCBP	-0.342	-0.111	-0.2265	0.0582411	0.160809	FALSE	NA	NA	1	39328636	39347289
mB.EC.ARHGEF26	DNAJC10	-0.267	-0.187	-0.227	0.0121499	0.0919584	FALSE	NA	NA	2	183580999	183659191
mB.EC.ARHGEF26	U2AF1	-0.212	-0.242	-0.227	0.00788144	0.0824908	FALSE	NA	NA	21	44513066	44527697
mB.EC.ARHGEF26	YPEL5	-0.159	-0.297	-0.228	0.0230783	0.109601	FALSE	NA	NA	2	30369807	30383399
mB.EC.ARHGEF26	HMGB3	-0.086	-0.37	-0.228	0.085196	0.197965	FALSE	NA	NA	X	150148982	150159248
mB.EC.ARHGEF26	ARHGAP22	-0.239	-0.223	-0.231	0.00704387	0.0790388	FALSE	NA	NA	10	49654077	49864310
mB.EC.ARHGEF26	NUDCD1	-0.194	-0.271	-0.2325	0.0109827	0.0887647	FALSE	NA	NA	8	110253148	110346614
mB.EC.ARHGEF26	RBM6	-0.217	-0.248	-0.2325	0.00738836	0.0805623	FALSE	NA	NA	3	49977440	50137478
mB.EC.ARHGEF26	SLU7	-0.216	-0.251	-0.2335	0.00747465	0.0810454	FALSE	NA	NA	5	159828648	159848718
mB.EC.ARHGEF26	PPIL4	-0.245	-0.224	-0.2345	0.00686002	0.0783422	FALSE	NA	NA	6	149825869	149867174
mB.EC.ARHGEF26	ATP5F1EP2	-0.266	-0.203	-0.2345	0.00928577	0.0866802	FALSE	NA	NA	13	28519343	28519727
mB.EC.ARHGEF26	LTBP1	-0.21	-0.259	-0.2345	0.00818297	0.0826865	FALSE	NA	NA	2	33172039	33624576
mB.EC.ARHGEF26	RAF1	-0.281	-0.189	-0.235	0.0125596	0.0925195	FALSE	NA	NA	3	12625100	12705725
mB.EC.ARHGEF26	RBM17	-0.177	-0.295	-0.236	0.0167138	0.100039	FALSE	NA	NA	10	6130950	6159420
mB.EC.ARHGEF26	ARHGAP22	-0.24	-0.233	-0.2365	0.00643988	0.0759086	FALSE	NA	NA	10	49654077	49864310
mB.EC.ARHGEF26	PHLDA1	-0.314	-0.166	-0.24	0.0224003	0.108138	FALSE	NA	NA	12	76419227	76427712
mB.EC.ARHGEF26	U2AF1	-0.221	-0.259	-0.24	0.00703283	0.0790388	FALSE	NA	NA	21	44513066	44527697
mB.EC.ARHGEF26	CDK1	-0.229	-0.253	-0.241	0.00641053	0.0759086	FALSE	NA	NA	10	62538089	62554610
mB.EC.ARHGEF26	BRCA2	-0.229	-0.257	-0.243	0.00638035	0.0759086	FALSE	NA	NA	13	32889611	32973805
mB.EC.ARHGEF26	DEK	-0.229	-0.263	-0.246	0.00636975	0.0759086	FALSE	NA	NA	6	18224099	18265054
mB.EC.ARHGEF26	NRGN	-0.243	-0.249	-0.246	0.0057238	0.0759086	FALSE	NA	NA	11	124609742	124617106
mB.EC.ARHGEF26	FBL	-0.239	-0.256	-0.2475	0.00576315	0.0759086	FALSE	NA	NA	19	40325098	40337054
mB.EC.ARHGEF26	H2AC18	-0.085	-0.411	-0.248	0.092083	0.205457	FALSE	NA	NA	1	149822643	149823191
mB.EC.ARHGEF26	H2AJ	-0.085	-0.411	-0.248	0.092083	0.205457	FALSE	NA	NA	12	14927270	14930936
mB.EC.ARHGEF26	EIF4ENIF1	-0.187	-0.311	-0.249	0.0153989	0.0978532	FALSE	NA	NA	22	31832963	31892094
mB.EC.ARHGEF26	CHERP	-0.23	-0.271	-0.2505	0.00633112	0.0759086	FALSE	NA	NA	19	16628700	16653341
mB.EC.ARHGEF26	PDAP1	-0.162	-0.339	-0.2505	0.0271891	0.116352	FALSE	NA	NA	7	98989671	99006452
mB.EC.ARHGEF26	SAP30BP	-0.258	-0.245	-0.2515	0.00543101	0.0748704	FALSE	NA	NA	17	73663196	73704142
mB.EC.ARHGEF26	LOXL2	-0.211	-0.3	-0.2555	0.00953832	0.0866802	FALSE	NA	NA	8	23154702	23282841
mB.EC.ARHGEF26	FADS2	-0.299	-0.212	-0.2555	0.00932541	0.0866802	FALSE	NA	NA	11	61560452	61634826
mB.EC.ARHGEF26	NSRP1	-0.267	-0.249	-0.258	0.00511114	0.0736157	FALSE	NA	NA	17	28442539	28513493
mB.EC.ARHGEF26	HHIP	-0.182	-0.335	-0.2585	0.0192813	0.103384	FALSE	NA	NA	4	145567173	145666423
mB.EC.ARHGEF26	CDK17	-0.271	-0.251	-0.261	0.00497483	0.0732538	FALSE	NA	NA	12	96672039	96794338
mB.EC.ARHGEF26	DHX35	-0.179	-0.344	-0.2615	0.0212989	0.106692	FALSE	NA	NA	20	37590942	37668366
mB.EC.ARHGEF26	EWSR1	-0.258	-0.266	-0.262	0.00475842	0.0711919	FALSE	NA	NA	22	29663998	29696515
mB.EC.ARHGEF26	TKT	-0.039	-0.491	-0.265	0.148459	0.274451	FALSE	NA	NA	3	53258723	53290068
mB.EC.ARHGEF26	PDGFA	-0.376	-0.161	-0.2685	0.0328022	0.125861	FALSE	NA	NA	7	536895	559933
mB.EC.ARHGEF26	CPSF6	-0.309	-0.233	-0.271	0.00694967	0.0788991	FALSE	NA	NA	12	69633317	69668138
mB.EC.ARHGEF26	HSPE1-MOB4	0.107	-0.65	-0.2715	0.314948	0.446292	FALSE	NA	NA	2	198364721	198418423
mB.EC.ARHGEF26	U2SURP	-0.317	-0.227	-0.272	0.0080379	0.0826865	FALSE	NA	NA	3	142683339	142779567
mB.EC.ARHGEF26	PPIG	-0.283	-0.262	-0.2725	0.00439135	0.0698816	FALSE	NA	NA	2	170440850	170497916
mB.EC.ARHGEF26	FUS	-0.261	-0.288	-0.2745	0.00441738	0.0698816	FALSE	NA	NA	16	31191431	31203127
mB.EC.ARHGEF26	DHX15	-0.212	-0.353	-0.2825	0.0130995	0.0940898	FALSE	NA	NA	4	24519064	24586173
mB.EC.ARHGEF26	TXN	-0.311	-0.255	-0.283	0.00499328	0.0732538	FALSE	NA	NA	9	113006091	113018920
mB.EC.ARHGEF26	FAM133B	-0.278	-0.295	-0.2865	0.00372294	0.0675939	FALSE	NA	NA	7	92190107	92219708
mB.EC.ARHGEF26	MMTAG2	-0.224	-0.352	-0.288	0.0106444	0.0885506	FALSE	NA	NA	1	228288427	228293112
mB.EC.ARHGEF26	RPL22L1	-0.153	-0.426	-0.2895	0.044215	0.143662	FALSE	NA	NA	3	170582664	170588272
mB.EC.ARHGEF26	CBR1	-0.246	-0.335	-0.2905	0.00654831	0.0765954	FALSE	NA	NA	21	37442239	37445464
mB.EC.ARHGEF26	E2F7	-0.243	-0.352	-0.2975	0.00772456	0.0824908	FALSE	NA	NA	12	77415027	77459360
mB.EC.ARHGEF26	IPO8	-0.311	-0.287	-0.299	0.00336744	0.0664668	FALSE	NA	NA	12	30781922	30848920
mB.EC.ARHGEF26	PCLAF	-0.211	-0.39	-0.3005	0.0168129	0.100039	FALSE	NA	NA	15	64657193	64679886
mB.EC.ARHGEF26	CAV1	-0.241	-0.364	-0.3025	0.00869702	0.084266	FALSE	NA	NA	7	116164839	116201233
mB.EC.ARHGEF26	MORF4L1	-0.328	-0.277	-0.3025	0.00391114	0.0683553	FALSE	NA	NA	15	79102829	79190475
mB.EC.ARHGEF26	SNRPD3	-0.291	-0.321	-0.306	0.00324007	0.0658246	FALSE	NA	NA	22	24951471	25005947
mB.EC.ARHGEF26	PPIL3	-0.304	-0.328	-0.316	0.00284979	0.0630816	FALSE	NA	NA	2	201735630	201754026
mB.EC.ARHGEF26	PRPF38B	-0.381	-0.255	-0.318	0.00778916	0.0824908	FALSE	NA	NA	1	109234945	109244425
mB.EC.ARHGEF26	EIF4B	-0.303	-0.344	-0.3235	0.00294603	0.0635816	FALSE	NA	NA	12	53399942	53435993
mB.EC.ARHGEF26	KIF11	-0.247	-0.404	-0.3255	0.0104842	0.0881673	FALSE	NA	NA	10	94353043	94415150
mB.EC.ARHGEF26	HSPB1	-0.172	-0.48	-0.326	0.0424091	0.141651	FALSE	NA	NA	7	75931861	75933612
mB.EC.ARHGEF26	DCD	-0.338	-0.322	-0.33	0.00242134	0.0589848	FALSE	NA	NA	12	55038375	55042277
mB.EC.ARHGEF26	GPATCH1	-0.316	-0.351	-0.3335	0.00257586	0.0604384	FALSE	NA	NA	19	33571786	33621448
mB.EC.ARHGEF26	EIF1	-0.301	-0.381	-0.341	0.00366469	0.0675939	FALSE	NA	NA	17	39845137	39848920
mB.EC.ARHGEF26	SNRPB	-0.263	-0.428	-0.3455	0.00966459	0.0866802	FALSE	NA	NA	20	2442280	2451499
mB.EC.ARHGEF26	SYF2	-0.442	-0.267	-0.3545	0.0100383	0.0873959	FALSE	NA	NA	1	25549170	25558993
mB.EC.ARHGEF26	NUDT21	-0.529	-0.191	-0.36	0.0404995	0.139791	FALSE	NA	NA	16	56463045	56486111
mB.EC.ARHGEF26	RP9	-0.436	-0.29	-0.363	0.00670402	0.0776917	FALSE	NA	NA	7	33134409	33149013
mB.EC.ARHGEF26	CWF19L2	-0.391	-0.367	-0.379	0.00163978	0.0564812	FALSE	NA	NA	11	107197071	107328572
mB.EC.ARHGEF26	PPP1R3D	-0.378	-0.39	-0.384	0.00150875	0.0556501	FALSE	NA	NA	20	58511894	58515352
mB.EC.ARHGEF26	LUC7L2	-0.297	-0.472	-0.3845	0.00792213	0.0824908	FALSE	NA	NA	7	139025105	139108198
mB.EC.ARHGEF26	TAF15	-0.362	-0.408	-0.385	0.00180621	0.0564812	FALSE	NA	NA	17	34136459	34191619
mB.EC.ARHGEF26	NT5DC2	-0.376	-0.394	-0.385	0.00152424	0.0556501	FALSE	NA	NA	3	52558386	52569070
mB.EC.ARHGEF26	MLLT11	-0.43	-0.361	-0.3955	0.00207326	0.0567935	FALSE	NA	NA	1	151030234	151040970
mB.EC.ARHGEF26	IGHG2	-0.625	-0.179	-0.402	0.0578287	0.160445	FALSE	NA	NA	14	106109389	106111127
mB.EC.ARHGEF26	TXNDC5	-0.38	-0.425	-0.4025	0.00156412	0.0556501	FALSE	NA	NA	6	7881483	8026646
mB.EC.ARHGEF26	SUN2	-0.418	-0.397	-0.4075	0.00129605	0.0541874	FALSE	NA	NA	22	39130730	39190148
mB.EC.ARHGEF26	CXORF56	-0.411	-0.407	-0.409	0.00122758	0.0541874	FALSE	NA	NA	X	118672112	118699397
mB.EC.ARHGEF26	RBM39	-0.41	-0.418	-0.414	0.0011885	0.0541874	FALSE	NA	NA	20	34291531	34330234
mB.EC.ARHGEF26	H3-3A	-0.355	-0.507	-0.431	0.00432303	0.0695288	FALSE	NA	NA	1	226250408	226259703
mB.EC.ARHGEF26	H3C1	-0.355	-0.507	-0.431	0.00432303	0.0695288	FALSE	NA	NA	6	26020718	26021186
mB.EC.ARHGEF26	H3C15	-0.355	-0.507	-0.431	0.00432303	0.0695288	FALSE	NA	NA	1	149824181	149825836
mB.EC.ARHGEF26	BANF1	-0.285	-0.591	-0.438	0.0189209	0.103384	FALSE	NA	NA	11	65769550	65771620
mB.EC.ARHGEF26	TFG	-0.394	-0.488	-0.441	0.00198196	0.0564812	FALSE	NA	NA	3	100428205	100467810
mB.EC.ARHGEF26	LUC7L3	-0.432	-0.456	-0.444	0.00100949	0.05412	FALSE	NA	NA	17	48796905	48833574
mB.EC.ARHGEF26	RAB34	-0.374	-0.517	-0.4455	0.00351144	0.0675939	FALSE	NA	NA	17	27041299	27045447
mB.EC.ARHGEF26	LSM4	-0.428	-0.497	-0.4625	0.00128544	0.0541874	FALSE	NA	NA	19	18417040	18434084
mB.EC.ARHGEF26	OBI1	-0.481	-0.481	-0.481	0.000744307	0.051304	FALSE	NA	NA	13	79188426	79233314
mB.EC.ARHGEF26	CIRBP	-0.471	-0.494	-0.4825	0.000777874	0.0517688	FALSE	NA	NA	19	1259384	1274879
mB.EC.ARHGEF26	H3-2	-0.458	-0.507	-0.4825	0.000927683	0.05412	FALSE	NA	NA	1	149400086	149400542
mB.EC.ARHGEF26	LUC7L	-0.444	-0.56	-0.502	0.00175072	0.0564812	FALSE	NA	NA	16	238968	279462
mB.EC.ARHGEF26	MAT2A	-0.54	-0.584	-0.562	0.000555756	0.0430462	FALSE	NA	NA	2	85766288	85772403
mB.EC.ARHGEF26	RBM3	-0.615	-0.512	-0.5635	0.00104516	0.0541874	FALSE	NA	NA	X	48432837	48437454
mB.EC.ARHGEF26	TXN2	-1.279	-1.234	-1.2565	4.59298e-05	0.0196044	FALSE	NA	NA	22	36863083	36878077
m9.EC.HDAC9	HDAC9	4.62621	4.40206	4.51413	9.35508e-14	3.50816e-13	TRUE	gi|9000000018|3xFLAG-HDAC9:	5	7	18126572	19042039
m9.EC.HDAC9	HDAC9	4.62621	4.40206	4.51413	9.35508e-14	3.50816e-13	TRUE	sp|Q9UKV0-3|HDAC9_HUMAN	5	7	18126572	19042039
m9.EC.HDAC9	HDAC9	4.62621	4.40206	4.51413	9.35508e-14	3.50816e-13	TRUE	B7Z3P7|B7Z3P7_HUMAN	5	7	18126572	19042039
m9.EC.HDAC9	HDAC9	4.62621	4.40206	4.51413	9.35508e-14	3.50816e-13	TRUE	B5MCF1|B5MCF1_HUMAN	5	7	18126572	19042039
m9.EC.HDAC9	HDAC9	4.62621	4.40206	4.51413	9.35508e-14	3.50816e-13	TRUE	sp|Q9UKV0-8|HDAC9_HUMAN	5	7	18126572	19042039
m9.EC.HDAC9	HDAC9	4.62621	4.40206	4.51413	9.35508e-14	3.50816e-13	TRUE	sp|Q9UKV0-4|HDAC9_HUMAN	5	7	18126572	19042039
m9.EC.HDAC9	HDAC9	4.62621	4.40206	4.51413	9.35508e-14	3.50816e-13	TRUE	sp|Q9UKV0|HDAC9_HUMAN	5	7	18126572	19042039
m9.EC.HDAC9	HDAC9	4.62621	4.40206	4.51413	9.35508e-14	3.50816e-13	TRUE	sp|Q9UKV0-5|HDAC9_HUMAN	5	7	18126572	19042039
m9.EC.HDAC9	HDAC9	4.62621	4.40206	4.51413	9.35508e-14	3.50816e-13	TRUE	sp|Q9UKV0-2|HDAC9_HUMAN	5	7	18126572	19042039
m9.EC.HDAC9	HDAC9	4.62621	4.40206	4.51413	9.35508e-14	3.50816e-13	TRUE	sp|Q9UKV0-6|HDAC9_HUMAN	5	7	18126572	19042039
m9.EC.HDAC9	HDAC9	4.62621	4.40206	4.51413	9.35508e-14	3.50816e-13	TRUE	sp|Q9UKV0-9|HDAC9_HUMAN	5	7	18126572	19042039
m9.EC.HDAC9	HDAC9	4.62621	4.40206	4.51413	9.35508e-14	3.50816e-13	TRUE	sp|Q9UKV0-7|HDAC9_HUMAN	5	7	18126572	19042039
m9.EC.HDAC9	PRSS1	3.21465	-0.546557	1.33404	0.00316289	0.0109485	TRUE	E7EQ64|E7EQ64_HUMAN	3	7	142457319	142460923
m9.EC.HDAC9	LTBP1	0.877277	0.999357	0.938317	0.0334616	0.107555	FALSE	E7EV71|E7EV71_HUMAN	2	2	33172039	33624576
m9.EC.HDAC9	VIM	1.1472	0.444954	0.796076	0.0692599	0.198728	FALSE	sp|P08670|VIME_HUMAN	8	10	17270258	17279592
m9.EC.HDAC9	WDR77	1.19411	0.290257	0.742181	0.0895551	0.231276	FALSE	sp|Q9BQA1|MEP50_HUMAN	4	1	111982512	111991998
m9.EC.HDAC9	PPIB	1.27126	0.19916	0.735211	0.0925102	0.231276	FALSE	sp|P23284|PPIB_HUMAN	10	15	64448011	64455404
m9.EC.HDAC9	HSPA5	0.742864	0.61275	0.677807	0.120045	0.232777	FALSE	sp|P11021|BIP_HUMAN	9	9	127997132	128003609
m9.EC.HDAC9	EEF1A1	0.926163	0.412513	0.669338	0.12462	0.232777	FALSE	sp|P68104|EF1A1_HUMAN	4	6	74225473	74233520
m9.EC.HDAC9	EEF1A1P5	0.926163	0.412513	0.669338	0.12462	0.232777	FALSE	sp|Q5VTE0|EF1A3_HUMAN	4	9	135894822	135896562
m9.EC.HDAC9	IGKV2-29	1.25871	0.0749653	0.666835	0.125998	0.232777	FALSE	sp|A2NJV5|KV229_HUMAN	3	2	89533666	89534392
m9.EC.HDAC9	IGKV2D-26	1.25871	0.0749653	0.666835	0.125998	0.232777	FALSE	sp|A0A0A0MRZ7|KVD26_HUMAN	3	2	90024762	90025514
m9.EC.HDAC9	IGKV2D-29	1.25871	0.0749653	0.666835	0.125998	0.232777	FALSE	sp|A0A075B6S2|KVD29_HUMAN	3	2	89986352	89987081
m9.EC.HDAC9	CCT4	1.1879	0.133884	0.660893	0.12932	0.232777	FALSE	sp|P50991|TCPD_HUMAN	2	2	62095224	62115939
m9.EC.HDAC9	VCP	0.784413	0.38214	0.583276	0.179457	0.310599	FALSE	sp|P55072|TERA_HUMAN	14	9	35056061	35073246
m9.EC.HDAC9	FUS	1.17566	-0.0699048	0.552878	0.20275	0.335302	FALSE	H3BPE7|H3BPE7_HUMAN	7	16	31191431	31203127
m9.EC.HDAC9	PRMT5	0.700229	0.391015	0.545622	0.208633	0.335302	FALSE	sp|O14744|ANM5_HUMAN	13	14	23389720	23398794
m9.EC.HDAC9	TRIM21	0.855808	0.202076	0.528942	0.222639	0.345474	FALSE	sp|P19474|RO52_HUMAN	9	11	4406127	4414926
m9.EC.HDAC9	HSP90AB1	0.71362	0.224808	0.469214	0.278481	0.403904	FALSE	sp|P08238|HS90B_HUMAN	3	6	44214824	44221620
m9.EC.HDAC9	HSP90AB3P	0.71362	0.224808	0.469214	0.278481	0.403904	FALSE	sp|Q58FF7|H90B3_HUMAN	3	4	88812911	88815434
m9.EC.HDAC9	HNRNPK	0.789597	0.131729	0.460663	0.287221	0.403904	FALSE	sp|P61978-2|HNRPK_HUMAN	4	9	86582998	86595569
m9.EC.HDAC9	DPP7	0.611288	0.230683	0.420985	0.330262	0.450357	FALSE	sp|Q9UHL4|DPP2_HUMAN	2	9	140004994	140009629
m9.EC.HDAC9	STK38	0.420077	0.310324	0.365201	0.39773	0.461907	FALSE	sp|Q15208|STK38_HUMAN	2	6	36461669	36515247
m9.EC.HDAC9	LGALS1	1.15102	-0.423052	0.363982	0.399294	0.461907	FALSE	sp|P09382|LEG1_HUMAN	4	22	38071615	38075813
m9.EC.HDAC9	ACTB	0.348879	0.363303	0.356091	0.409513	0.461907	FALSE	sp|P60709|ACTB_HUMAN	8	7	5566782	5603415
m9.EC.HDAC9	ACTG1	0.348879	0.363303	0.356091	0.409513	0.461907	FALSE	sp|P63261|ACTG_HUMAN	8	17	79476997	79490873
m9.EC.HDAC9	TUBA1A	0.49185	0.218694	0.355272	0.410584	0.461907	FALSE	sp|Q71U36-2|TBA1A_HUMAN	5	12	49578579	49583107
m9.EC.HDAC9	TUBA1B	0.49185	0.218694	0.355272	0.410584	0.461907	FALSE	sp|P68363|TBA1B_HUMAN	5	12	49521565	49525180
m9.EC.HDAC9	TUBA1C	0.49185	0.218694	0.355272	0.410584	0.461907	FALSE	F5H5D3|F5H5D3_HUMAN	5	12	49582519	49667114
m9.EC.HDAC9	RBM10	0.6258	0.0471887	0.336494	0.43558	0.466992	FALSE	sp|P98175-5|RBM10_HUMAN	9	X	47004268	47046212
m9.EC.HDAC9	HCLS1	0.586009	0.0865675	0.336288	0.43586	0.466992	FALSE	E7EVW7|E7EVW7_HUMAN	6	3	121350246	121379774
m9.EC.HDAC9	EWSR1	0.35654	0.0740687	0.215304	0.617161	0.645867	FALSE	C9JGE3|C9JGE3_HUMAN	2	22	29663998	29696515
m9.EC.HDAC9	EEF1G	0.292896	-0.0598904	0.116503	0.786579	0.804456	FALSE	sp|P26641|EF1G_HUMAN	2	11	62327073	62342401
m9.EC.HDAC9	EIF4B	-0.0651874	0.152197	0.0435048	0.919438	0.919438	FALSE	sp|P23588-2|IF4B_HUMAN	14	12	53399942	53435993
m9.EC.HDAC9	CAV1	-0.891185	-0.692734	-0.791959	0.070659	0.198728	FALSE	sp|Q03135|CAV1_HUMAN	2	7	116164839	116201233
m11.EC.FN1	IGKV2-40	5.81855	7.40112	6.60983	0.000365952	0.00205546	TRUE	A0A087X0Q4|A0A087X0Q4_HUMAN	3	2	89629873	89630187
m11.EC.FN1	IGKJ1	5.24608	5.81269	5.52938	2.49067e-05	0.00156624	TRUE	sp|A0A0A0MT89|KJ01_HUMAN	3	2	89161398	89161435
m11.EC.FN1	IGHV3-73	4.9081	5.95463	5.43137	0.000182741	0.00172418	TRUE	sp|A0A0B4J1V6|HV373_HUMAN	5	14	107210930	107211391
m11.EC.FN1	IGLV2-11	4.05334	4.24185	4.1476	4.48845e-06	0.00142047	TRUE	sp|P01706|LV211_HUMAN	5	22	23134980	23135496
m11.EC.FN1	RPLP2	3.63428	4.05586	3.84507	3.58378e-05	0.00156624	TRUE	H0YDD8|H0YDD8_HUMAN	2	11	809647	812880
m11.EC.FN1	H4-16	2.88609	3.61874	3.25242	0.000325977	0.00195813	TRUE	sp|P62805|H4_HUMAN	6	12	14920933	14924065
m11.EC.FN1	IGHV1OR15-9	2.99463	3.43382	3.21422	7.34227e-05	0.00156624	TRUE	A0A0B4J2B8|A0A0B4J2B8_HUMAN	2	15	20169909	20170354
m11.EC.FN1	H3C1	2.85619	3.38208	3.11913	0.000136615	0.00167606	TRUE	sp|P68431|H31_HUMAN	2	6	26020718	26021186
m11.EC.FN1	WDR11	2.56911	3.56914	3.06913	0.00105462	0.00364898	TRUE	sp|Q9BZH6|WDR11_HUMAN	3	10	122610687	122669036
[truncated: 15,374 more rows]

## Sheet: Supplementary Data 6
# Supplementary Data 6. Summary of the 20 IP-MS datasets that passed QC.
Dataset name	Bait	Cell type	IP method	Flag tag position	Bait IP antibody	Control IP antibody	MS facility	Isobaric labeling	Labels for bait IPs (rep1, rep2)	Labels for control IPs (rep1, rep2)	Replicate log2 FC correlation	# of detected proteins	# of significant interactors	# of detected InWeb interactors	# of significant InWeb interactors	InWeb overlap p-value	# signifcant ribosomal proteins	# ribosomal proteins	% significant ribosomal proteins (across all proteins)
mB.EC.ARHGEF26	ARHGEF26	EC	Overexpression	N-terminus	Anti-FLAG (Sigma-Aldrich, M8823)	Anti-FLAG (Sigma-Aldrich, M8823)	Broad	iTRAQ	116, 117	114, 115	0.718	1930	214	0	0	1	47	69	0.259669
m9.EC.HDAC9	HDAC9	EC	Overexpression	N-terminus	Anti-FLAG (Sigma-Aldrich, M8823)	Anti-FLAG (Sigma-Aldrich, M8823)	Whitehead	iTRAQ	114, 115	116, 117	0.942	45	13	0	0	1	1	80	0.0046729
m11.EC.FN1	FN1	EC	Endogenous	n/a	Anti-FN1 (Santa Cruz, sc-8422 AC)	Normal Mouse IgG (Santa Cruz sc-2343)	Whitehead	iTRAQ	114, 115	116, 117	0.964	865	226	266	62	0.843344	30	77	0.128755
m12.EC.EDN1	EDN1	EC	Overexpression	C-terminus	Anti-FLAG (Sigma-Aldrich, A2220)	Anti-FLAG (Sigma-Aldrich, A2220)	Whitehead	iTRAQ	114, 115	116, 117	0.93	628	235	0	0	1	48	81	0.120301
m13.EC.PHACTR1	PHACTR1	EC	Overexpression	C-terminus	Anti-FLAG (Sigma-Aldrich, A2220)	Anti-FLAG (Sigma-Aldrich, A2220)	Whitehead	iTRAQ	114, 115	116, 117	0.698	1316	22	2	1	0.0284683	29	41	0.292929
m15.EC.FLT1	FLT1	EC	Endogenous	n/a	Anti-FLT1 (Santa Cruz, sc-271789)	Normal Mouse IgG (Santa Cruz sc-2343)	Whitehead	iTRAQ	114, 115	116, 117	0.927	465	200	6	0	1	4	70	0.0176991
m15.EC.PLPP3	PLPP3	EC	Overexpression	C-terminus	Anti-FLAG (Sigma-Aldrich, A2220)	Anti-FLAG (Sigma-Aldrich, A2220)	Whitehead	iTRAQ	114, 115	116, 117	0.956	1239	560	6	3	0.575785	6	71	0.0255319
m17.EC.BCAS3	BCAS3	EC	Overexpression	N-terminus	Anti-FLAG (Sigma-Aldrich, M8823)	Anti-FLAG (Sigma-Aldrich, M8823)	Whitehead	iTRAQ	114, 115	116, 117	0.916	841	272	2	0	1	0	75	0
m17.EC.JCAD	JCAD	EC	Endogenous	n/a	Anti-JCAD (Sigma-Aldrich, HPA017956)	Normal Rabbit IgG (R&D Systems, AB-105-C)	Whitehead	iTRAQ	114, 115	116, 117	0.823	1348	37	1	0	1	1	76	0.0454546
mB.SMC.ADAMTS7	ADAMTS7	SMC	Endogenous	n/a	Anti-ADAMTS7 (Abcam, Ab28557)	Normal Rabbit IgG (R&D Systems, AB-105-C)	Broad	iTRAQ	116, 117	114, 115	0.931	520	181	0	0	1	16	80	0.0501567
mB.SMC.EDN1	EDN1	SMC	Overexpression	C-terminus	Anti-FLAG (Sigma-Aldrich, M8823)	Anti-FLAG (Sigma-Aldrich, M8823)	Broad	iTRAQ	114, 115	116, 117	0.765	869	233	2	1	0.453291	4	77	0.0191388
m5.SMC.BCAS3	BCAS3	SMC	Overexpression	N-terminus	Anti-FLAG (Sigma-Aldrich, M8823)	Anti-FLAG (Sigma-Aldrich, M8823)	Whitehead	iTRAQ	114, 115	116, 117	0.702	446	45	2	0	1	29	69	0.252174
m6.SMC.HDAC9	HDAC9	SMC	Overexpression	N-terminus	Anti-FLAG (Sigma-Aldrich, M8823)	Anti-FLAG (Sigma-Aldrich, M8823)	Whitehead	iTRAQ	114, 115	116, 117	0.608	238	21	0	0	1	38	61	0.19
m9.SMC.ARHGEF26	ARHGEF26	SMC	Overexpression	N-terminus	Anti-FLAG (Sigma-Aldrich, M8823)	Anti-FLAG (Sigma-Aldrich, M8823)	Whitehead	TMT	126, 127	130, 131	0.852	151	26	0	0	1	69	77	0.123214
m10.SMC.FN1	FN1	SMC	Endogenous	n/a	Anti-FN1 (Santa Cruz, sc-8422 AC)	Normal Mouse IgG (Santa Cruz sc-2343)	Whitehead	iTRAQ	114, 115	116, 117	0.978	1311	399	364	122	0.0286277	45	74	0.165441
m10.SMC.JCAD	JCAD	SMC	Overexpression	C-terminus	Anti-FLAG (Sigma-Aldrich, M8823)	Anti-FLAG (Sigma-Aldrich, M8823)	Whitehead	iTRAQ	114, 115	116, 117	0.738	275	99	0	0	1	0	75	0
m12.SMC.PHACTR1	PHACTR1	SMC	Overexpression	C-terminus	Anti-FLAG (Sigma-Aldrich, A2220)	Anti-FLAG (Sigma-Aldrich, A2220)	Whitehead	iTRAQ	114, 115	116, 117	0.693	1189	51	3	1	0.119458	4	24	0.0888889
m13.SMC.PLPP3	PLPP3	SMC	Overexpression	C-terminus	Anti-FLAG (Sigma-Aldrich, A2220)	Anti-FLAG (Sigma-Aldrich, A2220)	Whitehead	iTRAQ	114, 115	116, 117	0.87	1717	319	6	2	0.30728	8	15	0.380952
m14.SMC.EDNRA	EDNRA	SMC	Endogenous	n/a	Anti-EDNRA (Abcam, ab242440)	Normal Rabbit IgG (R&D Systems, AB-105-C)	Whitehead	iTRAQ	114, 115	116, 117	0.937	1250	209	3	1	0.432406	0	14	0
m15.SMC.ARHGEF26	ARHGEF26	SMC	Overexpression	N-terminus	Anti-FLAG (Sigma-Aldrich, A2220)	Anti-FLAG (Sigma-Aldrich, A2220)	Whitehead	TMT	126, 127	130131	0.646	715	115	1	1	0.164464	0	0	0

## Sheet: Supplementary Data 7
# Supplementary Data 7. GO term enrichment analysis of JCAD interactors in EC.
# Column descriptions:
# GO category: Biological Process (BP), Cellular Component (CC), Molecular Function (MF).
# GO term: Name of GO term.
# Population: Number of genes in background population (network interactors + non-interactors annotated in ≥ 1 gene set).
# Success: Number of of population genes that are network interactors.
# Sample: Number of population genes in gene set.
# Not Sample: Number of population genes not in gene set.
# SuccessInSample: Number of genes in the overlap between network interactors and gene set.
# OverlapP: Overlap enrichment p-value calculated from a one-tailed hypergeometric test; only nominally significant (i.e. OverlapP < 0.05) GO terms are listed.
# OverlapGenes: List of genes in the overlap, separated by semicolon.
GO category	GO term	Population	Success	Sample	NotSample	SuccessInSample	OverlapP	OverlapGenes
BP	ciliary basal body-plasma membrane docking	1345	36	25	1320	10	1.22978e-10	PCNT;PCM1;CDK5RAP2;OFD1;CEP131;CEP192;PRKAR2B;C2CD3;CEP89;AKAP9
BP	protein localization to centrosome	1345	36	5	1340	5	1.03546e-08	PCM1;CEP131;CEP192;C2CD3;PIBF1
BP	regulation of G2/M transition of mitotic cell cycle	1345	36	24	1321	8	6.32762e-08	PCNT;PCM1;CDK5RAP2;OFD1;CEP131;CEP192;PRKAR2B;AKAP9
BP	G2/M transition of mitotic cell cycle	1345	36	28	1317	8	2.47902e-07	PCNT;PCM1;CDK5RAP2;OFD1;CEP131;CEP192;PRKAR2B;AKAP9
BP	non-motile cilium assembly	1345	36	5	1340	4	2.1282e-06	PCM1;C2CD3;CEP89;PIBF1
BP	cilium assembly	1345	36	19	1326	6	5.04939e-06	PCNT;PCM1;OFD1;CEP131;CEP89;PIBF1
BP	positive regulation of intracellular protein transport	1345	36	4	1341	3	6.92831e-05	PCNT;PCM1;CEP131
BP	renal water homeostasis	1345	36	2	1343	2	0.000697026	PRKAR2B;PRKAR2A
BP	activation of protein kinase A activity	1345	36	2	1343	2	0.000697026	PRKAR2B;PRKAR2A
BP	cellular response to glucagon stimulus	1345	36	2	1343	2	0.000697026	PRKAR2B;PRKAR2A
BP	negative regulation of cAMP-dependent protein kinase activity	1345	36	2	1343	2	0.000697026	PRKAR2B;PRKAR2A
BP	mitotic spindle assembly	1345	36	9	1336	3	0.00132589	OFD1;CEP192;PIBF1
BP	intraciliary transport involved in cilium assembly	1345	36	3	1342	2	0.00205579	PCM1;CEP131
BP	cGMP-mediated signaling	1345	36	3	1342	2	0.00205579	PRKAR2B;PRKAR2A
BP	centriole replication	1345	36	3	1342	2	0.00205579	CDK5RAP2;OFD1
BP	retina development in camera-type eye	1345	36	4	1341	2	0.00404229	TTLL5;XRN2
BP	blood coagulation	1345	36	15	1330	3	0.0064272	DOCK9;PRKAR2B;PRKAR2A
BP	chemical synaptic transmission	1345	36	7	1338	2	0.013447	CEP89;AKAP9
BP	centrosome cycle	1345	36	7	1338	2	0.013447	PCM1;CDK5RAP2
BP	axoneme assembly	1345	36	1	1344	1	0.0267658	OFD1
BP	regulation of proteolysis	1345	36	1	1344	1	0.0267658	C2CD3
BP	blastocyst hatching	1345	36	1	1344	1	0.0267658	PHF6
BP	regulation of postsynaptic neurotransmitter receptor activity	1345	36	1	1344	1	0.0267658	AKAP9
BP	protein polyglutamylation	1345	36	1	1344	1	0.0267658	TTLL5
BP	positive regulation of vascular endothelial growth factor signaling pathway	1345	36	1	1344	1	0.0267658	JCAD
BP	protein localization to mitochondrion	1345	36	1	1344	1	0.0267658	DNAJA1
BP	intracellular cholesterol transport	1345	36	1	1344	1	0.0267658	RELCH
BP	immune system process	1345	36	1	1344	1	0.0267658	PIBF1
BP	regulation of smoothened signaling pathway	1345	36	1	1344	1	0.0267658	C2CD3
BP	activation of Janus kinase activity	1345	36	1	1344	1	0.0267658	PIBF1
BP	epithelial cilium movement involved in determination of left/right asymmetry	1345	36	1	1344	1	0.0267658	OFD1
BP	IMP salvage	1345	36	1	1344	1	0.0267658	AMPD2
BP	AMP metabolic process	1345	36	1	1344	1	0.0267658	AMPD2
BP	response to vitamin E	1345	36	1	1344	1	0.0267658	SRSF2
BP	negative regulation of JUN kinase activity	1345	36	1	1344	1	0.0267658	DNAJA1
BP	positive regulation of potassium ion transmembrane transporter activity	1345	36	1	1344	1	0.0267658	AKAP9
BP	regulation of phosphatidylinositol dephosphorylation	1345	36	1	1344	1	0.0267658	MTMR3
BP	positive regulation of blood vessel endothelial cell proliferation involved in sprouting angiogenesis	1345	36	1	1344	1	0.0267658	JCAD
BP	negative regulation of natural killer cell activation	1345	36	1	1344	1	0.0267658	PIBF1
BP	negative regulation of establishment of protein localization to mitochondrion	1345	36	1	1344	1	0.0267658	DNAJA1
BP	regulation of mitotic cell cycle spindle assembly checkpoint	1345	36	1	1344	1	0.0267658	CDK5RAP2
BP	regulation of autophagosome assembly	1345	36	1	1344	1	0.0267658	MTMR3
BP	response to clozapine	1345	36	1	1344	1	0.0267658	PRKAR2B
BP	regulation of protein transport	1345	36	1	1344	1	0.0267658	DNAJA1
BP	negative regulation of nitrosative stress-induced intrinsic apoptotic signaling pathway	1345	36	1	1344	1	0.0267658	DNAJA1
BP	IMP biosynthetic process	1345	36	1	1344	1	0.0267658	AMPD2
BP	cyclic purine nucleotide metabolic process	1345	36	1	1344	1	0.0267658	AMPD2
BP	phosphatidylinositol 5-phosphate metabolic process	1345	36	1	1344	1	0.0267658	MTMR3
BP	neural plate axis specification	1345	36	1	1344	1	0.0267658	C2CD3
BP	microtubule anchoring at centrosome	1345	36	1	1344	1	0.0267658	PCM1
BP	centrosome-templated microtubule nucleation	1345	36	1	1344	1	0.0267658	CEP192
BP	negative regulation of prostaglandin biosynthetic process	1345	36	1	1344	1	0.0267658	PIBF1
BP	positive regulation of microtubule polymerization	1345	36	12	1333	2	0.038852	CDK5RAP2;AKAP9
CC	centrosome	1345	36	65	1280	14	1.52221e-10	PCNT;CCDC61;PCM1;CDK5RAP2;OFD1;CEP131;CEP192;PRKAR2B;C2CD3;CEP89;PIBF1;TTLL5;AKAP9;PRKAR2A
CC	centriole	1345	36	14	1331	6	6.15912e-07	PCNT;PCM1;OFD1;CEP192;C2CD3;CEP89
CC	centriolar satellite	1345	36	15	1330	6	1.00677e-06	PCNT;PCM1;OFD1;CEP131;C2CD3;PIBF1
CC	pericentriolar material	1345	36	5	1340	3	0.000170016	PCM1;CDK5RAP2;CEP192
CC	ciliary basal body	1345	36	12	1333	4	0.000184119	PCM1;OFD1;CEP131;C2CD3
CC	ciliary transition zone	1345	36	2	1343	2	0.000697026	PCM1;CEP131
CC	ciliary base	1345	36	2	1343	2	0.000697026	PRKAR2B;PRKAR2A
CC	cAMP-dependent protein kinase complex	1345	36	2	1343	2	0.000697026	PRKAR2B;PRKAR2A
CC	non-motile cilium	1345	36	5	1340	2	0.0066238	PCM1;CEP89
CC	cytosol	1345	36	670	675	25	0.0126116	DOCK9;PCNT;NOB1;AMPD2;PCM1;CDK5RAP2;OFD1;MTMR3;CEP131;CEP192;SRSF2;RRP12;PSMC4;FLNC;PRKAR2B;C2CD3;CEP89;LRRFIP1;TTLL5;ZC3H4;FGD4;EIF3E;AKAP9;PRKAR2A;DNAJA1
CC	cilium	1345	36	8	1337	2	0.0176292	OFD1;TTLL5
CC	PML body	1345	36	9	1336	2	0.0222873	SRSF2;EIF3E
CC	nucleotide-activated protein kinase complex	1345	36	1	1344	1	0.0267658	PRKAR2A
CC	extrinsic component of postsynaptic density membrane	1345	36	1	1344	1	0.0267658	AKAP9
CC	dendritic branch	1345	36	1	1344	1	0.0267658	AKAP9
CC	cytoplasmic side of endoplasmic reticulum membrane	1345	36	1	1344	1	0.0267658	DNAJA1
CC	gamma-tubulin ring complex	1345	36	1	1344	1	0.0267658	CDK5RAP2
CC	ciliary transition fiber	1345	36	1	1344	1	0.0267658	CEP89
CC	RNA cap binding complex	1345	36	1	1344	1	0.0267658	NCBP3
CC	cytoskeleton	1345	36	73	1272	5	0.0414025	CDK5RAP2;FLNC;LRRFIP1;FGD4;AKAP9
MF	cAMP binding	1345	36	2	1343	2	0.000697026	PRKAR2B;PRKAR2A
MF	3',5'-cyclic-GMP phosphodiesterase activity	1345	36	2	1343	2	0.000697026	PRKAR2B;PRKAR2A
MF	protein kinase A catalytic subunit binding	1345	36	2	1343	2	0.000697026	PRKAR2B;PRKAR2A
MF	cAMP-dependent protein kinase regulator activity	1345	36	2	1343	2	0.000697026	PRKAR2B;PRKAR2A
MF	cAMP-dependent protein kinase inhibitor activity	1345	36	2	1343	2	0.000697026	PRKAR2B;PRKAR2A
MF	gamma-tubulin binding	1345	36	8	1337	2	0.0176292	CDK5RAP2;OFD1
MF	metal ion binding	1345	36	133	1212	8	0.020536	NOB1;AMPD2;MTMR3;PHF6;ZC3H4;FGD4;DNAJA1;XRN2
MF	cytoskeletal adaptor activity	1345	36	1	1344	1	0.0267658	SORBS2
MF	5'-3' exonuclease activity	1345	36	1	1344	1	0.0267658	XRN2
MF	interleukin-4 receptor binding	1345	36	1	1344	1	0.0267658	PIBF1
MF	AMP deaminase activity	1345	36	1	1344	1	0.0267658	AMPD2
MF	phosphatidylinositol-3,5-bisphosphate 3-phosphatase activity	1345	36	1	1344	1	0.0267658	MTMR3
MF	transcription termination site sequence-specific DNA binding	1345	36	1	1344	1	0.0267658	XRN2
MF	tubulin binding	1345	36	11	1334	2	0.0329242	CDK5RAP2;PHF6
MF	guanyl-nucleotide exchange factor activity	1345	36	12	1333	2	0.038852	DOCK9;FGD4
MF	DNA-binding transcription repressor activity, RNA polymerase II-specific	1345	36	12	1333	2	0.038852	PHF6;LRRFIP1

## Sheet: Supplementary Data 8a
# Supplementary Data 8. Summary of interactors and non-interactors in the PPI networks.
# Supplementary Data 8a. Interactor/non-interactor counts and data sources used for each PPI network dataset.
Network type	Network name	# interactors	# non-interactors	Data source
EC	ARHGEF26_EC	210	1672	mB.EC.ARHGEF26
	BCAS3_EC	271	566	m17.EC.BCAS3
	EDN1_EC	234	392	m12.EC.EDN1
	FLT1_EC	198	263	m15.EC.FLT1
	FN1_EC	225	637	m11.EC.FN1
	HDAC9_EC	1	32	m9.EC.HDAC9
	JCAD_EC	35	1309	m17.EC.JCAD
	PHACTR1_EC	21	1289	m13.EC.PHACTR1
	PLPP3_EC	556	677	m15.EC.PLPP3
	COMBINED_EC	1190	1767	mB.EC.ARHGEF26, m17.EC.BCAS3, m12.EC.EDN1, m15.EC.FLT1, m11.EC.FN1, m9.EC.HDAC9, m17.EC.JCAD, m13.EC.PHACTR1, m15.EC.PLPP3
SMC	ADAMTS7_SMC	178	336	mB.SMC.ADAMTS7
	ARHGEF26_SMC	135	612	m15.SMC.ARHGEF26, m9.SMC.ARHGEF26
	BCAS3_SMC	44	401	m5.SMC.BCAS3
	EDN1_SMC	230	624	mB.SMC.EDN1
	EDNRA_SMC	208	1031	m14.SMC.EDNRA
	FN1_SMC	396	909	m10.SMC.FN1
	HDAC9_SMC	20	217	m6.SMC.HDAC9
	JCAD_SMC	97	175	m10.SMC.JCAD
	PHACTR1_SMC	50	1133	m12.SMC.PHACTR1
	PLPP3_SMC	318	1392	m13.SMC.PLPP3
	COMBINED_SMC	1122	1557	mB.SMC.ADAMTS7,m15.SMC.ARHGEF26, m9.SMC.ARHGEF26, m5.SMC.BCAS3, mB.SMC.EDN1, m14.SMC.EDNRA, m10.SMC.FN1, m6.SMC.HDAC9, m10.SMC.JCAD, m12.SMC.PHACTR1, m13.SMC.PLPP3
Union	ARHGEF26_EC-SMC-union	337	1716	mB.EC.ARHGEF26, m15.SMC.ARHGEF26, m9.SMC.ARHGEF26
	BCAS3_EC-SMC-union	306	735	m17.EC.BCAS3, m5.SMC.BCAS3
	EDN1_EC-SMC-union	435	599	m12.EC.EDN1, mB.SMC.EDN1
	FN1_EC-SMC-union	543	981	m11.EC.FN1, m10.SMC.FN1
	HDAC9_EC-SMC-union	21	226	m9.EC.HDAC9, m6.SMC.HDAC9
	JCAD_EC-SMC-union	132	1297	m17.EC.JCAD, m10.SMC.JCAD
	PHACTR1_EC-SMC-union	68	1494	m13.EC.PHACTR1, m12.SMC.PHACTR1
	PLPP3_EC-SMC-union	751	1257	m15.EC.PLPP3, m13.SMC.PLPP3
	COMBINED_EC-SMC-union	1723	1887	mB.EC.ARHGEF26, m17.EC.BCAS3, m12.EC.EDN1, m15.EC.FLT1, m11.EC.FN1, m9.EC.HDAC9, m17.EC.JCAD, m13.EC.PHACTR1, m15.EC.PLPP3, mB.SMC.ADAMTS7,m15.SMC.ARHGEF26, m9.SMC.ARHGEF26, m5.SMC.BCAS3, mB.SMC.EDN1, m14.SMC.EDNRA, m10.SMC.FN1, m6.SMC.HDAC9, m10.SMC.JCAD, m12.SMC.PHACTR1, m13.SMC.PLPP3
EC only	ARHGEF26_EC-only	202	1672	ARHGEF26_EC minus interactors that are ARHGEF26_SMC interactors
	BCAS3_EC-only	262	566	BCAS3_EC minus interactors that are BCAS3_SMC interactors
	EDN1_EC-only	205	392	EDN1_EC minus interactors that are EDN1_SMC interactors
	FN1_EC-only	147	637	FN1_EC minus interactors that are FN1_SMC interactors
	HDAC9_EC-only	1	32	HDAC9_EC minus interactors that are HDAC9_SMC interactors	Note: same as HDAC9_EC
	JCAD_EC-only	35	1309	JCAD_EC minus interactors that are JCAD_SMC interactors	Note: same as JCAD9_EC
	PHACTR1_EC-only	18	1289	PHACTR1_EC minus interactors that are PHACTR1_SMC interactors
	PLPP3_EC-only	433	677	PLPP3_EC minus interactors that are PLPP3_SMC interactors
	COMBINED_EC-only	601	1767	COMBINED_EC minus interactors that are COMBINED_SMC interactors
SMC only	ARHGEF26_SMC-only	127	612	ARHGEF26_SMC minus interactors that are ARHGEF26_EC interactors
	BCAS3_SMC-only	35	401	BCAS3_SMC minus interactors that are BCAS3_EC interactors
	EDN1_SMC-only	201	624	EDN1_SMC minus interactors that are EDN1_EC interactors
	FN1_SMC-only	318	909	FN1_SMC minus interactors that are FN1_EC interactors
	HDAC9_SMC-only	20	217	HDAC9_SMC minus interactors that are HDAC9_EC interactors	Note: same as HDAC9_SMC
	JCAD_SMC-only	97	175	JCAD_SMC minus interactors that are JCAD_EC interactors	Note: same as JCAD9_SMC
	PHACTR1_SMC-only	47	1133	PHACTR1_SMC minus interactors that are PHACTR1_EC interactors
	PLPP3_SMC-only	195	1392	PLPP3_SMC minus interactors that are PLPP3_EC interactors
	COMBINED_SMC-only	533	1557	COMBINED_SMC minus interactors that are COMBINED_EC interactors
Intersect	ARHGEF26_EC-SMC-intersect	8	1716	ARHGEF26_EC-SMC-union minus interactors that are not both ARHGEF26_EC and ARHGEF26_SMC interactors
	BCAS3_EC-SMC-intersect	9	735	BCAS3_EC-SMC-union minus interactors that are not both BCAS3_EC and BCAS3_SMC interactors
	EDN1_EC-SMC-intersect	29	599	EDN1_EC-SMC-union minus interactors that are not both EDN1_EC and EDN1_SMC interactors
	FN1_EC-SMC-intersect	78	981	FN1_EC-SMC-union minus interactors that are not both FN1_EC and FN1_SMC interactors
	HDAC9_EC-SMC-intersect	0	226	HDAC9_EC-SMC-union minus interactors that are not both HDAC9_EC and HDAC9_SMC interactors	Note: no interactors in overlap
	JCAD_EC-SMC-intersect	0	1297	JCAD_EC-SMC-union minus interactors that are not both JCAD_EC and JCAD_SMC interactors	Note: no interactors in overlap
	PHACTR1_EC-SMC-intersect	3	1494	PHACTR1_EC-SMC-union minus interactors that are not both PHACTR1_EC and PHACTR1_SMC interactors
	PLPP3_EC-SMC-intersect	123	1257	PLPP3_EC-SMC-union minus interactors that are not both PLPP3_EC and PLPP3_SMC interactors
	COMBINED_EC-SMC-intersect	589	1887	COMBINED_EC-SMC-union minus interactors that are not both COMBINED_EC and COMBINED_SMC interactors

## Sheet: Supplementary Data 8b
# Supplementary Data 8. Summary of interactors and non-interactors in the PPI networks.
# Supplementary Data 8b. Ful list of interactors and non-interactors (TRUE or FALSE in "IsInteractor" column, respectively) in each network dataset.
Network name	Gene	IsInteractor	Chr	Start	End
ADAMTS7_SMC	FAM98A	TRUE	2	33808725	33824449
ADAMTS7_SMC	YWHAZ	TRUE	8	101928753	101965616
ADAMTS7_SMC	MAP1B	TRUE	5	71403061	71505395
ADAMTS7_SMC	PUF60	TRUE	8	144898514	144912029
ADAMTS7_SMC	VPS35L	TRUE	16	19566562	19718115
ADAMTS7_SMC	DBN1	TRUE	5	176883609	176901402
ADAMTS7_SMC	PRRC2C	TRUE	1	171454651	171562650
ADAMTS7_SMC	PRKAR2A	TRUE	3	48782030	48885279
ADAMTS7_SMC	PRDX1	TRUE	1	45976708	45988719
ADAMTS7_SMC	RPL24	TRUE	3	101399935	101405626
ADAMTS7_SMC	HNRNPH1	TRUE	5	179041179	179061785
ADAMTS7_SMC	RPL13	TRUE	16	89627065	89630950
ADAMTS7_SMC	FXR2	TRUE	17	7494548	7518189
ADAMTS7_SMC	NUFIP2	TRUE	17	27582854	27621136
ADAMTS7_SMC	NUDT21	TRUE	16	56463045	56486111
ADAMTS7_SMC	EIF4G1	TRUE	3	184032283	184053146
ADAMTS7_SMC	RPS16	TRUE	19	39923847	39926588
ADAMTS7_SMC	RPL6	TRUE	12	112842994	112856642
ADAMTS7_SMC	ACTBL2	TRUE	5	56775846	56778636
ADAMTS7_SMC	FAM120A	TRUE	9	96214004	96328397
ADAMTS7_SMC	DDX46	TRUE	5	134094469	134190823
ADAMTS7_SMC	SRSF7	TRUE	2	38970741	38978636
ADAMTS7_SMC	GSN	TRUE	9	123970072	124095121
ADAMTS7_SMC	EEF1D	TRUE	8	144661867	144681711
ADAMTS7_SMC	PRKAR1A	TRUE	17	66507921	66547460
ADAMTS7_SMC	RPL7A	TRUE	9	136215069	136218281
ADAMTS7_SMC	TXN	TRUE	9	113006091	113018920
ADAMTS7_SMC	RAB11FIP5	TRUE	2	73300510	73383849
ADAMTS7_SMC	LDHB	TRUE	12	21788276	21910791
ADAMTS7_SMC	CPSF6	TRUE	12	69633317	69668138
ADAMTS7_SMC	ARPC3	TRUE	12	110872630	110888227
ADAMTS7_SMC	RPL21	TRUE	13	27825446	27830828
ADAMTS7_SMC	CAPRIN1	TRUE	11	34073230	34122703
ADAMTS7_SMC	MAP1A	TRUE	15	43803156	43823818
ADAMTS7_SMC	KHDRBS1	TRUE	1	32479430	32526451
ADAMTS7_SMC	PURA	TRUE	5	139487362	139496321
ADAMTS7_SMC	ELAVL1	TRUE	19	8023463	8070543
ADAMTS7_SMC	RTCB	TRUE	22	32783569	32808242
ADAMTS7_SMC	EEF1G	TRUE	11	62327073	62342401
ADAMTS7_SMC	FIP1L1	TRUE	4	54243810	55161439
ADAMTS7_SMC	CORO2B	TRUE	15	68871308	69020145
ADAMTS7_SMC	RPS3	TRUE	11	75110530	75133324
ADAMTS7_SMC	IGF2BP2	TRUE	3	185361527	185542844
ADAMTS7_SMC	PCBP1	TRUE	2	70314585	70316332
ADAMTS7_SMC	CAVIN1	TRUE	17	40554470	40575535
ADAMTS7_SMC	SYNCRIP	TRUE	6	86318053	86353510
ADAMTS7_SMC	HNRNPF	TRUE	10	43881065	43904614
ADAMTS7_SMC	TNKS1BP1	TRUE	11	57067112	57092426
ADAMTS7_SMC	CTTN	TRUE	11	70244510	70282690
ADAMTS7_SMC	RPS18	TRUE	6	33239787	33244287
ADAMTS7_SMC	IGF2BP3	TRUE	7	23349828	23510086
ADAMTS7_SMC	ARL6IP4	TRUE	12	123464607	123467456
ADAMTS7_SMC	S100A11	TRUE	1	152004982	152020383
ADAMTS7_SMC	DCD	TRUE	12	55038375	55042277
ADAMTS7_SMC	RPL23A	TRUE	17	27046411	27051377
ADAMTS7_SMC	RPS8	TRUE	1	45240923	45244451
ADAMTS7_SMC	RPS6	TRUE	9	19375713	19380252
ADAMTS7_SMC	RPL36AL	TRUE	14	50085237	50087403
ADAMTS7_SMC	RPL27A	TRUE	11	8703958	8736306
ADAMTS7_SMC	FAU	TRUE	11	64888100	64889945
ADAMTS7_SMC	RPS27A	TRUE	19	18682540	18688360
ADAMTS7_SMC	PABPC4	TRUE	1	40026488	40042462
ADAMTS7_SMC	SPAG9	TRUE	17	49039535	49198226
ADAMTS7_SMC	GIT2	TRUE	12	110367607	110434194
ADAMTS7_SMC	RPL34	TRUE	4	109541722	109551568
ADAMTS7_SMC	IGF2BP1	TRUE	17	47074774	47133012
ADAMTS7_SMC	RRBP1	TRUE	20	17594323	17662940
ADAMTS7_SMC	SNRNP70	TRUE	19	49588676	49611862
ADAMTS7_SMC	HDLBP	TRUE	2	242166679	242256476
ADAMTS7_SMC	LDHA	TRUE	11	18415935	18429972
ADAMTS7_SMC	CPSF7	TRUE	11	61170121	61197503
ADAMTS7_SMC	RPS11	TRUE	19	49999622	50002946
ADAMTS7_SMC	PTBP1	TRUE	19	797075	812327
ADAMTS7_SMC	ATXN2	TRUE	12	111890018	112037480
ADAMTS7_SMC	PRKACA	TRUE	19	14202500	14228896
ADAMTS7_SMC	RPL19	TRUE	17	37356536	37360980
ADAMTS7_SMC	UPF1	TRUE	19	18942747	18979045
ADAMTS7_SMC	LUC7L3	TRUE	17	48796905	48833574
ADAMTS7_SMC	TJP1	TRUE	15	29991571	30261068
ADAMTS7_SMC	ACLY	TRUE	17	40023161	40086795
ADAMTS7_SMC	ARPC4	TRUE	3	9834179	9849410
ADAMTS7_SMC	ARHGEF7	TRUE	13	111766906	111958084
ADAMTS7_SMC	ARPC1A	TRUE	7	98923521	98985787
ADAMTS7_SMC	LARP1	TRUE	5	154092462	154197167
ADAMTS7_SMC	CAV1	TRUE	7	116164839	116201233
ADAMTS7_SMC	G3BP1	TRUE	5	151150606	151192346
ADAMTS7_SMC	S100A6	TRUE	1	153507075	153508720
ADAMTS7_SMC	PABPC1	TRUE	8	101698044	101735037
ADAMTS7_SMC	ZC3HAV1	TRUE	7	138728266	138794465
ADAMTS7_SMC	ALB	TRUE	4	74262831	74287129
ADAMTS7_SMC	RPS26	TRUE	12	56435637	56438116
ADAMTS7_SMC	RPS9	TRUE	19	54704610	54752862
ADAMTS7_SMC	RPL10	TRUE	X	153618315	153637504
ADAMTS7_SMC	CEP170	TRUE	1	243287730	243418650
ADAMTS7_SMC	HNRNPK	TRUE	9	86582998	86595569
ADAMTS7_SMC	U2AF1	TRUE	21	44513066	44527697
ADAMTS7_SMC	U2AF2	TRUE	19	56165512	56186081
ADAMTS7_SMC	FMR1	TRUE	X	146993469	147032645
ADAMTS7_SMC	ACTR3	TRUE	2	114647537	114720173
ADAMTS7_SMC	PDIA6	TRUE	2	10923517	10978103
ADAMTS7_SMC	RTRAF	TRUE	14	52456193	52471420
ADAMTS7_SMC	PALLD	TRUE	4	169418217	169849608
ADAMTS7_SMC	TRA2B	TRUE	3	185633694	185655924
ADAMTS7_SMC	AKAP9	TRUE	7	91570181	91739987
ADAMTS7_SMC	PAK1	TRUE	11	77032752	77185680
ADAMTS7_SMC	RPS17	TRUE	15	82821158	82824972
ADAMTS7_SMC	RPS4X	TRUE	X	71475529	71497150
ADAMTS7_SMC	EIF3D	TRUE	22	36906897	36925483
ADAMTS7_SMC	SNRPD1	TRUE	18	19192228	19210417
ADAMTS7_SMC	ETV6	TRUE	12	11802788	12048336
ADAMTS7_SMC	TNFAIP3	TRUE	6	138188351	138204449
ADAMTS7_SMC	RPS24	TRUE	10	79793518	79816570
ADAMTS7_SMC	ERH	TRUE	14	69846848	69865344
ADAMTS7_SMC	LSM12	TRUE	17	42112003	42144987
ADAMTS7_SMC	SERBP1	TRUE	1	67873493	67896098
ADAMTS7_SMC	RPS13	TRUE	11	17095936	17099334
ADAMTS7_SMC	BCLAF1	TRUE	6	136578001	136610989
ADAMTS7_SMC	CAVIN3	TRUE	11	6340176	6341740
ADAMTS7_SMC	RPS2	TRUE	16	2012053	2014861
ADAMTS7_SMC	RPLP2	TRUE	11	809647	812880
ADAMTS7_SMC	RPS7	TRUE	2	3622795	3628509
ADAMTS7_SMC	G3BP2	TRUE	4	76567966	76649709
ADAMTS7_SMC	RPL12	TRUE	9	130209953	130213684
ADAMTS7_SMC	RPS25	TRUE	11	118886422	118889401
ADAMTS7_SMC	RPS12	TRUE	6	133135580	133138703
ADAMTS7_SMC	EIF3CL	TRUE	16	28390900	28415200
ADAMTS7_SMC	SEC22B	TRUE	1 (PATCHES)	227516	248095
ADAMTS7_SMC	RPL28	TRUE	19	55896713	55914612
ADAMTS7_SMC	TRA2A	TRUE	7	23544399	23571660
ADAMTS7_SMC	GIT1	TRUE	17	27900487	27921072
ADAMTS7_SMC	PURB	TRUE	7	44915896	44924960
ADAMTS7_SMC	EEF1B2	TRUE	2	207024309	207027652
ADAMTS7_SMC	RPS3A	TRUE	4	152020725	152025804
ADAMTS7_SMC	RPS23	TRUE	5	81569177	81574396
ADAMTS7_SMC	USP10	TRUE	16	84733584	84813528
ADAMTS7_SMC	YBX3	TRUE	12	10851683	10875911
ADAMTS7_SMC	ARGLU1	TRUE	13	107194021	107220512
ADAMTS7_SMC	ARPC2	TRUE	2	219081817	219119079
ADAMTS7_SMC	RPL26	TRUE	17	8280838	8286531
ADAMTS7_SMC	NCL	TRUE	2	232318242	232348352
ADAMTS7_SMC	RPS10	TRUE	6	34385231	34393902
ADAMTS7_SMC	STAU1	TRUE	20	47729878	47804904
ADAMTS7_SMC	RPL27	TRUE	17	41150290	41154976
ADAMTS7_SMC	ARPC5	TRUE	1	183592401	183604892
ADAMTS7_SMC	DDX1	TRUE	2	15731302	15771235
ADAMTS7_SMC	RPL13A	TRUE	19	49990811	49995565
ADAMTS7_SMC	RPL35	TRUE	9	127620159	127624260
ADAMTS7_SMC	SRSF3	TRUE	6	36562145	36573377
ADAMTS7_SMC	RPS15	TRUE	19	1438358	1440583
ADAMTS7_SMC	RPLP0	TRUE	12	120634489	120639038
ADAMTS7_SMC	ACTR2	TRUE	2	65454887	65498387
ADAMTS7_SMC	RBMS2	TRUE	12	56915713	56984745
ADAMTS7_SMC	TAX1BP1	TRUE	7	27778950	27884183
ADAMTS7_SMC	CAPZB	TRUE	1	19665267	19812066
ADAMTS7_SMC	RPS15A	TRUE	16	18792617	18801705
ADAMTS7_SMC	RBMS1	TRUE	2	161128662	161350305
ADAMTS7_SMC	ALDOA	TRUE	16	30064411	30081778
ADAMTS7_SMC	RPS19	TRUE	19	42363988	42376994
ADAMTS7_SMC	AP2B1	TRUE	17	33905065	34053436
ADAMTS7_SMC	RPL17	TRUE	18	47008051	47017956
ADAMTS7_SMC	VCAN	TRUE	5	82767284	82878122
ADAMTS7_SMC	RPS20	TRUE	8	56979854	56987069
ADAMTS7_SMC	LUC7L2	TRUE	7	139025105	139108198
ADAMTS7_SMC	RPS28	TRUE	19	8386042	8388224
ADAMTS7_SMC	RPL8	TRUE	8	146015150	146017972
ADAMTS7_SMC	S100A10	TRUE	1	151955391	151966866
ADAMTS7_SMC	ARF4	TRUE	3	57557090	57583947
ADAMTS7_SMC	DYNLL1	TRUE	12	120907653	120936296
ADAMTS7_SMC	FXR1	TRUE	3	180585929	180700541
ADAMTS7_SMC	RBM39	TRUE	20	34291531	34330234
ADAMTS7_SMC	SNRPD3	TRUE	22	24951471	25005947
ADAMTS7_SMC	ARPC1B	TRUE	7	98971872	98992424
ADAMTS7_SMC	KIF2A	TRUE	5	61601989	61833076
ADAMTS7_SMC	YLPM1	TRUE	14	75230069	75322244
ADAMTS7_SMC	CAVIN2	TRUE	2	192699031	192712006
ADAMTS7_SMC	ATXN2L	TRUE	16	28834356	28848558
ADAMTS7_SMC	RPL31	TRUE	2	101618177	101640494
ADAMTS7_SMC	YBX1	TRUE	1	43148098	43168020
ADAMTS7_SMC	RPL22	FALSE	1	6241329	6269449
ADAMTS7_SMC	MYOF	FALSE	10	95066186	95242074
ADAMTS7_SMC	MYH9	FALSE	22	36677327	36784063
ADAMTS7_SMC	ATP5F1B	FALSE	12	57031959	57039798
ADAMTS7_SMC	CALM1	FALSE	14	90862846	90874605
ADAMTS7_SMC	ZYX	FALSE	7	143078173	143088204
ADAMTS7_SMC	RAN	FALSE	12	131356424	131362223
ADAMTS7_SMC	RPSA	FALSE	3	39448180	39454033
ADAMTS7_SMC	MYL12A	FALSE	18	3247479	3256234
ADAMTS7_SMC	SPTAN1	FALSE	9	131314866	131395941
ADAMTS7_SMC	EIF5B	FALSE	2	99953816	100017789
ADAMTS7_SMC	ERP44	FALSE	9	102741461	102861322
ADAMTS7_SMC	IMMT	FALSE	2	86371055	86422893
ADAMTS7_SMC	RHOA	FALSE	3	49396578	49450431
ADAMTS7_SMC	SYNPO	FALSE	5	149980642	150038782
ADAMTS7_SMC	HADHB	FALSE	2	26466038	26513336
ADAMTS7_SMC	H1-5	FALSE	6	27834570	27835359
ADAMTS7_SMC	RHOC	FALSE	1	113243728	113250056
ADAMTS7_SMC	HBA1	FALSE	16	222846	223709
ADAMTS7_SMC	PLOD1	FALSE	1	11994262	12035595
ADAMTS7_SMC	EIF4A3	FALSE	17	78109013	78120982
ADAMTS7_SMC	FBLN2	FALSE	3	13573824	13679922
ADAMTS7_SMC	FLOT1	FALSE	6	30695486	30710510
ADAMTS7_SMC	P4HA1	FALSE	10	74766975	74856732
ADAMTS7_SMC	GNAI2	FALSE	3	50263724	50296787
ADAMTS7_SMC	RNH1	FALSE	11	494512	507300
ADAMTS7_SMC	RPS27L	FALSE	1	153963235	153964626
ADAMTS7_SMC	MACROH2A1	FALSE	5	134669590	134735604
ADAMTS7_SMC	DSTN	FALSE	20	17550508	17590564
ADAMTS7_SMC	FSCN1	FALSE	7	5632439	5646286
ADAMTS7_SMC	COL16A1	FALSE	1	32117848	32169920
ADAMTS7_SMC	EIF5A	FALSE	17	7210318	7215774
ADAMTS7_SMC	TFPI2	FALSE	7	93514709	93520303
ADAMTS7_SMC	HNRNPUL2	FALSE	11	62480102	62494821
ADAMTS7_SMC	CFL1	FALSE	11	65590493	65629497
ADAMTS7_SMC	RPS27	FALSE	1	153963235	153964626
ADAMTS7_SMC	HNRNPAB	FALSE	5	177631508	177638164
ADAMTS7_SMC	PPP1CA	FALSE	11	67165654	67188654
ADAMTS7_SMC	H3-2	FALSE	1	149400086	149400542
ADAMTS7_SMC	FBN1	FALSE	15	48700503	48938046
ADAMTS7_SMC	RPL36	FALSE	19	5674958	5691887
ADAMTS7_SMC	PCBP3	FALSE	21	47063608	47362368
ADAMTS7_SMC	SIPA1L1	FALSE	14	71787166	72207946
ADAMTS7_SMC	LOX	FALSE	5	121398890	121413980
ADAMTS7_SMC	SH3GLB1	FALSE	1	87170259	87213867
ADAMTS7_SMC	ECI2	FALSE	6	4115923	4135831
ADAMTS7_SMC	LUZP1	FALSE	1	23410516	23504301
ADAMTS7_SMC	ANXA5	FALSE	4	122589110	122618268
ADAMTS7_SMC	TAGLN	FALSE	11	117070037	117075498
ADAMTS7_SMC	F2	FALSE	11	46740730	46761056
ADAMTS7_SMC	DDX21	FALSE	10	70715884	70744829
ADAMTS7_SMC	MAP4	FALSE	3	47892182	48130769
ADAMTS7_SMC	RPL35A	FALSE	3	197676858	197683481
ADAMTS7_SMC	ATP2A2	FALSE	12	110718561	110788898
ADAMTS7_SMC	KIF5B	FALSE	10	32297938	32345359
ADAMTS7_SMC	LMO7	FALSE	13	76194570	76434004
ADAMTS7_SMC	CD59	FALSE	11	33719807	33757991
ADAMTS7_SMC	HSPB1	FALSE	7	75931861	75933612
ADAMTS7_SMC	AKR1C4	FALSE	10	5237425	5260912
ADAMTS7_SMC	TPM1	FALSE	15	63334831	63364114
ADAMTS7_SMC	FLNC	FALSE	7	128470431	128499328
ADAMTS7_SMC	CD44	FALSE	11	35160417	35253949
ADAMTS7_SMC	RAB14	FALSE	9	123940415	123985292
ADAMTS7_SMC	RALY	FALSE	20	32581452	32696114
ADAMTS7_SMC	ACTR1A	FALSE	10	104238986	104262482
ADAMTS7_SMC	MACROH2A2	FALSE	10	71812552	71872036
ADAMTS7_SMC	GPI	FALSE	19	34850385	34893061
ADAMTS7_SMC	CTNND1	FALSE	11	57520715	57587018
ADAMTS7_SMC	H3C13	FALSE	1	149784826	149785236
ADAMTS7_SMC	H2BC15	FALSE	6	27806323	27823487
ADAMTS7_SMC	RAB7A	FALSE	3	128444965	128533639
ADAMTS7_SMC	HNRNPU	FALSE	1	245014468	245027844
ADAMTS7_SMC	TUBA1A	FALSE	12	49578579	49583107
ADAMTS7_SMC	CTNNA1	FALSE	5	137946656	138270723
ADAMTS7_SMC	CAPZA2	FALSE	7	116451124	116562103
ADAMTS7_SMC	G6PD	FALSE	X	153759606	153775787
ADAMTS7_SMC	MATR3	FALSE	5	138609441	138667360
ADAMTS7_SMC	RBMX	FALSE	X	135930163	135962923
ADAMTS7_SMC	HSPD1	FALSE	2	198351305	198381461
ADAMTS7_SMC	RPL9	FALSE	4	39455744	39460568
ADAMTS7_SMC	DPYSL2	FALSE	8	26371791	26515694
ADAMTS7_SMC	KPNB1	FALSE	17	45726842	45762871
ADAMTS7_SMC	HNRNPDL	FALSE	4	83343717	83351294
ADAMTS7_SMC	SLC25A5	FALSE	X	118602363	118605282
ADAMTS7_SMC	NEXN	FALSE	1	78354198	78409580
ADAMTS7_SMC	DYNC1H1	FALSE	14	102430865	102517129
ADAMTS7_SMC	SUB1	FALSE	5	32531739	32604185
ADAMTS7_SMC	EIF4A2	FALSE	3	186500994	186507689
ADAMTS7_SMC	GNB1	FALSE	1	1716729	1822495
ADAMTS7_SMC	RACK1	FALSE	5	180663909	180675096
ADAMTS7_SMC	ACTB	FALSE	7	5566782	5603415
ADAMTS7_SMC	RBM14	FALSE	11	66384053	66394818
ADAMTS7_SMC	CYB5R3	FALSE	22	43013846	43045574
ADAMTS7_SMC	FLNA	FALSE	X	153576892	153603006
ADAMTS7_SMC	LOXL2	FALSE	8	23154702	23282841
ADAMTS7_SMC	CCN2	FALSE	6	132269316	132272518
ADAMTS7_SMC	FLOT2	FALSE	17	27206353	27224697
ADAMTS7_SMC	CLIC1	FALSE	6	31698358	31707540
ADAMTS7_SMC	ANXA2	FALSE	15	60639333	60695082
ADAMTS7_SMC	LIMA1	FALSE	12	50569571	50677329
ADAMTS7_SMC	PPP1CC	FALSE	12	111157485	111180744
ADAMTS7_SMC	ANXA6	FALSE	5	150480273	150537443
ADAMTS7_SMC	AHNAK	FALSE	11	62201016	62323707
ADAMTS7_SMC	COL5A1	FALSE	9	137533620	137736686
ADAMTS7_SMC	SART1	FALSE	11	65729160	65747299
ADAMTS7_SMC	FHL2	FALSE	2	105974169	106054970
ADAMTS7_SMC	YWHAG	FALSE	7	75956116	75988348
ADAMTS7_SMC	LOXL4	FALSE	10	100007447	100028007
ADAMTS7_SMC	SLC25A6	FALSE	X	1505045	1511617
ADAMTS7_SMC	RPL23	FALSE	17	37004118	37010096
ADAMTS7_SMC	RPL18	FALSE	19	49118585	49122793
ADAMTS7_SMC	HNRNPH3	FALSE	10	70090931	70102948
ADAMTS7_SMC	RPN1	FALSE	3	128338817	128399918
ADAMTS7_SMC	COL6A3	FALSE	2	238232646	238323018
ADAMTS7_SMC	TUBB3	FALSE	16	89985573	90002500
ADAMTS7_SMC	H1-4	FALSE	6	26156559	26157343
ADAMTS7_SMC	SERPINH1	FALSE	11	75273101	75283828
ADAMTS7_SMC	MMP14	FALSE	14	23305766	23318236
ADAMTS7_SMC	H1-2	FALSE	6	26055968	26056699
ADAMTS7_SMC	IGHG4	FALSE	14	106090687	106092403
ADAMTS7_SMC	RPL14	FALSE	3	40498783	40503861
ADAMTS7_SMC	TUBA1C	FALSE	12	49582519	49667114
ADAMTS7_SMC	TPM4	FALSE	19	16177831	16213813
ADAMTS7_SMC	MVP	FALSE	16	29831715	29859355
ADAMTS7_SMC	H4-16	FALSE	12	14920933	14924065
ADAMTS7_SMC	EZR	FALSE	6	159186773	159240444
ADAMTS7_SMC	RPS14	FALSE	5	149822753	149829319
ADAMTS7_SMC	LASP1	FALSE	17	37026112	37078023
ADAMTS7_SMC	ILK	FALSE	11	6624961	6632102
ADAMTS7_SMC	CLIC4	FALSE	1	25071848	25170815
ADAMTS7_SMC	WDR1	FALSE	4	10075963	10118573
ADAMTS7_SMC	THBS2	FALSE	6	169615875	169654139
ADAMTS7_SMC	EEF2	FALSE	19	3976054	3985467
ADAMTS7_SMC	TUBA1B	FALSE	12	49521565	49525180
ADAMTS7_SMC	CANX	FALSE	5	179105629	179157926
ADAMTS7_SMC	GARS1	FALSE	7	30634181	30673649
ADAMTS7_SMC	FLNB	FALSE	3	57994127	58157982
ADAMTS7_SMC	PPP1R18	FALSE	6	30644166	30655672
ADAMTS7_SMC	PPP1R9B	FALSE	17	48211104	48227991
ADAMTS7_SMC	PFN1	FALSE	17	4848947	4852356
ADAMTS7_SMC	TUBB6	FALSE	18	12307668	12344319
ADAMTS7_SMC	P4HA2	FALSE	5	131527531	131631008
ADAMTS7_SMC	HNRNPL	FALSE	19	39327028	39342987
ADAMTS7_SMC	TUBB	FALSE	6	30687978	30693203
ADAMTS7_SMC	CALU	FALSE	7	128379346	128411861
ADAMTS7_SMC	H1-0	FALSE	22	38201114	38203442
ADAMTS7_SMC	MSN	FALSE	X	64808257	64961791
ADAMTS7_SMC	COL1A1	FALSE	17	48260650	48278993
ADAMTS7_SMC	F5	FALSE	1	169483404	169555826
ADAMTS7_SMC	PGK1	FALSE	X	77320685	77384793
ADAMTS7_SMC	H2AZ1	FALSE	4	100869242	100871512
ADAMTS7_SMC	SF3B2	FALSE	11	65818200	65836779
ADAMTS7_SMC	H2AC7	FALSE	6	26199079	26199471
ADAMTS7_SMC	PML	FALSE	15	74287014	74340153
ADAMTS7_SMC	RAP1B	FALSE	12	69004619	69054372
ADAMTS7_SMC	CEMIP	FALSE	15	81071712	81244112
ADAMTS7_SMC	IQGAP1	FALSE	15	90931450	91045475
ADAMTS7_SMC	CAPN2	FALSE	1	223889295	223963720
ADAMTS7_SMC	RPL15	FALSE	3	23958036	23965183
ADAMTS7_SMC	MPRIP	FALSE	17	16945859	17120993
ADAMTS7_SMC	TAF15	FALSE	17	34136459	34191619
ADAMTS7_SMC	PDCD6IP	FALSE	3	33839844	33911194
ADAMTS7_SMC	DDX3X	FALSE	X	41192651	41223725
ADAMTS7_SMC	DES	FALSE	2	220283099	220291461
ADAMTS7_SMC	CALR	FALSE	19	13049392	13055303
ADAMTS7_SMC	SNRPA1	FALSE	15	101821715	101835487
ADAMTS7_SMC	RPL3	FALSE	22	39708887	39716394
ADAMTS7_SMC	CBR1	FALSE	21	37442239	37445464
ADAMTS7_SMC	PKM	FALSE	15	72491370	72524164
ADAMTS7_SMC	UGDH	FALSE	4	39500375	39529931
ADAMTS7_SMC	HSPA5	FALSE	9	127997132	128003609
ADAMTS7_SMC	HSP90AA1	FALSE	14	102547075	102606036
ADAMTS7_SMC	NOP2	FALSE	12	6666029	6677857
ADAMTS7_SMC	RPL4	FALSE	15	66790355	66816870
ADAMTS7_SMC	DHX9	FALSE	1	182808504	182856886
ADAMTS7_SMC	ACTN1	FALSE	14	69340860	69446157
ADAMTS7_SMC	HNRNPM	FALSE	19	8509651	8553998
ADAMTS7_SMC	ACTG1	FALSE	17	79476997	79490873
ADAMTS7_SMC	HSP90AB1	FALSE	6	44214824	44221620
ADAMTS7_SMC	CCT3	FALSE	1	156278759	156337664
ADAMTS7_SMC	SRSF1	FALSE	17	56080721	56084707
ADAMTS7_SMC	PPP1CB	FALSE	2	28974506	29025806
ADAMTS7_SMC	CHCHD3	FALSE	7	132469629	132766848
ADAMTS7_SMC	LGALS1	FALSE	22	38071615	38075813
ADAMTS7_SMC	SNU13	FALSE	22	42069937	42085296
ADAMTS7_SMC	EEF1A1P5	FALSE	9	135894822	135896562
ADAMTS7_SMC	LMNB1	FALSE	5	126112315	126172712
ADAMTS7_SMC	VCP	FALSE	9	35056061	35073246
ADAMTS7_SMC	EPRS1	FALSE	1	220141943	220220000
ADAMTS7_SMC	ACADVL	FALSE	17	7120444	7128592
ADAMTS7_SMC	TLN1	FALSE	9	35696945	35732392
ADAMTS7_SMC	ITGB1	FALSE	10	33189247	33294720
ADAMTS7_SMC	YWHAB	FALSE	20	43514317	43537173
ADAMTS7_SMC	AKAP2	FALSE	9	112542589	112934792
ADAMTS7_SMC	MYL6	FALSE	12	56551945	56557280
ADAMTS7_SMC	CORO1B	FALSE	11	67205519	67211292
ADAMTS7_SMC	YWHAQ	FALSE	2	9724101	9771143
ADAMTS7_SMC	HNRNPA2B1	FALSE	7	26229547	26241149
ADAMTS7_SMC	HMGA2	FALSE	12	66217911	66360075
ADAMTS7_SMC	CYFIP2	FALSE	5	156693089	156822606
ADAMTS7_SMC	RPS4Y1	FALSE	Y	2709527	2800041
ADAMTS7_SMC	SVIL	FALSE	10	29746267	30025710
ADAMTS7_SMC	HSPA9	FALSE	5	137890571	137911133
ADAMTS7_SMC	NPM1	FALSE	5	170814120	170838141
ADAMTS7_SMC	MYO1B	FALSE	2	192109911	192290115
ADAMTS7_SMC	CALD1	FALSE	7	134429003	134655479
ADAMTS7_SMC	LMNA	FALSE	1	156052364	156109880
ADAMTS7_SMC	NT5E	FALSE	6	86159809	86205500
ADAMTS7_SMC	NES	FALSE	1	156638555	156647189
ADAMTS7_SMC	P4HB	FALSE	17	79801035	79818570
ADAMTS7_SMC	CRIP2	FALSE	14	105939299	105946499
ADAMTS7_SMC	RUVBL1	FALSE	3	127783621	127872757
ADAMTS7_SMC	ATAD3A	FALSE	1	1447531	1470067
ADAMTS7_SMC	DKC1	FALSE	X	153991031	154005964
ADAMTS7_SMC	UBA1	FALSE	X	47050260	47074527
ADAMTS7_SMC	PRSS1	FALSE	7	142457319	142460923
ADAMTS7_SMC	H3-3A	FALSE	1	226250408	226259703
ADAMTS7_SMC	TPI1	FALSE	12	6976283	6980112
ADAMTS7_SMC	PLEC	FALSE	8	144989321	145050902
ADAMTS7_SMC	TGM2	FALSE	20	36756863	36794980
ADAMTS7_SMC	MYO1C	FALSE	17	1367392	1396106
ADAMTS7_SMC	TUFM	FALSE	16	28853732	28857729
ADAMTS7_SMC	CCT7	FALSE	2	73460548	73480149
ADAMTS7_SMC	CAPZA1	FALSE	1	113161795	113214241
ADAMTS7_SMC	HNRNPC	FALSE	14	21677295	21737653
ADAMTS7_SMC	TUBB4B	FALSE	9	140135665	140138159
ADAMTS7_SMC	HADHA	FALSE	2	26413504	26467594
ADAMTS7_SMC	RPS5	FALSE	19	58897767	58906173
ADAMTS7_SMC	NOP58	FALSE	2	203130439	203168389
ADAMTS7_SMC	GAPDH	FALSE	12	6643093	6647537
ADAMTS7_SMC	TMOD3	FALSE	15	52121825	52239492
ADAMTS7_SMC	SAMM50	FALSE	22	44351301	44406411
ADAMTS7_SMC	CCT5	FALSE	5	10250033	10266524
ADAMTS7_SMC	HNRNPD	FALSE	4	83273651	83295656
ADAMTS7_SMC	GRN	FALSE	17	42422614	42430470
ADAMTS7_SMC	C1R	FALSE	12	7187513	7189412
ADAMTS7_SMC	HBD	FALSE	11	5253908	5256600
ADAMTS7_SMC	EFTUD2	FALSE	17	42927311	42977030
ADAMTS7_SMC	CACNA2D1	FALSE	7	81575760	82073114
ADAMTS7_SMC	EBNA1BP2	FALSE	1	43629846	43736607
ADAMTS7_SMC	COL6A2	FALSE	21	47518011	47552763
ADAMTS7_SMC	CCT8	FALSE	21	30428126	30446118
ADAMTS7_SMC	RALA	FALSE	7	39663082	39747723
ADAMTS7_SMC	SPTBN1	FALSE	2	54683422	54896812
ADAMTS7_SMC	HSD17B4	FALSE	5	118788138	118972894
ADAMTS7_SMC	RSL1D1	FALSE	16	11929056	11945442
ADAMTS7_SMC	ENO1	FALSE	1	8921061	8939308
ADAMTS7_SMC	MYH10	FALSE	17	8377523	8534079
ADAMTS7_SMC	SQSTM1	FALSE	5	179233388	179265078
ADAMTS7_SMC	COL1A2	FALSE	7	94023873	94060544
ADAMTS7_SMC	TRIM21	FALSE	11	4406127	4414926
ADAMTS7_SMC	CORO1C	FALSE	12	109038885	109125372
ADAMTS7_SMC	PCMT1	FALSE	6	150070579	150132556
ADAMTS7_SMC	TCP1	FALSE	6	160199530	160210781
ADAMTS7_SMC	HNRNPA3	FALSE	2	178077291	178088686
ADAMTS7_SMC	CCT6A	FALSE	7	56119323	56131682
ADAMTS7_SMC	FBL	FALSE	19	40325098	40337054
ADAMTS7_SMC	GJA1	FALSE	6	121756838	121770873
ADAMTS7_SMC	PLS3	FALSE	X	114795501	114885181
ADAMTS7_SMC	ACTN4	FALSE	19	39138289	39222223
ADAMTS7_SMC	RPL18A	FALSE	19	17970685	17974962
ADAMTS7_SMC	TPM3	FALSE	1	154127784	154167124
ADAMTS7_SMC	PFKP	FALSE	10	3108525	3179904
ADAMTS7_SMC	RPL38	FALSE	17	72199721	72206794
ADAMTS7_SMC	RPLP1	FALSE	15	69745123	69748255
ADAMTS7_SMC	PDIA3	FALSE	15	44038590	44065477
ADAMTS7_SMC	CCT4	FALSE	2	62095224	62115939
ADAMTS7_SMC	FASN	FALSE	17	80036214	80056208
ADAMTS7_SMC	SRRM2	FALSE	16	2802330	2822539
ADAMTS7_SMC	HNRNPA0	FALSE	5	137087075	137090039
ADAMTS7_SMC	POTEE	FALSE	2	131975882	132022965
ADAMTS7_SMC	HNRNPR	FALSE	1	23630264	23670829
ADAMTS7_SMC	HSPA1A	FALSE	6	31783291	31785723
ADAMTS7_SMC	TNC	FALSE	9	117782806	117880536
ADAMTS7_SMC	ADH5	FALSE	4	99992132	100009952
ADAMTS7_SMC	EHD1	FALSE	11	64619114	64655768
ADAMTS7_SMC	PLOD2	FALSE	3	145787227	145881440
ADAMTS7_SMC	CCN1	FALSE	1	86046444	86049645
ADAMTS7_SMC	RPL10A	FALSE	6	35436185	35438562
ADAMTS7_SMC	HSPA8	FALSE	11	122928197	122933938
ADAMTS7_SMC	H2BC3	FALSE	6	26043455	26043885
ADAMTS7_SMC	ANXA1	FALSE	9	75766673	75785309
ADAMTS7_SMC	EHD2	FALSE	19	48216600	48246391
ADAMTS7_SMC	SNRNP27	FALSE	2	70120692	70132707
ADAMTS7_SMC	NOP56	FALSE	20	2632791	2639039
ADAMTS7_SMC	DDX5	FALSE	17	62495734	62504317
ADAMTS7_SMC	CLTC	FALSE	17	57697219	57773671
ADAMTS7_SMC	HNRNPA1	FALSE	12	54673977	54680872
ADAMTS7_SMC	DPYSL3	FALSE	5	146770374	146889619
ADAMTS7_SMC	RPL7	FALSE	8	74202506	74208024
ADAMTS7_SMC	COL3A1	FALSE	2	189839046	189877472
ADAMTS7_SMC	RAB13	FALSE	1	153954127	153958834
ADAMTS7_SMC	HSP90B1	FALSE	12	104323885	104347423
ADAMTS7_SMC	SRPX	FALSE	X	38008589	38080696
ADAMTS7_SMC	H3C1	FALSE	6	26020718	26021186
ADAMTS7_SMC	COL6A1	FALSE	21	47401651	47424964
ADAMTS7_SMC	PPIB	FALSE	15	64448011	64455404
ADAMTS7_SMC	CCDC80	FALSE	3	112323407	112368377
ADAMTS7_SMC	LMNB2	FALSE	19	2427636	2456994
ADAMTS7_SMC	SFPQ	FALSE	1	35641979	35658749
ADAMTS7_SMC	RAB1B	FALSE	11	66036004	66044963
ADAMTS7_SMC	SF3B3	FALSE	16	70557691	70608820
ADAMTS7_SMC	PNN	FALSE	14	39644387	39652422
ADAMTS7_SMC	H2AC4	FALSE	6	26033320	26033796
ADAMTS7_SMC	HP1BP3	FALSE	1	21069154	21113816
ADAMTS7_SMC	THBS1	FALSE	15	39873280	39891667
ADAMTS7_SMC	HSPG2	FALSE	1	22148738	22263790
ADAMTS7_SMC	THRAP3	FALSE	1	36690017	36770958
ADAMTS7_SMC	LTBP1	FALSE	2	33172039	33624576
ADAMTS7_SMC	FN1	FALSE	2	216225163	216300895
ADAMTS7_SMC	SAFB	FALSE	19	5623046	5668489
ADAMTS7_SMC	RPL11	FALSE	1	24018269	24022915
ADAMTS7_SMC	RRS1	FALSE	8	67341263	67342966
ADAMTS7_SMC	TAGLN2	FALSE	1	159887897	159895522
ADAMTS7_SMC	CKAP4	FALSE	12	106631655	106698057
ADAMTS7_SMC	VIM	FALSE	10	17270258	17279592
ADAMTS7_SMC	YWHAE	FALSE	17	1247566	1303672
ADAMTS7_SMC	TXNDC5	FALSE	6	7881483	8026646
ADAMTS7_SMC	TP53BP1	FALSE	15	43699407	43802926
ADAMTS7_SMC	EMILIN1	FALSE	2	27301435	27309271
ADAMTS7_SMC	ATP5F1A	FALSE	18	43664110	43684300
ADAMTS7_SMC	SRSF9	FALSE	12	120899471	120907596
ADAMTS7_SMC	PPIA	FALSE	7	44836279	44864163
ADAMTS7_SMC	TIMP3	FALSE	22	33197687	33259030
ADAMTS7_SMC	MYO6	FALSE	6	76458909	76629254
ADAMTS7_SMC	RAI14	FALSE	5	34656342	34832732
ADAMTS7_SMC	ILF3	FALSE	19	10764937	10803093
ADAMTS7_SMC	PDLIM4	FALSE	5	131593364	131609147
ADAMTS7_SMC	ILF2	FALSE	1	153634512	153643524
ADAMTS7_SMC	PGAM1	FALSE	10	99185917	99193198
ADAMTS7_SMC	ACTC1	FALSE	15	35080297	35088340
ADAMTS7_SMC	SEPTIN2	FALSE	2	242254515	242293442
ADAMTS7_SMC	H2AX	FALSE	11	118964580	118966177
ADAMTS7_SMC	ABLIM3	FALSE	5	148521046	148640105
ADAMTS7_SMC	TGFBI	FALSE	5	135364584	135399507
ADAMTS7_SMC	STOM	FALSE	9	124101355	124132531
ARHGEF26_EC-SMC-intersect	NPM1	TRUE	5	170814120	170838141
ARHGEF26_EC-SMC-intersect	ERH	TRUE	14	69846848	69865344
ARHGEF26_EC-SMC-intersect	PPM1B	TRUE	2	44395108	44471523
ARHGEF26_EC-SMC-intersect	TRIM21	TRUE	11	4406127	4414926
ARHGEF26_EC-SMC-intersect	USP15	TRUE	12	62654119	62811211
ARHGEF26_EC-SMC-intersect	SCYL2	TRUE	12	100660918	100735502
ARHGEF26_EC-SMC-intersect	GARS1	TRUE	7	30634181	30673649
ARHGEF26_EC-SMC-intersect	NCL	TRUE	2	232318242	232348352
ARHGEF26_EC-SMC-intersect	RPL22	FALSE	1	6241329	6269449
ARHGEF26_EC-SMC-intersect	MYOF	FALSE	10	95066186	95242074
ARHGEF26_EC-SMC-intersect	MDK	FALSE	11	46402306	46405375
ARHGEF26_EC-SMC-intersect	AFTPH	FALSE	2	64751465	64820139
ARHGEF26_EC-SMC-intersect	PRDX1	FALSE	1	45976708	45988719
ARHGEF26_EC-SMC-intersect	JPT1	FALSE	17	73131343	73164376
ARHGEF26_EC-SMC-intersect	IL1B	FALSE	2	113587328	113594480
ARHGEF26_EC-SMC-intersect	CALM1	FALSE	14	90862846	90874605
ARHGEF26_EC-SMC-intersect	RPS16	FALSE	19	39923847	39926588
ARHGEF26_EC-SMC-intersect	SARNP	FALSE	12	56146247	56211540
ARHGEF26_EC-SMC-intersect	SLC16A1	FALSE	1	113454469	113499635
ARHGEF26_EC-SMC-intersect	OTUD4	FALSE	4	146031990	146101313
ARHGEF26_EC-SMC-intersect	VDAC1	FALSE	5	133307606	133340824
ARHGEF26_EC-SMC-intersect	C3	FALSE	19	6677715	6730573
ARHGEF26_EC-SMC-intersect	PAICS	FALSE	4	57301907	57327534
ARHGEF26_EC-SMC-intersect	MCM2	FALSE	3	127317066	127341276
ARHGEF26_EC-SMC-intersect	DNAJC9	FALSE	10	74943120	75008620
ARHGEF26_EC-SMC-intersect	GRB10	FALSE	7	50657760	50861159
ARHGEF26_EC-SMC-intersect	MRPL17	FALSE	11	6702013	6704632
ARHGEF26_EC-SMC-intersect	GCN1	FALSE	12	120565007	120632513
ARHGEF26_EC-SMC-intersect	AGRN	FALSE	1	955503	991496
ARHGEF26_EC-SMC-intersect	PSMD5	FALSE	9	123577774	123605262
ARHGEF26_EC-SMC-intersect	SNRPB	FALSE	20	2442280	2451499
ARHGEF26_EC-SMC-intersect	RPSA	FALSE	3	39448180	39454033
ARHGEF26_EC-SMC-intersect	TXN	FALSE	9	113006091	113018920
ARHGEF26_EC-SMC-intersect	PSMD12	FALSE	17	65334032	65362743
ARHGEF26_EC-SMC-intersect	HMGN2	FALSE	1	26798941	26802463
ARHGEF26_EC-SMC-intersect	STIP1	FALSE	11	63952744	63972015
ARHGEF26_EC-SMC-intersect	TMF1	FALSE	3	69068978	69101484
ARHGEF26_EC-SMC-intersect	TYK2	FALSE	19	10461209	10491352
ARHGEF26_EC-SMC-intersect	EXOC6	FALSE	10	94590935	94819250
ARHGEF26_EC-SMC-intersect	DNAJB6	FALSE	7	157128075	157210133
ARHGEF26_EC-SMC-intersect	E2F7	FALSE	12	77415027	77459360
ARHGEF26_EC-SMC-intersect	ERP44	FALSE	9	102741461	102861322
ARHGEF26_EC-SMC-intersect	MGP	FALSE	12	15034115	15038860
ARHGEF26_EC-SMC-intersect	DDX17	FALSE	22	38879445	38903665
ARHGEF26_EC-SMC-intersect	AFDN	FALSE	6	168227602	168372703
ARHGEF26_EC-SMC-intersect	PBXIP1	FALSE	1	154916552	154928599
ARHGEF26_EC-SMC-intersect	IARS1	FALSE	9	94972489	95056038
ARHGEF26_EC-SMC-intersect	DCTN4	FALSE	5	150088002	150138671
ARHGEF26_EC-SMC-intersect	CDC16	FALSE	13	115000362	115038198
ARHGEF26_EC-SMC-intersect	C1QBP	FALSE	17	5336097	5352150
ARHGEF26_EC-SMC-intersect	VAPB	FALSE	20	56964178	57026157
ARHGEF26_EC-SMC-intersect	ADRM1	FALSE	20	60877149	60883918
ARHGEF26_EC-SMC-intersect	MYO5A	FALSE	15	52599480	52821247
ARHGEF26_EC-SMC-intersect	MACF1	FALSE	1	39546988	39952849
ARHGEF26_EC-SMC-intersect	SYNPO	FALSE	5	149980642	150038782
ARHGEF26_EC-SMC-intersect	MRPS22	FALSE	3	138724648	139076065
ARHGEF26_EC-SMC-intersect	TSR1	FALSE	17	2225797	2240801
ARHGEF26_EC-SMC-intersect	BTF3	FALSE	5	72794233	72801460
ARHGEF26_EC-SMC-intersect	PECAM1	FALSE	17	62396775	62404856
ARHGEF26_EC-SMC-intersect	ITPR2	FALSE	12	26490342	26986131
ARHGEF26_EC-SMC-intersect	PLOD1	FALSE	1	11994262	12035595
ARHGEF26_EC-SMC-intersect	ATAD3B	FALSE	1	1407143	1433228
ARHGEF26_EC-SMC-intersect	USP4	FALSE	3	49315264	49378145
ARHGEF26_EC-SMC-intersect	EIF4A3	FALSE	17	78109013	78120982
ARHGEF26_EC-SMC-intersect	DCD	FALSE	12	55038375	55042277
ARHGEF26_EC-SMC-intersect	RPL23A	FALSE	17	27046411	27051377
ARHGEF26_EC-SMC-intersect	MPG	FALSE	16	127006	135852
ARHGEF26_EC-SMC-intersect	TUBAL3	FALSE	10	5435061	5446793
ARHGEF26_EC-SMC-intersect	RPL36AL	FALSE	14	50085237	50087403
ARHGEF26_EC-SMC-intersect	CCDC9B	FALSE	15	40623653	40633168
ARHGEF26_EC-SMC-intersect	PDCL3	FALSE	2	101179152	101193197
ARHGEF26_EC-SMC-intersect	AP4E1	FALSE	15	51200869	51298097
ARHGEF26_EC-SMC-intersect	CTNNB1	FALSE	3	41236328	41301587
ARHGEF26_EC-SMC-intersect	RPS27A	FALSE	19	18682540	18688360
ARHGEF26_EC-SMC-intersect	LRCH1	FALSE	13	47127303	47327175
ARHGEF26_EC-SMC-intersect	CHCHD1	FALSE	10	75541805	75543410
ARHGEF26_EC-SMC-intersect	CDC42	FALSE	1	22379120	22419437
ARHGEF26_EC-SMC-intersect	HDX	FALSE	X	83572882	83757487
ARHGEF26_EC-SMC-intersect	PNO1	FALSE	2	68384976	68403370
ARHGEF26_EC-SMC-intersect	UPF1	FALSE	19	18942747	18979045
ARHGEF26_EC-SMC-intersect	MRPS5	FALSE	2	95752952	95815179
ARHGEF26_EC-SMC-intersect	ZW10	FALSE	11	113603909	113644533
ARHGEF26_EC-SMC-intersect	MAP7D1	FALSE	1	36621180	36646450
ARHGEF26_EC-SMC-intersect	MRPL58	FALSE	17	73008765	73017356
ARHGEF26_EC-SMC-intersect	EFEMP1	FALSE	2	56093102	56151274
ARHGEF26_EC-SMC-intersect	PCBP2	FALSE	12	53835525	53874946
ARHGEF26_EC-SMC-intersect	LYZ	FALSE	12	69742121	69748014
ARHGEF26_EC-SMC-intersect	CSNK2A2	FALSE	16	58191811	58231824
ARHGEF26_EC-SMC-intersect	NARS1	FALSE	18	55267888	55289177
ARHGEF26_EC-SMC-intersect	ABI1	FALSE	10	27035522	27150016
ARHGEF26_EC-SMC-intersect	SRSF6	FALSE	20	42086568	42092245
ARHGEF26_EC-SMC-intersect	SRSF11	FALSE	1	70671365	70718735
ARHGEF26_EC-SMC-intersect	S100A6	FALSE	1	153507075	153508720
ARHGEF26_EC-SMC-intersect	MRPS21	FALSE	1	150266289	150281414
ARHGEF26_EC-SMC-intersect	RTF2	FALSE	20	55043641	55093942
ARHGEF26_EC-SMC-intersect	PPFIA1	FALSE	11	70116806	70230509
ARHGEF26_EC-SMC-intersect	RPS26	FALSE	12	56435637	56438116
ARHGEF26_EC-SMC-intersect	FAM50A	FALSE	X	153672473	153679002
ARHGEF26_EC-SMC-intersect	AMY2B	FALSE	1	104096437	104122156
ARHGEF26_EC-SMC-intersect	EIF3G	FALSE	19	10225693	10230596
ARHGEF26_EC-SMC-intersect	FSCN1	FALSE	7	5632439	5646286
ARHGEF26_EC-SMC-intersect	TUBB8	FALSE	10	92828	120103
ARHGEF26_EC-SMC-intersect	EIF5A	FALSE	17	7210318	7215774
ARHGEF26_EC-SMC-intersect	HNRNPUL2	FALSE	11	62480102	62494821
ARHGEF26_EC-SMC-intersect	PPP6R1	FALSE	19	55741148	55770363
ARHGEF26_EC-SMC-intersect	MRPS28	FALSE	8	80830952	80942524
ARHGEF26_EC-SMC-intersect	SATB2	FALSE	2	200134223	200335989
ARHGEF26_EC-SMC-intersect	WASHC4	FALSE	12	105501102	105562912
ARHGEF26_EC-SMC-intersect	PPFIBP1	FALSE	12	27676364	27848497
ARHGEF26_EC-SMC-intersect	ILVBL	FALSE	19	15225795	15236596
ARHGEF26_EC-SMC-intersect	USP5	FALSE	12	6961292	6975796
ARHGEF26_EC-SMC-intersect	PANK4	FALSE	1	2439972	2458039
ARHGEF26_EC-SMC-intersect	SLC25A22	FALSE	11	790475	798316
ARHGEF26_EC-SMC-intersect	PRPF40A	FALSE	2	153508107	153574511
ARHGEF26_EC-SMC-intersect	PRPSAP2	FALSE	17	18743398	18834581
ARHGEF26_EC-SMC-intersect	MDN1	FALSE	6	90352218	90529442
ARHGEF26_EC-SMC-intersect	RAB11B	FALSE	19	8454865	8469318
ARHGEF26_EC-SMC-intersect	CTPS1	FALSE	1	41445007	41478235
ARHGEF26_EC-SMC-intersect	SLC2A1	FALSE	1	43391052	43424530
ARHGEF26_EC-SMC-intersect	SEPTIN9	FALSE	17	75276651	75496678
ARHGEF26_EC-SMC-intersect	TSSC4	FALSE	11	2421718	2425106
ARHGEF26_EC-SMC-intersect	VPS18	FALSE	15	41186628	41196173
ARHGEF26_EC-SMC-intersect	RPL36	FALSE	19	5674958	5691887
ARHGEF26_EC-SMC-intersect	S100A8	FALSE	1	153362508	153363664
ARHGEF26_EC-SMC-intersect	ECI2	FALSE	6	4115923	4135831
ARHGEF26_EC-SMC-intersect	BCLAF1	FALSE	6	136578001	136610989
ARHGEF26_EC-SMC-intersect	YKT6	FALSE	7	44240567	44253893
ARHGEF26_EC-SMC-intersect	LTV1	FALSE	6	144164481	144184949
ARHGEF26_EC-SMC-intersect	ARHGEF15	FALSE	17	8213559	8225829
ARHGEF26_EC-SMC-intersect	ANXA5	FALSE	4	122589110	122618268
ARHGEF26_EC-SMC-intersect	AKAP12	FALSE	6	151561134	151679692
ARHGEF26_EC-SMC-intersect	ZFP36L1	FALSE	14	69254377	69263190
ARHGEF26_EC-SMC-intersect	MAP4	FALSE	3	47892182	48130769
ARHGEF26_EC-SMC-intersect	RPS2	FALSE	16	2012053	2014861
ARHGEF26_EC-SMC-intersect	ATP2A2	FALSE	12	110718561	110788898
ARHGEF26_EC-SMC-intersect	TCEANC2	FALSE	1	54519260	54578192
ARHGEF26_EC-SMC-intersect	SLU7	FALSE	5	159828648	159848718
ARHGEF26_EC-SMC-intersect	UQCRC2	FALSE	16	21963981	21994981
ARHGEF26_EC-SMC-intersect	CCAR2	FALSE	8	22462145	22479027
ARHGEF26_EC-SMC-intersect	NCAPH	FALSE	2	97001525	97039583
ARHGEF26_EC-SMC-intersect	MICOS13	FALSE	19	5678432	5680907
ARHGEF26_EC-SMC-intersect	UBB	FALSE	17	16284112	16286059
ARHGEF26_EC-SMC-intersect	EIF3CL	FALSE	16	28390900	28415200
ARHGEF26_EC-SMC-intersect	MRPL12	FALSE	17	79670387	79674556
ARHGEF26_EC-SMC-intersect	ZNF469	FALSE	16	88493879	88507165
ARHGEF26_EC-SMC-intersect	MCAM	FALSE	11	119179241	119192231
ARHGEF26_EC-SMC-intersect	MRPL4	FALSE	19	10362577	10370721
ARHGEF26_EC-SMC-intersect	PFKM	FALSE	12	48498922	48540187
ARHGEF26_EC-SMC-intersect	PPP2R1A	FALSE	19	52693292	52730687
ARHGEF26_EC-SMC-intersect	SRSF10	FALSE	1	24291294	24307417
ARHGEF26_EC-SMC-intersect	ATP5MF	FALSE	7	99046098	99063954
ARHGEF26_EC-SMC-intersect	TFG	FALSE	3	100428205	100467810
ARHGEF26_EC-SMC-intersect	MRPS30	FALSE	5	44809027	44820530
ARHGEF26_EC-SMC-intersect	FLNC	FALSE	7	128470431	128499328
ARHGEF26_EC-SMC-intersect	MLH1	FALSE	3	37034823	37107380
ARHGEF26_EC-SMC-intersect	TOMM20	FALSE	1	235272651	235292251
ARHGEF26_EC-SMC-intersect	GTF2I	FALSE	7	74071994	74175026
ARHGEF26_EC-SMC-intersect	FHOD1	FALSE	16	67263290	67281561
ARHGEF26_EC-SMC-intersect	CD44	FALSE	11	35160417	35253949
ARHGEF26_EC-SMC-intersect	GMPS	FALSE	3	155588325	155661815
ARHGEF26_EC-SMC-intersect	PPP4R2	FALSE	3	73045936	73118350
ARHGEF26_EC-SMC-intersect	MANF	FALSE	3	51422478	51426828
ARHGEF26_EC-SMC-intersect	CDC23	FALSE	5	137523339	137549032
ARHGEF26_EC-SMC-intersect	RAB14	FALSE	9	123940415	123985292
ARHGEF26_EC-SMC-intersect	RPS10	FALSE	6	34385231	34393902
ARHGEF26_EC-SMC-intersect	KEAP1	FALSE	19	10596796	10614417
ARHGEF26_EC-SMC-intersect	PCLAF	FALSE	15	64657193	64679886
ARHGEF26_EC-SMC-intersect	TMED10	FALSE	14	75598173	75643334
ARHGEF26_EC-SMC-intersect	RASIP1	FALSE	19	49223844	49243978
ARHGEF26_EC-SMC-intersect	DCTN1	FALSE	2	74588281	74619214
ARHGEF26_EC-SMC-intersect	RAB2A	FALSE	8	61429416	61536186
ARHGEF26_EC-SMC-intersect	PPIL3	FALSE	2	201735630	201754026
ARHGEF26_EC-SMC-intersect	POLR2I	FALSE	19	36604612	36606248
ARHGEF26_EC-SMC-intersect	FKBP10	FALSE	17	39968932	39979465
ARHGEF26_EC-SMC-intersect	SRPX2	FALSE	X	99899215	99926296
ARHGEF26_EC-SMC-intersect	SMAD3	FALSE	15	67356101	67487533
ARHGEF26_EC-SMC-intersect	SNRNP40	FALSE	1	31732417	31769662
ARHGEF26_EC-SMC-intersect	H2BC15	FALSE	6	27806323	27823487
ARHGEF26_EC-SMC-intersect	RPS15A	FALSE	16	18792617	18801705
ARHGEF26_EC-SMC-intersect	PSMD1	FALSE	2	231921578	232037541
ARHGEF26_EC-SMC-intersect	PTGES3	FALSE	12	57057127	57082159
ARHGEF26_EC-SMC-intersect	PMS2	FALSE	7	6012870	6048756
ARHGEF26_EC-SMC-intersect	EIF3I	FALSE	1	32687529	32697205
ARHGEF26_EC-SMC-intersect	ACAP2	FALSE	3	194995465	195163807
ARHGEF26_EC-SMC-intersect	TUBA1A	FALSE	12	49578579	49583107
ARHGEF26_EC-SMC-intersect	CAPZA2	FALSE	7	116451124	116562103
ARHGEF26_EC-SMC-intersect	HDAC7	FALSE	12	48176505	48226915
ARHGEF26_EC-SMC-intersect	RBMX	FALSE	X	135930163	135962923
ARHGEF26_EC-SMC-intersect	DHX36	FALSE	3	153990335	154042286
ARHGEF26_EC-SMC-intersect	MRPL27	FALSE	17	48445218	48450575
ARHGEF26_EC-SMC-intersect	CTSB	FALSE	8	11700033	11726957
ARHGEF26_EC-SMC-intersect	CAPNS1	FALSE	19	36630477	36641255
ARHGEF26_EC-SMC-intersect	WDR11	FALSE	10	122610687	122669036
ARHGEF26_EC-SMC-intersect	WDR26	FALSE	1	224572845	224624735
ARHGEF26_EC-SMC-intersect	ATP2C1	FALSE	3	130569439	130735556
ARHGEF26_EC-SMC-intersect	RPN2	FALSE	20	35806813	35870022
ARHGEF26_EC-SMC-intersect	DHX30	FALSE	3	47844399	47891685
ARHGEF26_EC-SMC-intersect	KANK3	FALSE	19	8387468	8408146
ARHGEF26_EC-SMC-intersect	IGHG2	FALSE	14	106109389	106111127
ARHGEF26_EC-SMC-intersect	RBM3	FALSE	X	48432837	48437454
ARHGEF26_EC-SMC-intersect	WWC3	FALSE	X	9983602	10112518
ARHGEF26_EC-SMC-intersect	RPL9	FALSE	4	39455744	39460568
ARHGEF26_EC-SMC-intersect	UBC	FALSE	12	125396150	125401914
ARHGEF26_EC-SMC-intersect	ARPC1B	FALSE	7	98971872	98992424
ARHGEF26_EC-SMC-intersect	SMC4	FALSE	3	160117062	160152750
ARHGEF26_EC-SMC-intersect	AFAP1	FALSE	4	7760441	7941653
ARHGEF26_EC-SMC-intersect	CAVIN2	FALSE	2	192699031	192712006
ARHGEF26_EC-SMC-intersect	ABLIM1	FALSE	10	116190872	116444762
ARHGEF26_EC-SMC-intersect	SUB1	FALSE	5	32531739	32604185
ARHGEF26_EC-SMC-intersect	GNB1	FALSE	1	1716729	1822495
ARHGEF26_EC-SMC-intersect	RIPOR1	FALSE	16	67552321	67580691
ARHGEF26_EC-SMC-intersect	ACTB	FALSE	7	5566782	5603415
ARHGEF26_EC-SMC-intersect	GPATCH8	FALSE	17	42472652	42580798
ARHGEF26_EC-SMC-intersect	DCAF1	FALSE	3	51433298	51534010
ARHGEF26_EC-SMC-intersect	CYB5R3	FALSE	22	43013846	43045574
ARHGEF26_EC-SMC-intersect	TRIM28	FALSE	19	59055458	59062089
ARHGEF26_EC-SMC-intersect	ZNF638	FALSE	2	71503691	71662199
ARHGEF26_EC-SMC-intersect	SYNE2	FALSE	14	64319683	64693165
ARHGEF26_EC-SMC-intersect	PTX3	FALSE	3	157154578	157161417
ARHGEF26_EC-SMC-intersect	ANKRD50	FALSE	4	125585207	125633887
ARHGEF26_EC-SMC-intersect	ARMC8	FALSE	3	137906109	138017231
ARHGEF26_EC-SMC-intersect	SRSF7	FALSE	2	38970741	38978636
ARHGEF26_EC-SMC-intersect	CDC42BPA	FALSE	1	227177566	227506175
ARHGEF26_EC-SMC-intersect	ARPC3	FALSE	12	110872630	110888227
ARHGEF26_EC-SMC-intersect	SUMF1	FALSE	3	3742498	4508965
ARHGEF26_EC-SMC-intersect	ANXA2	FALSE	15	60639333	60695082
ARHGEF26_EC-SMC-intersect	ELOB	FALSE	16	2821415	2827298
ARHGEF26_EC-SMC-intersect	PIK3C3	FALSE	18	39535171	39667794
ARHGEF26_EC-SMC-intersect	COPB2	FALSE	3	139074442	139108574
ARHGEF26_EC-SMC-intersect	PPP2CA	FALSE	5	133530025	133561833
ARHGEF26_EC-SMC-intersect	CDK17	FALSE	12	96672039	96794338
ARHGEF26_EC-SMC-intersect	PPP1CC	FALSE	12	111157485	111180744
ARHGEF26_EC-SMC-intersect	HSPE1-MOB4	FALSE	2	198364721	198418423
ARHGEF26_EC-SMC-intersect	MTA1	FALSE	14	105886159	105937066
ARHGEF26_EC-SMC-intersect	SHROOM2	FALSE	X	9754496	9917483
ARHGEF26_EC-SMC-intersect	FHL3	FALSE	1	38462442	38471278
ARHGEF26_EC-SMC-intersect	MAPK3	FALSE	16	30125426	30134827
ARHGEF26_EC-SMC-intersect	PPP6R3	FALSE	11	68228186	68382802
ARHGEF26_EC-SMC-intersect	ASPSCR1	FALSE	17	79934683	79975282
ARHGEF26_EC-SMC-intersect	RFC4	FALSE	3	186507669	186524847
ARHGEF26_EC-SMC-intersect	MARS1	FALSE	12	57869228	57911352
ARHGEF26_EC-SMC-intersect	WBP11	FALSE	12	14939410	14956474
ARHGEF26_EC-SMC-intersect	FBLIM1	FALSE	1	16083102	16113089
ARHGEF26_EC-SMC-intersect	RPS21	FALSE	20	60962172	60963576
ARHGEF26_EC-SMC-intersect	RBFA	FALSE	18	77794358	77806397
ARHGEF26_EC-SMC-intersect	PBDC1	FALSE	X	75392771	75398039
ARHGEF26_EC-SMC-intersect	YWHAG	FALSE	7	75956116	75988348
ARHGEF26_EC-SMC-intersect	TNKS1BP1	FALSE	11	57067112	57092426
ARHGEF26_EC-SMC-intersect	ERLIN1	FALSE	10	101909851	101948091
ARHGEF26_EC-SMC-intersect	CLNS1A	FALSE	11	77225981	77348850
ARHGEF26_EC-SMC-intersect	MRPS25	FALSE	3	15083967	15106842
ARHGEF26_EC-SMC-intersect	RPL18	FALSE	19	49118585	49122793
ARHGEF26_EC-SMC-intersect	CLCC1	FALSE	1	109472130	109506111
ARHGEF26_EC-SMC-intersect	PRPF19	FALSE	11	60658202	60674060
ARHGEF26_EC-SMC-intersect	HNRNPH3	FALSE	10	70090931	70102948
ARHGEF26_EC-SMC-intersect	RPN1	FALSE	3	128338817	128399918
ARHGEF26_EC-SMC-intersect	SNX6	FALSE	14	35030300	35099389
ARHGEF26_EC-SMC-intersect	ECHDC1	FALSE	6	127609855	127664754
ARHGEF26_EC-SMC-intersect	HMGB1	FALSE	13	31032884	31191734
ARHGEF26_EC-SMC-intersect	IPO8	FALSE	12	30781922	30848920
ARHGEF26_EC-SMC-intersect	TUBB3	FALSE	16	89985573	90002500
ARHGEF26_EC-SMC-intersect	DDX3Y	FALSE	Y	15016019	15032390
ARHGEF26_EC-SMC-intersect	PDGFA	FALSE	7	536895	559933
ARHGEF26_EC-SMC-intersect	GSR	FALSE	8	30535583	30585443
ARHGEF26_EC-SMC-intersect	MMP14	FALSE	14	23305766	23318236
ARHGEF26_EC-SMC-intersect	CWC25	FALSE	17	36956687	36981734
ARHGEF26_EC-SMC-intersect	H1-2	FALSE	6	26055968	26056699
ARHGEF26_EC-SMC-intersect	H1-3	FALSE	6	26234440	26235216
ARHGEF26_EC-SMC-intersect	IKBKB	FALSE	8	42128820	42189973
ARHGEF26_EC-SMC-intersect	KIF11	FALSE	10	94353043	94415150
ARHGEF26_EC-SMC-intersect	LSM14A	FALSE	19	34663409	34720420
ARHGEF26_EC-SMC-intersect	CPSF7	FALSE	11	61170121	61197503
ARHGEF26_EC-SMC-intersect	MRPL33	FALSE	2	27994584	28210954
ARHGEF26_EC-SMC-intersect	DPM1	FALSE	20	49551404	49575092
ARHGEF26_EC-SMC-intersect	MBD3	FALSE	19	1576639	1592882
ARHGEF26_EC-SMC-intersect	CWF19L2	FALSE	11	107197071	107328572
ARHGEF26_EC-SMC-intersect	RNF40	FALSE	16	30773066	30787628
ARHGEF26_EC-SMC-intersect	RPS14	FALSE	5	149822753	149829319
ARHGEF26_EC-SMC-intersect	SNW1	FALSE	14	78183942	78227550
ARHGEF26_EC-SMC-intersect	PNMA2	FALSE	8	26362202	26371608
ARHGEF26_EC-SMC-intersect	GTF2F1	FALSE	19	6379580	6393992
ARHGEF26_EC-SMC-intersect	MRE11	FALSE	11	94152895	94227074
ARHGEF26_EC-SMC-intersect	CUL9	FALSE	6	43149913	43192325
ARHGEF26_EC-SMC-intersect	DHX57	FALSE	2	39024871	39103075
ARHGEF26_EC-SMC-intersect	SERF2	FALSE	15	44069285	44094787
ARHGEF26_EC-SMC-intersect	YARS1	FALSE	1	33240840	33283754
ARHGEF26_EC-SMC-intersect	SEL1L	FALSE	14	81937893	82000205
ARHGEF26_EC-SMC-intersect	SRPK1	FALSE	6	35800743	35889119
ARHGEF26_EC-SMC-intersect	STBD1	FALSE	4	77172886	77232752
ARHGEF26_EC-SMC-intersect	CHMP2B	FALSE	3	87276421	87304698
ARHGEF26_EC-SMC-intersect	RAB3D	FALSE	19	11432722	11456946
ARHGEF26_EC-SMC-intersect	RBM17	FALSE	10	6130950	6159420
ARHGEF26_EC-SMC-intersect	TUBA1B	FALSE	12	49521565	49525180
ARHGEF26_EC-SMC-intersect	SERPINE1	FALSE	7	100770370	100782547
ARHGEF26_EC-SMC-intersect	CEP170	FALSE	1	243287730	243418650
ARHGEF26_EC-SMC-intersect	GIMAP4	FALSE	7	150264365	150271041
ARHGEF26_EC-SMC-intersect	NPM3	FALSE	10	103541082	103543170
ARHGEF26_EC-SMC-intersect	SPIN3	FALSE	X	57002803	57021970
ARHGEF26_EC-SMC-intersect	BUD31	FALSE	7	99006264	99017239
ARHGEF26_EC-SMC-intersect	FLNB	FALSE	3	57994127	58157982
ARHGEF26_EC-SMC-intersect	MSH6	FALSE	2	47922669	48037240
ARHGEF26_EC-SMC-intersect	RASSF1	FALSE	3	50367219	50378411
ARHGEF26_EC-SMC-intersect	PPP1R10	FALSE	6	30568177	30586389
ARHGEF26_EC-SMC-intersect	ADSL	FALSE	22	40742507	40786467
ARHGEF26_EC-SMC-intersect	TMOD2	FALSE	15	52043758	52108565
ARHGEF26_EC-SMC-intersect	MCM4	FALSE	8	48872745	48890720
ARHGEF26_EC-SMC-intersect	MTMR1	FALSE	X	149861435	149933576
ARHGEF26_EC-SMC-intersect	CHPF2	FALSE	7	150929575	150935908
ARHGEF26_EC-SMC-intersect	TRA2B	FALSE	3	185633694	185655924
ARHGEF26_EC-SMC-intersect	CHIA	FALSE	1	111833484	111863188
ARHGEF26_EC-SMC-intersect	SDF2L1	FALSE	22	21996550	21998587
ARHGEF26_EC-SMC-intersect	PFN1	FALSE	17	4848947	4852356
ARHGEF26_EC-SMC-intersect	TUBB6	FALSE	18	12307668	12344319
ARHGEF26_EC-SMC-intersect	MYBBP1A	FALSE	17	4442192	4458926
ARHGEF26_EC-SMC-intersect	RPS4X	FALSE	X	71475529	71497150
ARHGEF26_EC-SMC-intersect	P4HA2	FALSE	5	131527531	131631008
ARHGEF26_EC-SMC-intersect	HNRNPL	FALSE	19	39327028	39342987
ARHGEF26_EC-SMC-intersect	GPX4	FALSE	19	1103936	1106787
ARHGEF26_EC-SMC-intersect	PDCD2L	FALSE	19	34895289	34917073
ARHGEF26_EC-SMC-intersect	KPRP	FALSE	1	152730506	152734529
ARHGEF26_EC-SMC-intersect	GNB2	FALSE	7	100271154	100276797
ARHGEF26_EC-SMC-intersect	TUBB	FALSE	6	30687978	30693203
ARHGEF26_EC-SMC-intersect	SSRP1	FALSE	11	57093459	57103351
ARHGEF26_EC-SMC-intersect	DOCK4	FALSE	7	111366166	111846466
ARHGEF26_EC-SMC-intersect	ACAT1	FALSE	11	107992243	108018503
ARHGEF26_EC-SMC-intersect	DNAJC10	FALSE	2	183580999	183659191
ARHGEF26_EC-SMC-intersect	MRPL16	FALSE	11	59573608	59578345
ARHGEF26_EC-SMC-intersect	TALDO1	FALSE	11	747329	765024
ARHGEF26_EC-SMC-intersect	MSN	FALSE	X	64808257	64961791
ARHGEF26_EC-SMC-intersect	COL1A1	FALSE	17	48260650	48278993
ARHGEF26_EC-SMC-intersect	DHX8	FALSE	17	41561233	41621831
ARHGEF26_EC-SMC-intersect	ECM29	FALSE	9	114122972	114247025
ARHGEF26_EC-SMC-intersect	LAMB1	FALSE	7	107564244	107643700
ARHGEF26_EC-SMC-intersect	SERPINB2	FALSE	18	61538926	61571124
ARHGEF26_EC-SMC-intersect	PGK1	FALSE	X	77320685	77384793
ARHGEF26_EC-SMC-intersect	PPP1R3D	FALSE	20	58511894	58515352
ARHGEF26_EC-SMC-intersect	RPS29	FALSE	14	50043390	50065408
ARHGEF26_EC-SMC-intersect	SF3B2	FALSE	11	65818200	65836779
ARHGEF26_EC-SMC-intersect	H1-6	FALSE	6	26107640	26108364
ARHGEF26_EC-SMC-intersect	EIF5	FALSE	14	103799881	103811362
ARHGEF26_EC-SMC-intersect	TRAP1	FALSE	16	3701640	3767598
ARHGEF26_EC-SMC-intersect	MRPL44	FALSE	2	224822121	224832431
ARHGEF26_EC-SMC-intersect	KANK2	FALSE	19	11274943	11308467
ARHGEF26_EC-SMC-intersect	NOSIP	FALSE	19	50058968	50093519
ARHGEF26_EC-SMC-intersect	TMED9	FALSE	5	177019159	177023125
ARHGEF26_EC-SMC-intersect	TOP1	FALSE	20	39657458	39753127
ARHGEF26_EC-SMC-intersect	RPAP1	FALSE	15	41809374	41836467
ARHGEF26_EC-SMC-intersect	SORT1	FALSE	1	109852192	109940573
ARHGEF26_EC-SMC-intersect	MAPRE1	FALSE	20	31407699	31438211
ARHGEF26_EC-SMC-intersect	PSMC2	FALSE	7	102984701	103009842
ARHGEF26_EC-SMC-intersect	CAPN2	FALSE	1	223889295	223963720
ARHGEF26_EC-SMC-intersect	DOCK7	FALSE	1	62920399	63153969
ARHGEF26_EC-SMC-intersect	STMN1	FALSE	1	26210672	26233482
ARHGEF26_EC-SMC-intersect	MPRIP	FALSE	17	16945859	17120993
ARHGEF26_EC-SMC-intersect	TTC28	FALSE	22	28374004	29075853
ARHGEF26_EC-SMC-intersect	ABCF1	FALSE	6	30539153	30564956
ARHGEF26_EC-SMC-intersect	OXA1L	FALSE	14	23235731	23241007
ARHGEF26_EC-SMC-intersect	SMAD2	FALSE	18	45357922	45457515
ARHGEF26_EC-SMC-intersect	MRPL11	FALSE	11	66202546	66234209
ARHGEF26_EC-SMC-intersect	PDCD6IP	FALSE	3	33839844	33911194
ARHGEF26_EC-SMC-intersect	DDX3X	FALSE	X	41192651	41223725
ARHGEF26_EC-SMC-intersect	PGAM5	FALSE	12	133287405	133299228
ARHGEF26_EC-SMC-intersect	DDB1	FALSE	11	61066923	61110068
ARHGEF26_EC-SMC-intersect	NT5DC2	FALSE	3	52558386	52569070
ARHGEF26_EC-SMC-intersect	ACOT9	FALSE	X	23720370	23784592
ARHGEF26_EC-SMC-intersect	PHC2	FALSE	1	33789224	33896653
ARHGEF26_EC-SMC-intersect	STAU1	FALSE	20	47729878	47804904
ARHGEF26_EC-SMC-intersect	ELMO1	FALSE	7	36893961	37488852
ARHGEF26_EC-SMC-intersect	NAV1	FALSE	1	201592411	201796102
ARHGEF26_EC-SMC-intersect	POLR3A	FALSE	10	79734907	79789303
ARHGEF26_EC-SMC-intersect	FUBP3	FALSE	9	133454352	133513739
ARHGEF26_EC-SMC-intersect	SLIRP	FALSE	14	78174414	78227447
ARHGEF26_EC-SMC-intersect	STRAP	FALSE	12	16035325	16056412
ARHGEF26_EC-SMC-intersect	STRN	FALSE	2	37070783	37193615
ARHGEF26_EC-SMC-intersect	GNB4	FALSE	3	179116990	179169378
ARHGEF26_EC-SMC-intersect	AP3M1	FALSE	10	75881524	75910821
ARHGEF26_EC-SMC-intersect	KPNA2	FALSE	17	66031635	66042958
ARHGEF26_EC-SMC-intersect	POLD1	FALSE	19	50887461	50921273
ARHGEF26_EC-SMC-intersect	ATL3	FALSE	11	63391559	63439393
ARHGEF26_EC-SMC-intersect	SLC25A11	FALSE	17	4840425	4843546
ARHGEF26_EC-SMC-intersect	PIPSL	FALSE	10	95717897	95721672
ARHGEF26_EC-SMC-intersect	C19ORF53	FALSE	19	13884982	13889276
ARHGEF26_EC-SMC-intersect	NASP	FALSE	1	46049518	46084566
ARHGEF26_EC-SMC-intersect	OLA1	FALSE	2	174937175	175113426
ARHGEF26_EC-SMC-intersect	CBR1	FALSE	21	37442239	37445464
ARHGEF26_EC-SMC-intersect	MORF4L1	FALSE	15	79102829	79190475
ARHGEF26_EC-SMC-intersect	PSMD3	FALSE	17	38137050	38154213
ARHGEF26_EC-SMC-intersect	FN3KRP	FALSE	17	80674559	80688204
ARHGEF26_EC-SMC-intersect	ALDH1L2	FALSE	12	105413568	105478355
ARHGEF26_EC-SMC-intersect	MICAL2	FALSE	11	12115543	12285334
ARHGEF26_EC-SMC-intersect	DYSF	FALSE	2	71680852	71913898
ARHGEF26_EC-SMC-intersect	AGK	FALSE	7	141250989	141355044
ARHGEF26_EC-SMC-intersect	POLR2C	FALSE	16	57496299	57505922
ARHGEF26_EC-SMC-intersect	TNS1	FALSE	2	218664512	218867718
ARHGEF26_EC-SMC-intersect	SARS1	FALSE	1	109756540	109780791
ARHGEF26_EC-SMC-intersect	PHLDB1	FALSE	11	118477155	118528741
ARHGEF26_EC-SMC-intersect	UNC13B	FALSE	9	35161999	35405335
ARHGEF26_EC-SMC-intersect	COPS4	FALSE	4	83955600	83996971
ARHGEF26_EC-SMC-intersect	WTAP	FALSE	6	160146617	160177351
ARHGEF26_EC-SMC-intersect	DHX38	FALSE	16	72127461	72146811
ARHGEF26_EC-SMC-intersect	YBX1	FALSE	1	43148098	43168020
ARHGEF26_EC-SMC-intersect	PDHB	FALSE	3	58413357	58419584
ARHGEF26_EC-SMC-intersect	TXNDC9	FALSE	2	99935445	99957165
ARHGEF26_EC-SMC-intersect	MAP1B	FALSE	5	71403061	71505395
ARHGEF26_EC-SMC-intersect	HNRNPM	FALSE	19	8509651	8553998
ARHGEF26_EC-SMC-intersect	RHBDF1	FALSE	16	108058	126354
ARHGEF26_EC-SMC-intersect	TRIM22	FALSE	11	5710919	5758319
ARHGEF26_EC-SMC-intersect	SYNE1	FALSE	6	152442819	152958936
ARHGEF26_EC-SMC-intersect	RSRC1	FALSE	3	157823644	158263519
ARHGEF26_EC-SMC-intersect	SRSF1	FALSE	17	56080721	56084707
ARHGEF26_EC-SMC-intersect	MOV10	FALSE	1	113215763	113243368
ARHGEF26_EC-SMC-intersect	NUFIP2	FALSE	17	27582854	27621136
ARHGEF26_EC-SMC-intersect	GLRX3	FALSE	10	131934663	131982785
ARHGEF26_EC-SMC-intersect	POLR1F	FALSE	7	19735085	19748710
ARHGEF26_EC-SMC-intersect	CDC42EP1	FALSE	22	37956454	37965412
ARHGEF26_EC-SMC-intersect	PPP1CB	FALSE	2	28974506	29025806
ARHGEF26_EC-SMC-intersect	C14ORF166	FALSE	14	52456193	52471420
ARHGEF26_EC-SMC-intersect	PFKL	FALSE	21	45719934	45747259
ARHGEF26_EC-SMC-intersect	PABPN1	FALSE	14	23790498	23795394
ARHGEF26_EC-SMC-intersect	DDX46	FALSE	5	134094469	134190823
ARHGEF26_EC-SMC-intersect	NDUFS2	FALSE	1	161166894	161184185
ARHGEF26_EC-SMC-intersect	LGALS1	FALSE	22	38071615	38075813
ARHGEF26_EC-SMC-intersect	PHKB	FALSE	16	47495034	47735434
ARHGEF26_EC-SMC-intersect	HGF	FALSE	7	81328322	81399754
ARHGEF26_EC-SMC-intersect	OS9	FALSE	12	58087738	58115340
ARHGEF26_EC-SMC-intersect	PSMD14	FALSE	2	162164549	162268228
ARHGEF26_EC-SMC-intersect	ARHGEF17	FALSE	11	73019334	73080136
ARHGEF26_EC-SMC-intersect	CCDC47	FALSE	17	61822610	61853711
ARHGEF26_EC-SMC-intersect	ACP1	FALSE	2	264140	278283
ARHGEF26_EC-SMC-intersect	ERC1	FALSE	12	1099675	1605099
ARHGEF26_EC-SMC-intersect	CLEC14A	FALSE	14	38723308	38725574
ARHGEF26_EC-SMC-intersect	RDX	FALSE	11	110045605	110167447
ARHGEF26_EC-SMC-intersect	CPSF6	FALSE	12	69633317	69668138
ARHGEF26_EC-SMC-intersect	CAPRIN1	FALSE	11	34073230	34122703
ARHGEF26_EC-SMC-intersect	MAP1A	FALSE	15	43803156	43823818
ARHGEF26_EC-SMC-intersect	PSMA7	FALSE	20	60711791	60718496
ARHGEF26_EC-SMC-intersect	EXOC4	FALSE	7	132937829	133751342
ARHGEF26_EC-SMC-intersect	DCHS1	FALSE	11	6642556	6677085
ARHGEF26_EC-SMC-intersect	ATP5F1C	FALSE	10	7830093	7849764
ARHGEF26_EC-SMC-intersect	LMNB1	FALSE	5	126112315	126172712
ARHGEF26_EC-SMC-intersect	RER1	FALSE	1	2323267	2336883
ARHGEF26_EC-SMC-intersect	MRPS18B	FALSE	6	30585486	30594172
ARHGEF26_EC-SMC-intersect	ARHGAP23	FALSE	17	36584662	36668628
ARHGEF26_EC-SMC-intersect	UGGT2	FALSE	13	96453834	96705736
ARHGEF26_EC-SMC-intersect	DPP7	FALSE	9	140004994	140009629
ARHGEF26_EC-SMC-intersect	ARHGAP22	FALSE	10	49654077	49864310
ARHGEF26_EC-SMC-intersect	SAP30BP	FALSE	17	73663196	73704142
ARHGEF26_EC-SMC-intersect	DCTN2	FALSE	12	57923885	57941114
ARHGEF26_EC-SMC-intersect	MOB2	FALSE	11	1490687	1522477
ARHGEF26_EC-SMC-intersect	RPS3	FALSE	11	75110530	75133324
ARHGEF26_EC-SMC-intersect	AHCYL1	FALSE	1	110527308	110566357
ARHGEF26_EC-SMC-intersect	CAVIN1	FALSE	17	40554470	40575535
ARHGEF26_EC-SMC-intersect	SYNCRIP	FALSE	6	86318053	86353510
ARHGEF26_EC-SMC-intersect	NELFE	FALSE	6	31919864	31926887
ARHGEF26_EC-SMC-intersect	TLN1	FALSE	9	35696945	35732392
ARHGEF26_EC-SMC-intersect	AP3B2	FALSE	15	83328033	83378666
ARHGEF26_EC-SMC-intersect	ITGB1	FALSE	10	33189247	33294720
ARHGEF26_EC-SMC-intersect	ROCK1	FALSE	18	18526867	18691812
ARHGEF26_EC-SMC-intersect	YWHAB	FALSE	20	43514317	43537173
ARHGEF26_EC-SMC-intersect	ZC3H13	FALSE	13	46528600	46626894
ARHGEF26_EC-SMC-intersect	CLASP2	FALSE	3	33537737	33759848
ARHGEF26_EC-SMC-intersect	LSG1	FALSE	3	194361517	194393206
ARHGEF26_EC-SMC-intersect	QARS1	FALSE	3	49133365	49142562
ARHGEF26_EC-SMC-intersect	PSMD6	FALSE	3	63996225	64009658
ARHGEF26_EC-SMC-intersect	ENO2	FALSE	12	7022909	7032861
ARHGEF26_EC-SMC-intersect	NCAPD2	FALSE	12	6602522	6641121
ARHGEF26_EC-SMC-intersect	IPO7	FALSE	11	9406169	9469673
ARHGEF26_EC-SMC-intersect	MRPS27	FALSE	5	71515236	71616473
ARHGEF26_EC-SMC-intersect	YWHAQ	FALSE	2	9724101	9771143
ARHGEF26_EC-SMC-intersect	RAB34	FALSE	17	27041299	27045447
ARHGEF26_EC-SMC-intersect	RAVER1	FALSE	19	10426888	10444314
ARHGEF26_EC-SMC-intersect	HNRNPA2B1	FALSE	7	26229547	26241149
ARHGEF26_EC-SMC-intersect	RAB18	FALSE	10	27793197	27831143
ARHGEF26_EC-SMC-intersect	LEMD3	FALSE	12	65563351	65642107
ARHGEF26_EC-SMC-intersect	GANAB	FALSE	11	62392298	62414104
ARHGEF26_EC-SMC-intersect	COPB1	FALSE	11	14464986	14521573
ARHGEF26_EC-SMC-intersect	SPATS2L	FALSE	2	201170604	201346986
ARHGEF26_EC-SMC-intersect	HMGA2	FALSE	12	66217911	66360075
ARHGEF26_EC-SMC-intersect	UBR4	FALSE	1	19401000	19536770
ARHGEF26_EC-SMC-intersect	UCHL1	FALSE	4	41258430	41270472
ARHGEF26_EC-SMC-intersect	SEPTIN11	FALSE	4	77870856	77961537
ARHGEF26_EC-SMC-intersect	CYFIP2	FALSE	5	156693089	156822606
ARHGEF26_EC-SMC-intersect	RPS4Y1	FALSE	Y	2709527	2800041
ARHGEF26_EC-SMC-intersect	SVIL	FALSE	10	29746267	30025710
ARHGEF26_EC-SMC-intersect	DNM2	FALSE	19	10828755	10944164
ARHGEF26_EC-SMC-intersect	DDX39B	FALSE	6	31497996	31510225
ARHGEF26_EC-SMC-intersect	OPA1	FALSE	3	193310933	193415612
ARHGEF26_EC-SMC-intersect	AKAP11	FALSE	13	42846289	42897396
ARHGEF26_EC-SMC-intersect	ADSS2	FALSE	1	244571796	244615436
ARHGEF26_EC-SMC-intersect	PIP	FALSE	7	142829170	142836839
ARHGEF26_EC-SMC-intersect	THOC3	FALSE	5	175344876	175461683
ARHGEF26_EC-SMC-intersect	PEAK1	FALSE	15	77400471	77712486
ARHGEF26_EC-SMC-intersect	ARL2	FALSE	11	64781585	64789656
ARHGEF26_EC-SMC-intersect	MCM6	FALSE	2	136597196	136633996
ARHGEF26_EC-SMC-intersect	DAZAP1	FALSE	19	1407568	1435719
ARHGEF26_EC-SMC-intersect	LUC7L3	FALSE	17	48796905	48833574
ARHGEF26_EC-SMC-intersect	ANAPC1	FALSE	2	112523848	112642267
ARHGEF26_EC-SMC-intersect	PRPF38A	FALSE	1	52870236	52886511
ARHGEF26_EC-SMC-intersect	GMFG	FALSE	19	39818993	39833012
ARHGEF26_EC-SMC-intersect	SEPTIN7	FALSE	7	35840596	35946715
ARHGEF26_EC-SMC-intersect	TNRC6B	FALSE	22	40440821	40731812
ARHGEF26_EC-SMC-intersect	MRPL14	FALSE	6	44081194	44095194
ARHGEF26_EC-SMC-intersect	ARPC4	FALSE	3	9834179	9849410
ARHGEF26_EC-SMC-intersect	ARHGEF7	FALSE	13	111766906	111958084
ARHGEF26_EC-SMC-intersect	PFKFB4	FALSE	3	48555117	48599448
ARHGEF26_EC-SMC-intersect	SBDS	FALSE	7	66452664	66460588
ARHGEF26_EC-SMC-intersect	ARFGEF1	FALSE	8	68085747	68255912
ARHGEF26_EC-SMC-intersect	G3BP1	FALSE	5	151150606	151192346
ARHGEF26_EC-SMC-intersect	RIT1	FALSE	1	155867599	155881195
ARHGEF26_EC-SMC-intersect	RBM33	FALSE	7	155437145	155574179
ARHGEF26_EC-SMC-intersect	RAB15	FALSE	14	65412532	65439494
ARHGEF26_EC-SMC-intersect	FILIP1L	FALSE	3	99548985	99833357
ARHGEF26_EC-SMC-intersect	ZC3H7A	FALSE	16	11844442	11891123
ARHGEF26_EC-SMC-intersect	NES	FALSE	1	156638555	156647189
ARHGEF26_EC-SMC-intersect	P4HB	FALSE	17	79801035	79818570
ARHGEF26_EC-SMC-intersect	UBXN1	FALSE	11	62443970	62446567
ARHGEF26_EC-SMC-intersect	SF3A1	FALSE	22	30727977	30752936
ARHGEF26_EC-SMC-intersect	ALYREF	FALSE	17	79845713	79849462
ARHGEF26_EC-SMC-intersect	PRKDC	FALSE	8	48685669	48872743
ARHGEF26_EC-SMC-intersect	CAND1	FALSE	12	67663061	67713731
ARHGEF26_EC-SMC-intersect	TMA7	FALSE	3	48481667	48485616
ARHGEF26_EC-SMC-intersect	PIP5K1A	FALSE	1	151170425	151222012
ARHGEF26_EC-SMC-intersect	SLC27A4	FALSE	9	131102925	131123749
ARHGEF26_EC-SMC-intersect	C8ORF59	FALSE	8	86126311	86132650
ARHGEF26_EC-SMC-intersect	TTC37	FALSE	5	94799599	94890711
ARHGEF26_EC-SMC-intersect	UBA1	FALSE	X	47050260	47074527
ARHGEF26_EC-SMC-intersect	ICAM2	FALSE	17	62079954	62097994
ARHGEF26_EC-SMC-intersect	RBM25	FALSE	14	73525144	73588122
ARHGEF26_EC-SMC-intersect	PPP4R3A	FALSE	14	91923955	91976898
ARHGEF26_EC-SMC-intersect	CDH5	FALSE	16	66400533	66438686
ARHGEF26_EC-SMC-intersect	FGD5	FALSE	3	14860469	14975895
ARHGEF26_EC-SMC-intersect	NOS3	FALSE	7	150688083	150711676
ARHGEF26_EC-SMC-intersect	TPT1	FALSE	13	45911008	45915505
ARHGEF26_EC-SMC-intersect	SLC25A12	FALSE	2	172640880	172864766
ARHGEF26_EC-SMC-intersect	CRBN	FALSE	3	3190676	3221394
ARHGEF26_EC-SMC-intersect	EIF3D	FALSE	22	36906897	36925483
ARHGEF26_EC-SMC-intersect	CDKAL1	FALSE	6	20534688	21232635
ARHGEF26_EC-SMC-intersect	DIAPH1	FALSE	5	140894583	140998622
ARHGEF26_EC-SMC-intersect	PLEC	FALSE	8	144989321	145050902
ARHGEF26_EC-SMC-intersect	LSM12	FALSE	17	42112003	42144987
ARHGEF26_EC-SMC-intersect	SRSF2	FALSE	17	74730197	74733456
ARHGEF26_EC-SMC-intersect	YTHDC1	FALSE	4	69176105	69215807
ARHGEF26_EC-SMC-intersect	FDPS	FALSE	1	155278539	155290457
ARHGEF26_EC-SMC-intersect	RPS13	FALSE	11	17095936	17099334
ARHGEF26_EC-SMC-intersect	SLC25A4	FALSE	4	186064395	186071536
ARHGEF26_EC-SMC-intersect	MYO1C	FALSE	17	1367392	1396106
ARHGEF26_EC-SMC-intersect	TUFM	FALSE	16	28853732	28857729
ARHGEF26_EC-SMC-intersect	CDC20	FALSE	1	43824626	43828874
ARHGEF26_EC-SMC-intersect	STARD13	FALSE	13	33677272	33924767
ARHGEF26_EC-SMC-intersect	APP	FALSE	21	27252861	27543446
ARHGEF26_EC-SMC-intersect	CHD1	FALSE	5	98190908	98262240
ARHGEF26_EC-SMC-intersect	RANBP10	FALSE	16	67757005	67840555
ARHGEF26_EC-SMC-intersect	NOS2	FALSE	17	26083792	26127525
ARHGEF26_EC-SMC-intersect	DAP3	FALSE	1	155657751	155708801
ARHGEF26_EC-SMC-intersect	CSNK2A1	FALSE	20	459116	524465
ARHGEF26_EC-SMC-intersect	GTF2B	FALSE	1	89318615	89357627
ARHGEF26_EC-SMC-intersect	SGK223	FALSE	8	8175258	8244008
ARHGEF26_EC-SMC-intersect	VRK2	FALSE	2	58134786	58387055
ARHGEF26_EC-SMC-intersect	MRPS10	FALSE	6	42174539	42185603
ARHGEF26_EC-SMC-intersect	PSMA6	FALSE	14	35747839	35786699
ARHGEF26_EC-SMC-intersect	PDXDC1	FALSE	16	15068448	15233196
ARHGEF26_EC-SMC-intersect	TUBB4B	FALSE	9	140135665	140138159
ARHGEF26_EC-SMC-intersect	HADHA	FALSE	2	26413504	26467594
ARHGEF26_EC-SMC-intersect	ATP5ME	FALSE	4	666225	668127
ARHGEF26_EC-SMC-intersect	ARF3	FALSE	12	49329506	49351334
ARHGEF26_EC-SMC-intersect	RNPS1	FALSE	16	2303117	2318413
ARHGEF26_EC-SMC-intersect	MRPL24	FALSE	1	156707095	156711382
ARHGEF26_EC-SMC-intersect	ABCF3	FALSE	3	183903811	183911800
ARHGEF26_EC-SMC-intersect	CCT5	FALSE	5	10250033	10266524
ARHGEF26_EC-SMC-intersect	IDH2	FALSE	15	90626277	90645736
ARHGEF26_EC-SMC-intersect	NOMO2	FALSE	16	18511182	18573533
ARHGEF26_EC-SMC-intersect	API5	FALSE	11	43333513	43366079
ARHGEF26_EC-SMC-intersect	HNRNPD	FALSE	4	83273651	83295656
ARHGEF26_EC-SMC-intersect	RFC1	FALSE	4	39289076	39367995
ARHGEF26_EC-SMC-intersect	CDC37	FALSE	19	10501810	10530797
ARHGEF26_EC-SMC-intersect	CLIP1	FALSE	12	122755979	122907179
ARHGEF26_EC-SMC-intersect	RPL26	FALSE	17	8280838	8286531
ARHGEF26_EC-SMC-intersect	CP	FALSE	3	148880197	148939842
ARHGEF26_EC-SMC-intersect	POLDIP3	FALSE	22	42979727	43010968
ARHGEF26_EC-SMC-intersect	FAF2	FALSE	5	175874629	175937075
ARHGEF26_EC-SMC-intersect	ARPC5	FALSE	1	183592401	183604892
ARHGEF26_EC-SMC-intersect	RMDN3	FALSE	15	41028082	41048049
ARHGEF26_EC-SMC-intersect	POP1	FALSE	8	99129525	99172062
ARHGEF26_EC-SMC-intersect	ZC3H18	FALSE	16	88636789	88698374
ARHGEF26_EC-SMC-intersect	SNRNP200	FALSE	2	96940074	96971297
ARHGEF26_EC-SMC-intersect	HBD	FALSE	11	5253908	5256600
ARHGEF26_EC-SMC-intersect	PARP1	FALSE	1	226548392	226595780
ARHGEF26_EC-SMC-intersect	BTAF1	FALSE	10	93683526	93790082
ARHGEF26_EC-SMC-intersect	SRSF3	FALSE	6	36562145	36573377
ARHGEF26_EC-SMC-intersect	SCD	FALSE	10	102106881	102124591
ARHGEF26_EC-SMC-intersect	CASC3	FALSE	17	38296571	38328436
ARHGEF26_EC-SMC-intersect	COL6A2	FALSE	21	47518011	47552763
ARHGEF26_EC-SMC-intersect	MRPS31	FALSE	13	41303432	41345309
ARHGEF26_EC-SMC-intersect	H1-10	FALSE	3	129033615	129035120
ARHGEF26_EC-SMC-intersect	FARSB	FALSE	2	223435255	223521056
ARHGEF26_EC-SMC-intersect	KCTD12	FALSE	13	77454312	77460540
ARHGEF26_EC-SMC-intersect	C4A	FALSE	6	31949801	31970458
ARHGEF26_EC-SMC-intersect	L3HYPDH	FALSE	14	59927081	59951148
ARHGEF26_EC-SMC-intersect	DDX41	FALSE	5	176938578	176944470
ARHGEF26_EC-SMC-intersect	GNL3	FALSE	3	52715172	52728508
ARHGEF26_EC-SMC-intersect	RANBP6	FALSE	9	6011043	6015618
ARHGEF26_EC-SMC-intersect	EIF1AY	FALSE	Y	22737611	22755040
ARHGEF26_EC-SMC-intersect	ATP5MF-PTCD1	FALSE	7	99014362	99063824
ARHGEF26_EC-SMC-intersect	KATNA1	FALSE	6	149916009	149970108
ARHGEF26_EC-SMC-intersect	GNAI3	FALSE	1	110091233	110136975
ARHGEF26_EC-SMC-intersect	PPP2R2A	FALSE	8	26149007	26230196
ARHGEF26_EC-SMC-intersect	CTNNA2	FALSE	2	79412357	80875905
ARHGEF26_EC-SMC-intersect	LENG1	FALSE	19	54658899	54663620
ARHGEF26_EC-SMC-intersect	SNRPD3	FALSE	22	24951471	25005947
ARHGEF26_EC-SMC-intersect	WASH2P	FALSE	2	114341230	114356614
ARHGEF26_EC-SMC-intersect	SRSF5	FALSE	14	70193617	70238722
ARHGEF26_EC-SMC-intersect	RRAS2	FALSE	11	14299472	14386052
ARHGEF26_EC-SMC-intersect	EMD	FALSE	X	153607557	153609883
ARHGEF26_EC-SMC-intersect	SEPTIN6	FALSE	X	118749687	118827333
ARHGEF26_EC-SMC-intersect	APEX1	FALSE	14	20923350	20925927
ARHGEF26_EC-SMC-intersect	PRRC2B	FALSE	9	134269480	134375584
ARHGEF26_EC-SMC-intersect	BSG	FALSE	19	571297	583493
ARHGEF26_EC-SMC-intersect	EPM2A	FALSE	6	145822719	146057160
ARHGEF26_EC-SMC-intersect	CHD8	FALSE	14	21853353	21924285
ARHGEF26_EC-SMC-intersect	RPL31	FALSE	2	101618177	101640494
ARHGEF26_EC-SMC-intersect	C19ORF43	FALSE	19	12841454	12845589
ARHGEF26_EC-SMC-intersect	APLP2	FALSE	11	129939732	130014699
ARHGEF26_EC-SMC-intersect	FAM98A	FALSE	2	33808725	33824449
ARHGEF26_EC-SMC-intersect	IGFBP7	FALSE	4	57896939	57976551
ARHGEF26_EC-SMC-intersect	LSM1	FALSE	8	38020839	38034248
ARHGEF26_EC-SMC-intersect	CHID1	FALSE	11	867357	915058
ARHGEF26_EC-SMC-intersect	RAB6A	FALSE	11	73386683	73472182
ARHGEF26_EC-SMC-intersect	ACTA2	FALSE	10	90694831	90751147
ARHGEF26_EC-SMC-intersect	SQSTM1	FALSE	5	179233388	179265078
ARHGEF26_EC-SMC-intersect	GALK1	FALSE	17	73747675	73761792
ARHGEF26_EC-SMC-intersect	TECR	FALSE	19	14627897	14676792
ARHGEF26_EC-SMC-intersect	PRRC2C	FALSE	1	171454651	171562650
ARHGEF26_EC-SMC-intersect	BOLA2B	FALSE	16	30204256	30205627
ARHGEF26_EC-SMC-intersect	ESYT1	FALSE	12	56512034	56538455
ARHGEF26_EC-SMC-intersect	MRPL49	FALSE	11	64889655	64894843
ARHGEF26_EC-SMC-intersect	SF3B6	FALSE	2	24290454	24299314
ARHGEF26_EC-SMC-intersect	MYO10	FALSE	5	16665395	16936372
ARHGEF26_EC-SMC-intersect	MRPL22	FALSE	5	154320630	154348971
ARHGEF26_EC-SMC-intersect	ITPA	FALSE	20	3189514	3204516
ARHGEF26_EC-SMC-intersect	NME1	FALSE	17	49230897	49239789
ARHGEF26_EC-SMC-intersect	PCMT1	FALSE	6	150070579	150132556
ARHGEF26_EC-SMC-intersect	QKI	FALSE	6	163835032	163999628
ARHGEF26_EC-SMC-intersect	FAM120A	FALSE	9	96214004	96328397
ARHGEF26_EC-SMC-intersect	ZC3H4	FALSE	19	47567444	47617009
ARHGEF26_EC-SMC-intersect	EIF4A1	FALSE	17	7476024	7482323
ARHGEF26_EC-SMC-intersect	POLR1D	FALSE	13	28194903	28241548
ARHGEF26_EC-SMC-intersect	CARD6	FALSE	5	40841286	40860275
ARHGEF26_EC-SMC-intersect	ACTC1	FALSE	15	35080297	35088340
ARHGEF26_EC-SMC-intersect	ACTR10	FALSE	14	58666798	58701750
ARHGEF26_EC-SMC-intersect	TXNL1	FALSE	18	54264439	54318831
ARHGEF26_EC-SMC-intersect	YTHDC2	FALSE	5	112849380	112930982
ARHGEF26_EC-SMC-intersect	XRN2	FALSE	20	21283942	21370463
ARHGEF26_EC-SMC-intersect	FBL	FALSE	19	40325098	40337054
ARHGEF26_EC-SMC-intersect	YY1	FALSE	14	100704635	100749129
ARHGEF26_EC-SMC-intersect	BYSL	FALSE	6	41888926	41900784
ARHGEF26_EC-SMC-intersect	RUVBL2	FALSE	19	49496705	49519252
ARHGEF26_EC-SMC-intersect	FBXO22	FALSE	15	76196200	76227609
ARHGEF26_EC-SMC-intersect	DHX29	FALSE	5	54552073	54603550
ARHGEF26_EC-SMC-intersect	INPPL1	FALSE	11	71934745	71950149
ARHGEF26_EC-SMC-intersect	PLS3	FALSE	X	114795501	114885181
ARHGEF26_EC-SMC-intersect	U2SURP	FALSE	3	142683339	142779567
ARHGEF26_EC-SMC-intersect	RTCB	FALSE	22	32783569	32808242
ARHGEF26_EC-SMC-intersect	ACTN4	FALSE	19	39138289	39222223
ARHGEF26_EC-SMC-intersect	DYNC1I2	FALSE	2	172543919	172604930
ARHGEF26_EC-SMC-intersect	ESYT2	FALSE	7	158523686	158622944
ARHGEF26_EC-SMC-intersect	MIA3	FALSE	1	222791428	222841354
ARHGEF26_EC-SMC-intersect	HSPH1	FALSE	13	31710762	31736525
ARHGEF26_EC-SMC-intersect	MDH2	FALSE	7	75677369	75696826
ARHGEF26_EC-SMC-intersect	BCKDK	FALSE	16	31117428	31124110
ARHGEF26_EC-SMC-intersect	FOXRED1	FALSE	11	126138950	126148026
ARHGEF26_EC-SMC-intersect	RAB4B	FALSE	19	41284121	41302847
ARHGEF26_EC-SMC-intersect	RPL22L1	FALSE	3	170582664	170588272
ARHGEF26_EC-SMC-intersect	MRPL39	FALSE	21	26957968	26979829
ARHGEF26_EC-SMC-intersect	DDX23	FALSE	12	49223547	49246625
ARHGEF26_EC-SMC-intersect	RPLP0P6	FALSE	2	38708917	38710017
ARHGEF26_EC-SMC-intersect	ARFGEF2	FALSE	20	47538427	47653230
ARHGEF26_EC-SMC-intersect	CLIP2	FALSE	7	73703805	73820273
ARHGEF26_EC-SMC-intersect	EIF1	FALSE	17	39845137	39848920
ARHGEF26_EC-SMC-intersect	BOLA2	FALSE	16	29464914	29466285
ARHGEF26_EC-SMC-intersect	DCAF8	FALSE	1	160185505	160254920
ARHGEF26_EC-SMC-intersect	PDIA3	FALSE	15	44038590	44065477
ARHGEF26_EC-SMC-intersect	PSMC4	FALSE	19	40476912	40487348
ARHGEF26_EC-SMC-intersect	MTHFD1L	FALSE	6	151186685	151423023
ARHGEF26_EC-SMC-intersect	SNRPN	FALSE	15	25068794	25223870
ARHGEF26_EC-SMC-intersect	MMRN1	FALSE	4	90800683	90875780
ARHGEF26_EC-SMC-intersect	CFL2	FALSE	14	35179593	35184029
ARHGEF26_EC-SMC-intersect	RPS18	FALSE	6	33239787	33244287
ARHGEF26_EC-SMC-intersect	FASN	FALSE	17	80036214	80056208
ARHGEF26_EC-SMC-intersect	IGF2BP3	FALSE	7	23349828	23510086
ARHGEF26_EC-SMC-intersect	GSPT1	FALSE	16	11961985	12009939
ARHGEF26_EC-SMC-intersect	IFT27	FALSE	22	37154246	37172300
ARHGEF26_EC-SMC-intersect	TBC1D5	FALSE	3	17198654	18486309
ARHGEF26_EC-SMC-intersect	RAB3IP	FALSE	12	70132461	70216984
ARHGEF26_EC-SMC-intersect	HSPE1	FALSE	2	198364718	198368181
ARHGEF26_EC-SMC-intersect	BCAP31	FALSE	X	152965947	152990152
ARHGEF26_EC-SMC-intersect	ATP1A1	FALSE	1	116915290	116952883
ARHGEF26_EC-SMC-intersect	TXNRD1	FALSE	12	104609557	104744061
ARHGEF26_EC-SMC-intersect	RPS6	FALSE	9	19375713	19380252
ARHGEF26_EC-SMC-intersect	MRPS26	FALSE	20	3026591	3028900
ARHGEF26_EC-SMC-intersect	ERP29	FALSE	12	112451120	112461255
ARHGEF26_EC-SMC-intersect	PABPC4	FALSE	1	40026488	40042462
ARHGEF26_EC-SMC-intersect	TGM3	FALSE	20	2276647	2321724
ARHGEF26_EC-SMC-intersect	MRPS16	FALSE	10	75006510	75012451
ARHGEF26_EC-SMC-intersect	JUP	FALSE	17	39775692	39943183
ARHGEF26_EC-SMC-intersect	GFPT1	FALSE	2	69546905	69614382
ARHGEF26_EC-SMC-intersect	DICER1	FALSE	14	95552565	95624347
ARHGEF26_EC-SMC-intersect	HELZ2	FALSE	20	62189439	62205592
ARHGEF26_EC-SMC-intersect	POLD3	FALSE	11	74204896	74380162
ARHGEF26_EC-SMC-intersect	PNISR	FALSE	6	99845927	99873207
ARHGEF26_EC-SMC-intersect	MRPL41	FALSE	9	140445651	140447007
ARHGEF26_EC-SMC-intersect	CSRP2	FALSE	12	77252495	77272840
ARHGEF26_EC-SMC-intersect	CCN1	FALSE	1	86046444	86049645
ARHGEF26_EC-SMC-intersect	CABLES1	FALSE	18	20714528	20840431
ARHGEF26_EC-SMC-intersect	DNAJC8	FALSE	1	28525967	28559536
ARHGEF26_EC-SMC-intersect	H2BC3	FALSE	6	26043455	26043885
ARHGEF26_EC-SMC-intersect	FBXO30	FALSE	6	146114638	146135889
ARHGEF26_EC-SMC-intersect	BRCA2	FALSE	13	32889611	32973805
ARHGEF26_EC-SMC-intersect	FRYL	FALSE	4	48499378	48782339
ARHGEF26_EC-SMC-intersect	PABPC1	FALSE	8	101698044	101735037
ARHGEF26_EC-SMC-intersect	DYNC1LI1	FALSE	3	32567463	32612366
ARHGEF26_EC-SMC-intersect	DNAJB11	FALSE	3	186285192	186315061
ARHGEF26_EC-SMC-intersect	PPIL4	FALSE	6	149825869	149867174
ARHGEF26_EC-SMC-intersect	MGST1	FALSE	12	16500076	16762193
ARHGEF26_EC-SMC-intersect	SLC39A7	FALSE	6	33168222	33172216
ARHGEF26_EC-SMC-intersect	DRG1	FALSE	22	31795509	31924726
ARHGEF26_EC-SMC-intersect	GPBP1	FALSE	5	56469775	56560506
ARHGEF26_EC-SMC-intersect	YPEL5	FALSE	2	30369807	30383399
ARHGEF26_EC-SMC-intersect	RHOG	FALSE	11	3848208	3862213
ARHGEF26_EC-SMC-intersect	PRDX2	FALSE	19	12907634	12912694
ARHGEF26_EC-SMC-intersect	VPS16	FALSE	20	2821349	2847378
ARHGEF26_EC-SMC-intersect	NUMA1	FALSE	11	71713910	71791739
ARHGEF26_EC-SMC-intersect	ANKRD28	FALSE	3	15708743	15901278
ARHGEF26_EC-SMC-intersect	PSMC5	FALSE	17	61904512	61909379
ARHGEF26_EC-SMC-intersect	GPATCH11	FALSE	2	37311594	37326387
ARHGEF26_EC-SMC-intersect	GNG12	FALSE	1	68167149	68299150
ARHGEF26_EC-SMC-intersect	STOML2	FALSE	9	35099888	35103154
ARHGEF26_EC-SMC-intersect	BAG2	FALSE	6	57037124	57054631
ARHGEF26_EC-SMC-intersect	MMTAG2	FALSE	1	228288427	228293112
ARHGEF26_EC-SMC-intersect	PRPS1	FALSE	X	106871737	106894256
ARHGEF26_EC-SMC-intersect	MAPK1	FALSE	22	22108789	22221970
ARHGEF26_EC-SMC-intersect	RAB5B	FALSE	12	56367697	56388490
ARHGEF26_EC-SMC-intersect	MTOR	FALSE	1	11166592	11322564
ARHGEF26_EC-SMC-intersect	AP3S1	FALSE	5	115177178	115249778
ARHGEF26_EC-SMC-intersect	DPYSL3	FALSE	5	146770374	146889619
ARHGEF26_EC-SMC-intersect	NUMB	FALSE	14	73741815	73930348
ARHGEF26_EC-SMC-intersect	PJA2	FALSE	5	108670410	108745695
ARHGEF26_EC-SMC-intersect	KLHDC4	FALSE	16	87730091	87799598
ARHGEF26_EC-SMC-intersect	PPIP5K2	FALSE	5	102455853	102548500
ARHGEF26_EC-SMC-intersect	TRIR	FALSE	19	12841454	12845589
ARHGEF26_EC-SMC-intersect	LRRC59	FALSE	17	48452420	48474914
ARHGEF26_EC-SMC-intersect	CTTNBP2NL	FALSE	1	112938803	113006078
ARHGEF26_EC-SMC-intersect	RAP1A	FALSE	1	112084840	112259313
ARHGEF26_EC-SMC-intersect	PHB2	FALSE	12	7074490	7079988
ARHGEF26_EC-SMC-intersect	AGTPBP1	FALSE	9	88161455	88356944
ARHGEF26_EC-SMC-intersect	HSP90B1	FALSE	12	104323885	104347423
ARHGEF26_EC-SMC-intersect	SNRPD1	FALSE	18	19192228	19210417
ARHGEF26_EC-SMC-intersect	STAB1	FALSE	3	52529354	52558511
ARHGEF26_EC-SMC-intersect	NFKB1	FALSE	4	103422486	103538459
ARHGEF26_EC-SMC-intersect	LAMC1	FALSE	1	182992595	183114727
ARHGEF26_EC-SMC-intersect	PPP1R12A	FALSE	12	80167343	80329240
ARHGEF26_EC-SMC-intersect	GNL1	FALSE	6	30509154	30524951
ARHGEF26_EC-SMC-intersect	HBA2	FALSE	16	222846	223709
ARHGEF26_EC-SMC-intersect	NUDT4	FALSE	12	93771659	93797024
ARHGEF26_EC-SMC-intersect	RGPD8	FALSE	2	113127669	113192065
ARHGEF26_EC-SMC-intersect	CALML5	FALSE	10	5540658	5541533
ARHGEF26_EC-SMC-intersect	RPS7	FALSE	2	3622795	3628509
ARHGEF26_EC-SMC-intersect	SMARCC1	FALSE	3	47626762	47823596
ARHGEF26_EC-SMC-intersect	LMNB2	FALSE	19	2427636	2456994
ARHGEF26_EC-SMC-intersect	CIRBP	FALSE	19	1259384	1274879
ARHGEF26_EC-SMC-intersect	FOCAD	FALSE	9	20658308	20995954
ARHGEF26_EC-SMC-intersect	IGKV4-1	FALSE	2	89184913	89185669
ARHGEF26_EC-SMC-intersect	RAB1B	FALSE	11	66036004	66044963
ARHGEF26_EC-SMC-intersect	NRAS	FALSE	1	115247090	115259515
ARHGEF26_EC-SMC-intersect	SF3B3	FALSE	16	70557691	70608820
ARHGEF26_EC-SMC-intersect	NF2	FALSE	22	29999545	30094587
ARHGEF26_EC-SMC-intersect	RTF1	FALSE	15	41700606	41775761
ARHGEF26_EC-SMC-intersect	RPL36A	FALSE	X	100645812	100651105
ARHGEF26_EC-SMC-intersect	THYN1	FALSE	11	134118173	134123264
ARHGEF26_EC-SMC-intersect	PHGDH	FALSE	1	120202421	120286838
ARHGEF26_EC-SMC-intersect	VWA8	FALSE	13	42140973	42535256
ARHGEF26_EC-SMC-intersect	STK4	FALSE	20	43595115	43708600
ARHGEF26_EC-SMC-intersect	DNAJC13	FALSE	3	132136370	132257876
ARHGEF26_EC-SMC-intersect	USP47	FALSE	11	11862970	11980870
ARHGEF26_EC-SMC-intersect	GOLGA3	FALSE	12	133345495	133405444
ARHGEF26_EC-SMC-intersect	EIF2AK3	FALSE	2	88856259	88927094
ARHGEF26_EC-SMC-intersect	TNFAIP8L1	FALSE	19	4639530	4655580
ARHGEF26_EC-SMC-intersect	KTN1	FALSE	14	56025790	56168244
ARHGEF26_EC-SMC-intersect	PPIH	FALSE	1	43124096	43142429
ARHGEF26_EC-SMC-intersect	NAP1L1	FALSE	12	76438670	76478813
ARHGEF26_EC-SMC-intersect	CKAP4	FALSE	12	106631655	106698057
ARHGEF26_EC-SMC-intersect	CKAP5	FALSE	11	46764598	46867847
ARHGEF26_EC-SMC-intersect	ATP5IF1	FALSE	1	28562602	28564616
ARHGEF26_EC-SMC-intersect	STT3B	FALSE	3	31574130	31679112
ARHGEF26_EC-SMC-intersect	PRRC2A	FALSE	6	31588497	31605548
ARHGEF26_EC-SMC-intersect	UGGT1	FALSE	2	128848774	128953251
ARHGEF26_EC-SMC-intersect	RPS23	FALSE	5	81569177	81574396
ARHGEF26_EC-SMC-intersect	DUT	FALSE	15	48623208	48635570
ARHGEF26_EC-SMC-intersect	EDF1	FALSE	9	139756571	139760738
ARHGEF26_EC-SMC-intersect	RCN1	FALSE	11	31833939	32127301
ARHGEF26_EC-SMC-intersect	ARPC2	FALSE	2	219081817	219119079
ARHGEF26_EC-SMC-intersect	AGPS	FALSE	2	178257372	178408564
ARHGEF26_EC-SMC-intersect	LRP1	FALSE	12	57522276	57607134
ARHGEF26_EC-SMC-intersect	MRPS35	FALSE	12	27863706	27909228
ARHGEF26_EC-SMC-intersect	ATP5F1A	FALSE	18	43664110	43684300
ARHGEF26_EC-SMC-intersect	NTPCR	FALSE	1	233086351	233119628
ARHGEF26_EC-SMC-intersect	PLG	FALSE	6	161123270	161174347
ARHGEF26_EC-SMC-intersect	VARS1	FALSE	6	31745295	31763730
ARHGEF26_EC-SMC-intersect	SNIP1	FALSE	1	38000050	38019903
ARHGEF26_EC-SMC-intersect	MCU	FALSE	10	74451889	74647452
ARHGEF26_EC-SMC-intersect	CNBP	FALSE	3	128888327	128902765
ARHGEF26_EC-SMC-intersect	CAV2	FALSE	7	115927434	116148595
ARHGEF26_EC-SMC-intersect	LARS1	FALSE	5	145492601	145562223
ARHGEF26_EC-SMC-intersect	PUM1	FALSE	1	31404353	31538838
ARHGEF26_EC-SMC-intersect	MRPS6	FALSE	21	35445524	35515334
ARHGEF26_EC-SMC-intersect	COPG2	FALSE	7	130146089	130353598
ARHGEF26_EC-SMC-intersect	HSP90AB4P	FALSE	15	58982650	58985478
ARHGEF26_EC-SMC-intersect	RBBP4	FALSE	1	33116743	33151812
ARHGEF26_EC-SMC-intersect	COPE	FALSE	19	19010323	19030206
ARHGEF26_EC-SMC-intersect	DDX42	FALSE	17	61850963	61896677
ARHGEF26_EC-SMC-intersect	RBMS1	FALSE	2	161128662	161350305
ARHGEF26_EC-SMC-intersect	RTN4	FALSE	2	55199325	55339757
ARHGEF26_EC-SMC-intersect	DPY19L1	FALSE	7	34968488	35077883
ARHGEF26_EC-SMC-intersect	LUC7L2	FALSE	7	139025105	139108198
ARHGEF26_EC-SMC-intersect	PDLIM4	FALSE	5	131593364	131609147
ARHGEF26_EC-SMC-intersect	PSMD9	FALSE	12	122326637	122356203
ARHGEF26_EC-SMC-intersect	KCTD5	FALSE	16	2732476	2759031
ARHGEF26_EC-SMC-intersect	RAI14	FALSE	5	34656342	34832732
ARHGEF26_EC-SMC-intersect	PDIA5	FALSE	3	122785909	122944074
ARHGEF26_EC-SMC-intersect	SF3B1	FALSE	2	198254508	198299815
ARHGEF26_EC-SMC-intersect	CDK2	FALSE	12	56360553	56366568
ARHGEF26_EC-SMC-intersect	PGAM1	FALSE	10	99185917	99193198
ARHGEF26_EC-SMC-intersect	RPL37	FALSE	5	40825364	40835437
ARHGEF26_EC-SMC-intersect	KHSRP	FALSE	19	6413359	6424805
ARHGEF26_EC-SMC-intersect	ZNF451	FALSE	6	56951642	57035105
ARHGEF26_EC-SMC-intersect	GAS6	FALSE	13	114523522	114567046
ARHGEF26_EC-SMC-intersect	FXR1	FALSE	3	180585929	180700541
ARHGEF26_EC-SMC-intersect	SEPTIN2	FALSE	2	242254515	242293442
ARHGEF26_EC-SMC-intersect	RBM39	FALSE	20	34291531	34330234
ARHGEF26_EC-SMC-intersect	EPPK1	FALSE	8	144939492	144952632
ARHGEF26_EC-SMC-intersect	PMS1	FALSE	2	190649107	190742355
ARHGEF26_EC-SMC-intersect	PHF5A	FALSE	22	41855721	41864729
ARHGEF26_EC-SMC-intersect	SNX9	FALSE	6	158244296	158366109
ARHGEF26_EC-SMC-intersect	SPTLC1	FALSE	9	94794281	94877666
ARHGEF26_EC-SMC-intersect	H3C15	FALSE	1	149824181	149825836
ARHGEF26_EC-SMC-intersect	MKLN1	FALSE	7	130794855	131181395
ARHGEF26_EC-SMC-intersect	TGFBI	FALSE	5	135364584	135399507
ARHGEF26_EC-SMC-intersect	STOM	FALSE	9	124101355	124132531
ARHGEF26_EC-SMC-intersect	BCR	FALSE	22	23521891	23660224
ARHGEF26_EC-SMC-intersect	COPZ1	FALSE	12	54694986	54745633
ARHGEF26_EC-SMC-intersect	MT1E	FALSE	16	56659387	56661024
ARHGEF26_EC-SMC-intersect	GTF3C5	FALSE	9	135906076	135933890
ARHGEF26_EC-SMC-intersect	H2AC18	FALSE	1	149822643	149823191
ARHGEF26_EC-SMC-intersect	YWHAZ	FALSE	8	101928753	101965616
ARHGEF26_EC-SMC-intersect	SMAD1	FALSE	4	146402346	146479231
ARHGEF26_EC-SMC-intersect	KCTD2	FALSE	17	73028670	73061984
ARHGEF26_EC-SMC-intersect	HOMER3	FALSE	19	19040010	19052070
ARHGEF26_EC-SMC-intersect	LTBP2	FALSE	14	74964873	75079306
ARHGEF26_EC-SMC-intersect	PHLDA1	FALSE	12	76419227	76427712
ARHGEF26_EC-SMC-intersect	MYL12B	FALSE	18	3261907	3278282
ARHGEF26_EC-SMC-intersect	TUBA4A	FALSE	2	220114433	220142892
ARHGEF26_EC-SMC-intersect	ATP5F1B	FALSE	12	57031959	57039798
ARHGEF26_EC-SMC-intersect	SREK1IP1	FALSE	5	64013971	64064512
ARHGEF26_EC-SMC-intersect	FXR2	FALSE	17	7494548	7518189
ARHGEF26_EC-SMC-intersect	PHAX	FALSE	5	125935960	125962944
ARHGEF26_EC-SMC-intersect	ZYX	FALSE	7	143078173	143088204
ARHGEF26_EC-SMC-intersect	MRPS11	FALSE	15	89010684	89022222
ARHGEF26_EC-SMC-intersect	ARHGEF2	FALSE	1	155916630	155976861
ARHGEF26_EC-SMC-intersect	USP7	FALSE	16	8985951	9058371
ARHGEF26_EC-SMC-intersect	EIF3K	FALSE	19	39109735	39127595
ARHGEF26_EC-SMC-intersect	RAN	FALSE	12	131356424	131362223
ARHGEF26_EC-SMC-intersect	NUDCD1	FALSE	8	110253148	110346614
ARHGEF26_EC-SMC-intersect	TUBG1	FALSE	17	40761694	40767252
ARHGEF26_EC-SMC-intersect	EPB41L3	FALSE	18	5392383	5630699
ARHGEF26_EC-SMC-intersect	KATNBL1	FALSE	15	34432875	34502297
ARHGEF26_EC-SMC-intersect	POGLUT3	FALSE	11	108342832	108369159
ARHGEF26_EC-SMC-intersect	COMT	FALSE	22	19929130	19957498
ARHGEF26_EC-SMC-intersect	PRKAR1A	FALSE	17	66507921	66547460
ARHGEF26_EC-SMC-intersect	GLYR1	FALSE	16	4853204	4897343
ARHGEF26_EC-SMC-intersect	MLLT11	FALSE	1	151030234	151040970
ARHGEF26_EC-SMC-intersect	SF1	FALSE	11	64532078	64546258
ARHGEF26_EC-SMC-intersect	LDHB	FALSE	12	21788276	21910791
ARHGEF26_EC-SMC-intersect	AARS1	FALSE	16	70286198	70323446
ARHGEF26_EC-SMC-intersect	TF	FALSE	3	133464800	133497850
ARHGEF26_EC-SMC-intersect	PRPF3	FALSE	1	150293925	150325671
ARHGEF26_EC-SMC-intersect	NDUFS4	FALSE	5	52856463	52979168
ARHGEF26_EC-SMC-intersect	PSMB5	FALSE	14	23485752	23504439
ARHGEF26_EC-SMC-intersect	EIF5B	FALSE	2	99953816	100017789
ARHGEF26_EC-SMC-intersect	TUBA3C	FALSE	13	19747910	19755992
ARHGEF26_EC-SMC-intersect	NUP153	FALSE	6	17615269	17706656
ARHGEF26_EC-SMC-intersect	RAB1A	FALSE	2	65297835	65357240
ARHGEF26_EC-SMC-intersect	ALDH18A1	FALSE	10	97365696	97416463
ARHGEF26_EC-SMC-intersect	PYGB	FALSE	20	25228705	25278650
ARHGEF26_EC-SMC-intersect	RABEP2	FALSE	16	28915742	28947847
ARHGEF26_EC-SMC-intersect	GTF3C1	FALSE	16	27470876	27561234
ARHGEF26_EC-SMC-intersect	IMMT	FALSE	2	86371055	86422893
ARHGEF26_EC-SMC-intersect	MFAP1	FALSE	15	44096690	44117000
ARHGEF26_EC-SMC-intersect	RHOA	FALSE	3	49396578	49450431
ARHGEF26_EC-SMC-intersect	UBA52	FALSE	19	18682540	18688360
ARHGEF26_EC-SMC-intersect	DDX6	FALSE	11	118620034	118661858
ARHGEF26_EC-SMC-intersect	NPLOC4	FALSE	17	79523913	79615495
ARHGEF26_EC-SMC-intersect	SEC31A	FALSE	4	83739814	83822319
ARHGEF26_EC-SMC-intersect	TBL1XR1	FALSE	3	176737143	176915261
ARHGEF26_EC-SMC-intersect	HADHB	FALSE	2	26466038	26513336
ARHGEF26_EC-SMC-intersect	H1-5	FALSE	6	27834570	27835359
ARHGEF26_EC-SMC-intersect	RHOC	FALSE	1	113243728	113250056
ARHGEF26_EC-SMC-intersect	LBR	FALSE	1	225589204	225616627
ARHGEF26_EC-SMC-intersect	IPO4	FALSE	14	24649425	24658170
ARHGEF26_EC-SMC-intersect	IGKV2D-29	FALSE	2	89986352	89987081
ARHGEF26_EC-SMC-intersect	UBE2L3	FALSE	22	21903736	21978323
ARHGEF26_EC-SMC-intersect	TRIP11	FALSE	14	92432335	92507240
ARHGEF26_EC-SMC-intersect	MAP2K2	FALSE	19	4090319	4124126
ARHGEF26_EC-SMC-intersect	SLC25A13	FALSE	7	95749532	95951459
ARHGEF26_EC-SMC-intersect	SSR4	FALSE	X	153058971	153063960
ARHGEF26_EC-SMC-intersect	RAB5A	FALSE	3	19988571	20026667
ARHGEF26_EC-SMC-intersect	DLST	FALSE	14	75348594	75370448
ARHGEF26_EC-SMC-intersect	PSMD7	FALSE	16	74330673	74340186
ARHGEF26_EC-SMC-intersect	GID8	FALSE	20	61569471	61576996
ARHGEF26_EC-SMC-intersect	NCBP2	FALSE	3	196662273	196669468
ARHGEF26_EC-SMC-intersect	MRPL1	FALSE	4	78783674	78873944
ARHGEF26_EC-SMC-intersect	IGKV2-30	FALSE	2	89544264	89545049
ARHGEF26_EC-SMC-intersect	RPL27A	FALSE	11	8703958	8736306
ARHGEF26_EC-SMC-intersect	RNF20	FALSE	9	104296133	104325622
ARHGEF26_EC-SMC-intersect	TMSB4X	FALSE	X	12993227	12995346
ARHGEF26_EC-SMC-intersect	PPIG	FALSE	2	170440850	170497916
ARHGEF26_EC-SMC-intersect	SREK1	FALSE	5	65435799	65479443
ARHGEF26_EC-SMC-intersect	P4HA1	FALSE	10	74766975	74856732
ARHGEF26_EC-SMC-intersect	ITCH	FALSE	20	32951041	33099198
ARHGEF26_EC-SMC-intersect	LMF2	FALSE	22	50941376	50946135
ARHGEF26_EC-SMC-intersect	LSM4	FALSE	19	18417040	18434084
ARHGEF26_EC-SMC-intersect	PPP2CB	FALSE	8	30631973	30671830
ARHGEF26_EC-SMC-intersect	IGF2BP1	FALSE	17	47074774	47133012
ARHGEF26_EC-SMC-intersect	PSMD13	FALSE	11	236546	252983
ARHGEF26_EC-SMC-intersect	AP2A1	FALSE	19	50270225	50310370
ARHGEF26_EC-SMC-intersect	PTRH1	FALSE	9	130455257	130487152
ARHGEF26_EC-SMC-intersect	HP	FALSE	16	72088491	72094954
ARHGEF26_EC-SMC-intersect	ALDH1B1	FALSE	9	38392661	38398658
ARHGEF26_EC-SMC-intersect	MRPL28	FALSE	16	417384	420527
ARHGEF26_EC-SMC-intersect	ABCE1	FALSE	4	146019084	146050331
ARHGEF26_EC-SMC-intersect	XPOT	FALSE	12	64798130	64844907
ARHGEF26_EC-SMC-intersect	PPP4C	FALSE	16	30087299	30096698
ARHGEF26_EC-SMC-intersect	SRRT	FALSE	7	100472733	100486285
ARHGEF26_EC-SMC-intersect	RPS27L	FALSE	1	153963235	153964626
ARHGEF26_EC-SMC-intersect	OBI1	FALSE	13	79188426	79233314
ARHGEF26_EC-SMC-intersect	SLC4A1AP	FALSE	2	27886338	27917840
ARHGEF26_EC-SMC-intersect	DSTN	FALSE	20	17550508	17590564
ARHGEF26_EC-SMC-intersect	PIP5K1C	FALSE	19	3630181	3700477
ARHGEF26_EC-SMC-intersect	CBX3	FALSE	7	26240782	26252976
ARHGEF26_EC-SMC-intersect	CTSC	FALSE	11	88026760	88070955
ARHGEF26_EC-SMC-intersect	FOXP1	FALSE	3	71003844	71633140
ARHGEF26_EC-SMC-intersect	TFPI2	FALSE	7	93514709	93520303
ARHGEF26_EC-SMC-intersect	CFL1	FALSE	11	65590493	65629497
ARHGEF26_EC-SMC-intersect	RBM10	FALSE	X	47004268	47046212
ARHGEF26_EC-SMC-intersect	AP1B1	FALSE	22	29723669	29819168
ARHGEF26_EC-SMC-intersect	LIMD1	FALSE	3	45596886	45727830
ARHGEF26_EC-SMC-intersect	MRPL23	FALSE	11	1968508	2005752
ARHGEF26_EC-SMC-intersect	VPS13B	FALSE	8	100025494	100889808
ARHGEF26_EC-SMC-intersect	RPS27	FALSE	1	153963235	153964626
ARHGEF26_EC-SMC-intersect	RTRAF	FALSE	14	52456193	52471420
ARHGEF26_EC-SMC-intersect	PPP1CA	FALSE	11	67165654	67188654
ARHGEF26_EC-SMC-intersect	PSMD8	FALSE	19	38865176	38874464
ARHGEF26_EC-SMC-intersect	SHROOM4	FALSE	X	50334647	50557302
ARHGEF26_EC-SMC-intersect	GCDH	FALSE	19	13001840	13025021
ARHGEF26_EC-SMC-intersect	YME1L1	FALSE	10	27399383	27444195
ARHGEF26_EC-SMC-intersect	PDAP1	FALSE	7	98989671	99006452
ARHGEF26_EC-SMC-intersect	H3-2	FALSE	1	149400086	149400542
ARHGEF26_EC-SMC-intersect	MRPL37	FALSE	1	54649714	54691137
ARHGEF26_EC-SMC-intersect	THOC2	FALSE	X	122734412	122866906
ARHGEF26_EC-SMC-intersect	MRPL15	FALSE	8	55047770	55060461
ARHGEF26_EC-SMC-intersect	FKBP5	FALSE	6	35541362	35696360
ARHGEF26_EC-SMC-intersect	CARM1	FALSE	19	10982189	11033453
ARHGEF26_EC-SMC-intersect	CDC42BPB	FALSE	14	103398716	103523799
ARHGEF26_EC-SMC-intersect	RPL32	FALSE	3	12875984	12883087
ARHGEF26_EC-SMC-intersect	DDX19A	FALSE	16	70380732	70407286
ARHGEF26_EC-SMC-intersect	DCAF5	FALSE	14	69517598	69619867
ARHGEF26_EC-SMC-intersect	KARS1	FALSE	16	75661622	75682541
ARHGEF26_EC-SMC-intersect	HSD17B12	FALSE	11	43577986	43878167
ARHGEF26_EC-SMC-intersect	EIF2B5	FALSE	3	183852826	184402546
ARHGEF26_EC-SMC-intersect	CCDC50	FALSE	3	191046866	191116459
ARHGEF26_EC-SMC-intersect	TOMM22	FALSE	22	39077953	39080818
ARHGEF26_EC-SMC-intersect	SMC2	FALSE	9	106856541	106903698
ARHGEF26_EC-SMC-intersect	ZNF706	FALSE	8	102190106	102218421
ARHGEF26_EC-SMC-intersect	PRSS3P2	FALSE	7	142478757	142482400
ARHGEF26_EC-SMC-intersect	ARAP3	FALSE	5	141032968	141061788
ARHGEF26_EC-SMC-intersect	SFSWAP	FALSE	12	132195626	132284282
ARHGEF26_EC-SMC-intersect	RANBP2	FALSE	2	109335937	109402267
ARHGEF26_EC-SMC-intersect	SERBP1	FALSE	1	67873493	67896098
ARHGEF26_EC-SMC-intersect	LOX	FALSE	5	121398890	121413980
ARHGEF26_EC-SMC-intersect	AP2A2	FALSE	11	924894	1012239
ARHGEF26_EC-SMC-intersect	LUZP1	FALSE	1	23410516	23504301
ARHGEF26_EC-SMC-intersect	H2AJ	FALSE	12	14927270	14930936
ARHGEF26_EC-SMC-intersect	SIPA1L1	FALSE	14	71787166	72207946
ARHGEF26_EC-SMC-intersect	MRPS2	FALSE	9	138391830	138396519
ARHGEF26_EC-SMC-intersect	TAGLN	FALSE	11	117070037	117075498
ARHGEF26_EC-SMC-intersect	EXOC1	FALSE	4	56719782	56771200
ARHGEF26_EC-SMC-intersect	MSH2	FALSE	2	47630108	47789450
ARHGEF26_EC-SMC-intersect	EIF1AX	FALSE	X	20142636	20159962
ARHGEF26_EC-SMC-intersect	NDE1	FALSE	16	15737124	15820210
ARHGEF26_EC-SMC-intersect	CGNL1	FALSE	15	57668165	57842925
ARHGEF26_EC-SMC-intersect	GAK	FALSE	4	843064	926161
ARHGEF26_EC-SMC-intersect	HRNR	FALSE	1	152184558	152196669
ARHGEF26_EC-SMC-intersect	DHX35	FALSE	20	37590942	37668366
ARHGEF26_EC-SMC-intersect	BRD9	FALSE	5	850406	892939
ARHGEF26_EC-SMC-intersect	ATXN10	FALSE	22	46067678	46241187
ARHGEF26_EC-SMC-intersect	RPS12	FALSE	6	133135580	133138703
ARHGEF26_EC-SMC-intersect	RBM5	FALSE	3	50126341	50156454
ARHGEF26_EC-SMC-intersect	NKAP	FALSE	X	119059014	119077735
ARHGEF26_EC-SMC-intersect	ATP5MG	FALSE	11	118271869	118302211
ARHGEF26_EC-SMC-intersect	LMO7	FALSE	13	76194570	76434004
ARHGEF26_EC-SMC-intersect	CAST	FALSE	5	95860971	96115299
ARHGEF26_EC-SMC-intersect	GOLGB1	FALSE	3	121382046	121468602
ARHGEF26_EC-SMC-intersect	ATRX	FALSE	X	76760356	77041702
ARHGEF26_EC-SMC-intersect	PRPS2	FALSE	X	12809474	12842341
ARHGEF26_EC-SMC-intersect	SRP14	FALSE	15	40327940	40331389
ARHGEF26_EC-SMC-intersect	ABCD3	FALSE	1	94883933	94984222
ARHGEF26_EC-SMC-intersect	GIT1	FALSE	17	27900487	27921072
ARHGEF26_EC-SMC-intersect	NME1-NME2	FALSE	17	49230920	49249108
ARHGEF26_EC-SMC-intersect	PURB	FALSE	7	44915896	44924960
ARHGEF26_EC-SMC-intersect	ARL1	FALSE	12	101786898	101801598
ARHGEF26_EC-SMC-intersect	BZW2	FALSE	7	16685756	16746148
ARHGEF26_EC-SMC-intersect	WDR83	FALSE	19	12777614	12786646
ARHGEF26_EC-SMC-intersect	MYO5B	FALSE	18	47349183	47721463
ARHGEF26_EC-SMC-intersect	AGPAT5	FALSE	8	6565878	6617184
ARHGEF26_EC-SMC-intersect	SF3A3	FALSE	1	38422647	38456593
ARHGEF26_EC-SMC-intersect	ATP5PO	FALSE	21	35275757	35288284
ARHGEF26_EC-SMC-intersect	ATP13A1	FALSE	19	19756007	19774502
ARHGEF26_EC-SMC-intersect	PSMB4	FALSE	1	151372010	151374420
ARHGEF26_EC-SMC-intersect	RP9	FALSE	7	33134409	33149013
ARHGEF26_EC-SMC-intersect	NNT	FALSE	5	43602794	43707507
ARHGEF26_EC-SMC-intersect	CDK11B	FALSE	1	1571100	1590473
ARHGEF26_EC-SMC-intersect	TMA16	FALSE	4	164415594	164441691
ARHGEF26_EC-SMC-intersect	CTNND1	FALSE	11	57520715	57587018
ARHGEF26_EC-SMC-intersect	PEX5	FALSE	12	7341281	7371170
ARHGEF26_EC-SMC-intersect	MAEA	FALSE	4	1283639	1333935
ARHGEF26_EC-SMC-intersect	MTMR14	FALSE	3	9691117	9744077
ARHGEF26_EC-SMC-intersect	PDIA4	FALSE	7	148700154	148725733
ARHGEF26_EC-SMC-intersect	RPL5	FALSE	1	93297582	93307481
ARHGEF26_EC-SMC-intersect	RAB7A	FALSE	3	128444965	128533639
ARHGEF26_EC-SMC-intersect	HNRNPU	FALSE	1	245014468	245027844
ARHGEF26_EC-SMC-intersect	PTCD3	FALSE	2	86333305	86369280
ARHGEF26_EC-SMC-intersect	MFN2	FALSE	1	12040238	12073571
ARHGEF26_EC-SMC-intersect	DNAJA2	FALSE	16	46989299	47007699
ARHGEF26_EC-SMC-intersect	QIL1	FALSE	19	5678432	5680907
ARHGEF26_EC-SMC-intersect	RPL17	FALSE	18	47008051	47017956
ARHGEF26_EC-SMC-intersect	CNN2	FALSE	19	1026298	1039068
ARHGEF26_EC-SMC-intersect	BICD2	FALSE	9	95473645	95527094
ARHGEF26_EC-SMC-intersect	KCTD17	FALSE	22	37447779	37459430
ARHGEF26_EC-SMC-intersect	DCTN5	FALSE	16	23652713	23681195
ARHGEF26_EC-SMC-intersect	CTNNA1	FALSE	5	137946656	138270723
ARHGEF26_EC-SMC-intersect	SNRPA	FALSE	19	41256542	41271294
ARHGEF26_EC-SMC-intersect	MATR3	FALSE	5	138609441	138667360
ARHGEF26_EC-SMC-intersect	G6PD	FALSE	X	153759606	153775787
ARHGEF26_EC-SMC-intersect	ATP6V1H	FALSE	8	54628117	54756118
ARHGEF26_EC-SMC-intersect	ZRANB2	FALSE	1	71528974	71546980
ARHGEF26_EC-SMC-intersect	CCDC9	FALSE	19	47759237	47775210
ARHGEF26_EC-SMC-intersect	PTGS2	FALSE	1	186640923	186649559
ARHGEF26_EC-SMC-intersect	GSTP1	FALSE	11	67351066	67354131
ARHGEF26_EC-SMC-intersect	RBM6	FALSE	3	49977440	50137478
ARHGEF26_EC-SMC-intersect	ACACA	FALSE	17	35441923	35766909
ARHGEF26_EC-SMC-intersect	MRPS33	FALSE	7	140705854	140715028
ARHGEF26_EC-SMC-intersect	HSPD1	FALSE	2	198351305	198381461
ARHGEF26_EC-SMC-intersect	DPYSL2	FALSE	8	26371791	26515694
ARHGEF26_EC-SMC-intersect	SHE	FALSE	1	154442248	154474589
ARHGEF26_EC-SMC-intersect	KPNB1	FALSE	17	45726842	45762871
ARHGEF26_EC-SMC-intersect	MRPS14	FALSE	1	174979925	174992561
ARHGEF26_EC-SMC-intersect	LRRFIP1	FALSE	2	238536219	238722325
ARHGEF26_EC-SMC-intersect	SLC25A5	FALSE	X	118602363	118605282
ARHGEF26_EC-SMC-intersect	KIF2A	FALSE	5	61601989	61833076
ARHGEF26_EC-SMC-intersect	HBS1L	FALSE	6	135281516	135424194
ARHGEF26_EC-SMC-intersect	EIF2B4	FALSE	2	27587219	27593353
ARHGEF26_EC-SMC-intersect	RIOK2	FALSE	5	96496571	96518964
ARHGEF26_EC-SMC-intersect	VIRMA	FALSE	8	95500005	95565746
ARHGEF26_EC-SMC-intersect	HDAC2	FALSE	6	114254192	114332472
ARHGEF26_EC-SMC-intersect	SHFL	FALSE	19	10196798	10203928
ARHGEF26_EC-SMC-intersect	DYNC1H1	FALSE	14	102430865	102517129
ARHGEF26_EC-SMC-intersect	IARS2	FALSE	1	220267444	220321380
ARHGEF26_EC-SMC-intersect	DBN1	FALSE	5	176883609	176901402
ARHGEF26_EC-SMC-intersect	MTCH2	FALSE	11	47638867	47664175
ARHGEF26_EC-SMC-intersect	SMG6	FALSE	17	1963133	2207065
ARHGEF26_EC-SMC-intersect	RACK1	FALSE	5	180663909	180675096
ARHGEF26_EC-SMC-intersect	NAA40	FALSE	11	63706431	63724800
ARHGEF26_EC-SMC-intersect	C15ORF40	FALSE	15	83657193	83680393
ARHGEF26_EC-SMC-intersect	PHB	FALSE	17	47481414	47492246
ARHGEF26_EC-SMC-intersect	HHIP	FALSE	4	145567173	145666423
ARHGEF26_EC-SMC-intersect	TRIP13	FALSE	5	892758	919472
ARHGEF26_EC-SMC-intersect	CHD4	FALSE	12	6679249	6716642
ARHGEF26_EC-SMC-intersect	EIF4G1	FALSE	3	184032283	184053146
ARHGEF26_EC-SMC-intersect	ZMAT2	FALSE	5	140078265	140086248
ARHGEF26_EC-SMC-intersect	RBM4	FALSE	11	66384097	66434153
ARHGEF26_EC-SMC-intersect	HCLS1	FALSE	3	121350246	121379774
ARHGEF26_EC-SMC-intersect	LSM8	FALSE	7	117824086	117832878
ARHGEF26_EC-SMC-intersect	ZCCHC17	FALSE	1	31769842	31837783
ARHGEF26_EC-SMC-intersect	CCN2	FALSE	6	132269316	132272518
ARHGEF26_EC-SMC-intersect	GSN	FALSE	9	123970072	124095121
ARHGEF26_EC-SMC-intersect	HDGFRP2	FALSE	19	4472284	4502223
ARHGEF26_EC-SMC-intersect	WRNIP1	FALSE	6	2765648	2787186
ARHGEF26_EC-SMC-intersect	NSF	FALSE	17	44668035	44834830
ARHGEF26_EC-SMC-intersect	PLCB3	FALSE	11	64018995	64036622
ARHGEF26_EC-SMC-intersect	CLIC1	FALSE	6	31698358	31707540
ARHGEF26_EC-SMC-intersect	LIMA1	FALSE	12	50569571	50677329
ARHGEF26_EC-SMC-intersect	CHTF18	FALSE	16	838046	850737
ARHGEF26_EC-SMC-intersect	PTPN1	FALSE	20	49126891	49201299
ARHGEF26_EC-SMC-intersect	BMX	FALSE	X	15482369	15574652
ARHGEF26_EC-SMC-intersect	ANXA6	FALSE	5	150480273	150537443
ARHGEF26_EC-SMC-intersect	GLMN	FALSE	1	92711959	92764544
ARHGEF26_EC-SMC-intersect	CNOT1	FALSE	16	58553855	58663790
ARHGEF26_EC-SMC-intersect	CHMP5	FALSE	9	33264940	33281977
ARHGEF26_EC-SMC-intersect	KIF15	FALSE	3	44803209	44914868
ARHGEF26_EC-SMC-intersect	PLOD3	FALSE	7	100849258	100861701
ARHGEF26_EC-SMC-intersect	RBM27	FALSE	5	145583113	145718814
ARHGEF26_EC-SMC-intersect	SRSF4	FALSE	1	29474255	29508499
ARHGEF26_EC-SMC-intersect	FEN1	FALSE	11	61560109	61564716
ARHGEF26_EC-SMC-intersect	NCBP1	FALSE	9	100395908	100436030
ARHGEF26_EC-SMC-intersect	TRIO	FALSE	5	14143811	14532235
ARHGEF26_EC-SMC-intersect	CAP1	FALSE	1	40505905	40538321
ARHGEF26_EC-SMC-intersect	MMS19	FALSE	10	99218081	99258551
ARHGEF26_EC-SMC-intersect	WDR61	FALSE	15	78570177	78592136
ARHGEF26_EC-SMC-intersect	AHNAK	FALSE	11	62201016	62323707
ARHGEF26_EC-SMC-intersect	ATP5PD	FALSE	17	73034955	73043074
ARHGEF26_EC-SMC-intersect	OAT	FALSE	10	126085872	126107545
ARHGEF26_EC-SMC-intersect	HIP1R	FALSE	12	123319000	123347507
ARHGEF26_EC-SMC-intersect	COL5A1	FALSE	9	137533620	137736686
ARHGEF26_EC-SMC-intersect	SART1	FALSE	11	65729160	65747299
ARHGEF26_EC-SMC-intersect	PGM3	FALSE	6	83870869	83903655
ARHGEF26_EC-SMC-intersect	HSPA12B	FALSE	20	3713314	3733758
ARHGEF26_EC-SMC-intersect	FABP5	FALSE	8	82192598	82197012
ARHGEF26_EC-SMC-intersect	FHL2	FALSE	2	105974169	106054970
ARHGEF26_EC-SMC-intersect	POLR2H	FALSE	3	184079506	184086384
ARHGEF26_EC-SMC-intersect	CARS1	FALSE	11	3022152	3078843
ARHGEF26_EC-SMC-intersect	RPL29	FALSE	3	52027616	52029958
ARHGEF26_EC-SMC-intersect	CYFIP1	FALSE	15	22892005	23006016
ARHGEF26_EC-SMC-intersect	RANBP9	FALSE	6	13621730	13711796
ARHGEF26_EC-SMC-intersect	SLC25A6	FALSE	X	1505045	1511617
ARHGEF26_EC-SMC-intersect	MRTO4	FALSE	1	19578033	19586622
ARHGEF26_EC-SMC-intersect	COPS2	FALSE	15	49398268	49447858
ARHGEF26_EC-SMC-intersect	ARL6IP4	FALSE	12	123464607	123467456
ARHGEF26_EC-SMC-intersect	RPL23	FALSE	17	37004118	37010096
ARHGEF26_EC-SMC-intersect	PTPRK	FALSE	6	128289924	128841870
ARHGEF26_EC-SMC-intersect	DNAJC3	FALSE	13	96329393	96447243
ARHGEF26_EC-SMC-intersect	SRPK2	FALSE	7	104751151	105039755
ARHGEF26_EC-SMC-intersect	NDUFS5	FALSE	1	39491990	39500308
ARHGEF26_EC-SMC-intersect	DDX39A	FALSE	19	14519631	14530192
ARHGEF26_EC-SMC-intersect	DNAJB4	FALSE	1	78444859	78483648
ARHGEF26_EC-SMC-intersect	PLXND1	FALSE	3	129274018	129325661
ARHGEF26_EC-SMC-intersect	DNAJC11	FALSE	1	6694228	6761984
ARHGEF26_EC-SMC-intersect	MRPS23	FALSE	17	55916842	55927417
ARHGEF26_EC-SMC-intersect	EIF3A	FALSE	10	120794356	120840316
ARHGEF26_EC-SMC-intersect	GLG1	FALSE	16	74485856	74641012
ARHGEF26_EC-SMC-intersect	CDC123	FALSE	10	12237964	12292588
ARHGEF26_EC-SMC-intersect	NONO	FALSE	X	70503042	70521018
ARHGEF26_EC-SMC-intersect	COL6A3	FALSE	2	238232646	238323018
ARHGEF26_EC-SMC-intersect	TMEM33	FALSE	4	41937137	41962589
ARHGEF26_EC-SMC-intersect	FAU	FALSE	11	64888100	64889945
ARHGEF26_EC-SMC-intersect	H1-4	FALSE	6	26156559	26157343
ARHGEF26_EC-SMC-intersect	SPAG9	FALSE	17	49039535	49198226
ARHGEF26_EC-SMC-intersect	SERPINH1	FALSE	11	75273101	75283828
ARHGEF26_EC-SMC-intersect	PXDN	FALSE	2	1635659	1748624
ARHGEF26_EC-SMC-intersect	RPS17L	FALSE	15	82821158	82824972
ARHGEF26_EC-SMC-intersect	IGHG4	FALSE	14	106090687	106092403
ARHGEF26_EC-SMC-intersect	TUBA1C	FALSE	12	49582519	49667114
ARHGEF26_EC-SMC-intersect	GNAI1	FALSE	7	79763271	79848718
ARHGEF26_EC-SMC-intersect	POLR2B	FALSE	4	57843888	57897334
ARHGEF26_EC-SMC-intersect	EIF2A	FALSE	3	150264465	150302029
ARHGEF26_EC-SMC-intersect	NFATC1	FALSE	18	77155856	77289325
ARHGEF26_EC-SMC-intersect	CHERP	FALSE	19	16628700	16653341
ARHGEF26_EC-SMC-intersect	EZR	FALSE	6	159186773	159240444
ARHGEF26_EC-SMC-intersect	MRPL2	FALSE	6	43021767	43027544
ARHGEF26_EC-SMC-intersect	FKBP11	FALSE	12	49315301	49320257
ARHGEF26_EC-SMC-intersect	LASP1	FALSE	17	37026112	37078023
ARHGEF26_EC-SMC-intersect	ILK	FALSE	11	6624961	6632102
ARHGEF26_EC-SMC-intersect	SH3BP4	FALSE	2	235860617	235964358
ARHGEF26_EC-SMC-intersect	PAK4	FALSE	19	39616410	39673456
ARHGEF26_EC-SMC-intersect	WDR35	FALSE	2	20110021	20189892
ARHGEF26_EC-SMC-intersect	WDR1	FALSE	4	10075963	10118573
ARHGEF26_EC-SMC-intersect	ERG	FALSE	21	39751949	40033704
ARHGEF26_EC-SMC-intersect	EEF2	FALSE	19	3976054	3985467
ARHGEF26_EC-SMC-intersect	USP28	FALSE	11	113668596	113746292
ARHGEF26_EC-SMC-intersect	MTREX	FALSE	5	54603588	54721409
ARHGEF26_EC-SMC-intersect	CANX	FALSE	5	179105629	179157926
ARHGEF26_EC-SMC-intersect	EIF4ENIF1	FALSE	22	31832963	31892094
ARHGEF26_EC-SMC-intersect	PCK2	FALSE	14	24563262	24579807
ARHGEF26_EC-SMC-intersect	MTA2	FALSE	11	62360686	62369312
ARHGEF26_EC-SMC-intersect	COIL	FALSE	17	55015548	55038415
ARHGEF26_EC-SMC-intersect	PIK3R4	FALSE	3	130397779	130465673
ARHGEF26_EC-SMC-intersect	GFPT2	FALSE	5	179727690	179780387
ARHGEF26_EC-SMC-intersect	U2AF1	FALSE	21	44513066	44527697
ARHGEF26_EC-SMC-intersect	LRPPRC	FALSE	2	44113647	44223144
ARHGEF26_EC-SMC-intersect	CSNK2B	FALSE	6	31633013	31638120
ARHGEF26_EC-SMC-intersect	RSRC2	FALSE	12	122989190	123011547
ARHGEF26_EC-SMC-intersect	GCLM	FALSE	1	94350761	94374966
ARHGEF26_EC-SMC-intersect	PSMD4	FALSE	1	151227179	151239955
ARHGEF26_EC-SMC-intersect	NBAS	FALSE	2	15307032	15701454
ARHGEF26_EC-SMC-intersect	UBAP2L	FALSE	1	154192655	154243986
ARHGEF26_EC-SMC-intersect	PPP1R18	FALSE	6	30644166	30655672
ARHGEF26_EC-SMC-intersect	MYO18A	FALSE	17	27400528	27507430
ARHGEF26_EC-SMC-intersect	H2AC14	FALSE	6	27782080	27782518
ARHGEF26_EC-SMC-intersect	RCC2	FALSE	1	17733256	17766220
ARHGEF26_EC-SMC-intersect	MRPL45	FALSE	17	36452989	36479101
ARHGEF26_EC-SMC-intersect	MMP1	FALSE	11	102660651	102668891
ARHGEF26_EC-SMC-intersect	HSPA4	FALSE	5	132387654	132442141
ARHGEF26_EC-SMC-intersect	TAB3	FALSE	X	30845559	30993201
ARHGEF26_EC-SMC-intersect	PAM16	FALSE	16	4381550	4405608
ARHGEF26_EC-SMC-intersect	TOMM40	FALSE	19	45393826	45406946
ARHGEF26_EC-SMC-intersect	GOLGA2	FALSE	9	131018108	131038274
ARHGEF26_EC-SMC-intersect	SRPRA	FALSE	11	126132814	126139039
ARHGEF26_EC-SMC-intersect	SEC16A	FALSE	9	139334549	139372141
ARHGEF26_EC-SMC-intersect	CALU	FALSE	7	128379346	128411861
ARHGEF26_EC-SMC-intersect	CIR1	FALSE	2	175212750	175260443
ARHGEF26_EC-SMC-intersect	PPP6R2	FALSE	22	50781733	50883514
ARHGEF26_EC-SMC-intersect	TMED1	FALSE	19	10943114	10946994
ARHGEF26_EC-SMC-intersect	TUBB4A	FALSE	19	6494330	6502859
ARHGEF26_EC-SMC-intersect	YES1	FALSE	18	721588	812547
ARHGEF26_EC-SMC-intersect	NUP93	FALSE	16	56764017	56878797
ARHGEF26_EC-SMC-intersect	H2AZ1	FALSE	4	100869242	100871512
ARHGEF26_EC-SMC-intersect	FRG1	FALSE	4	190861943	190884359
ARHGEF26_EC-SMC-intersect	CDV3	FALSE	3	133292574	133309105
ARHGEF26_EC-SMC-intersect	TJP2	FALSE	9	71736209	71870124
ARHGEF26_EC-SMC-intersect	GOLIM4	FALSE	3	167726465	167813763
ARHGEF26_EC-SMC-intersect	RPS25	FALSE	11	118886422	118889401
ARHGEF26_EC-SMC-intersect	CDCP1	FALSE	3	45123770	45187914
ARHGEF26_EC-SMC-intersect	MAT2A	FALSE	2	85766288	85772403
ARHGEF26_EC-SMC-intersect	SKIV2L	FALSE	6	31926857	31937532
ARHGEF26_EC-SMC-intersect	WDFY3	FALSE	4	85590704	85887544
ARHGEF26_EC-SMC-intersect	MRPS18C	FALSE	4	84377085	84390888
ARHGEF26_EC-SMC-intersect	PELO	FALSE	5	52083774	52099880
ARHGEF26_EC-SMC-intersect	SELH	FALSE	11	57508825	57510986
ARHGEF26_EC-SMC-intersect	MTA3	FALSE	2	42721709	42984087
ARHGEF26_EC-SMC-intersect	IQGAP1	FALSE	15	90931450	91045475
ARHGEF26_EC-SMC-intersect	FAM98B	FALSE	15	38746328	38779911
ARHGEF26_EC-SMC-intersect	EIF2S1	FALSE	14	67826714	67853233
ARHGEF26_EC-SMC-intersect	COPRS	FALSE	17	30178883	30186356
ARHGEF26_EC-SMC-intersect	RANGAP1	FALSE	22	41641615	41682255
ARHGEF26_EC-SMC-intersect	UBAP2	FALSE	9	33921691	34048947
ARHGEF26_EC-SMC-intersect	IGKV2D-24	FALSE	2	90043637	90044439
ARHGEF26_EC-SMC-intersect	SNRPE	FALSE	1	203830731	203839678
ARHGEF26_EC-SMC-intersect	CXORF56	FALSE	X	118672112	118699397
ARHGEF26_EC-SMC-intersect	TBC1D10B	FALSE	16	30368423	30381585
ARHGEF26_EC-SMC-intersect	PSMC3	FALSE	11	47440320	47447993
ARHGEF26_EC-SMC-intersect	TAF15	FALSE	17	34136459	34191619
ARHGEF26_EC-SMC-intersect	TXN2	FALSE	22	36863083	36878077
ARHGEF26_EC-SMC-intersect	MRPS7	FALSE	17	73257755	73262454
ARHGEF26_EC-SMC-intersect	YBX3	FALSE	12	10851683	10875911
ARHGEF26_EC-SMC-intersect	SEC23A	FALSE	14	39501123	39578850
ARHGEF26_EC-SMC-intersect	SLC25A24	FALSE	1	108676658	108743471
ARHGEF26_EC-SMC-intersect	CALR	FALSE	19	13049392	13055303
ARHGEF26_EC-SMC-intersect	EDC3	FALSE	15	74922899	74988633
ARHGEF26_EC-SMC-intersect	MRRF	FALSE	9	125026882	125085743
ARHGEF26_EC-SMC-intersect	DDX1	FALSE	2	15731302	15771235
ARHGEF26_EC-SMC-intersect	CALM2	FALSE	14	90862846	90874605
ARHGEF26_EC-SMC-intersect	EEF1A2	FALSE	20	62119366	62130505
ARHGEF26_EC-SMC-intersect	SUPT16H	FALSE	14	21819631	21852425
ARHGEF26_EC-SMC-intersect	SERPINB3	FALSE	18	61322431	61329197
ARHGEF26_EC-SMC-intersect	GIGYF2	FALSE	2	233562009	233725285
ARHGEF26_EC-SMC-intersect	RPS15	FALSE	19	1438358	1440583
ARHGEF26_EC-SMC-intersect	SAP18	FALSE	13	21714653	21723221
ARHGEF26_EC-SMC-intersect	RPS19	FALSE	19	42363988	42376994
ARHGEF26_EC-SMC-intersect	TKT	FALSE	3	53258723	53290068
ARHGEF26_EC-SMC-intersect	GMPPA	FALSE	2	220363589	220371710
ARHGEF26_EC-SMC-intersect	CIAO2B	FALSE	16	66965958	66968326
ARHGEF26_EC-SMC-intersect	NUMBL	FALSE	19	41172596	41196877
ARHGEF26_EC-SMC-intersect	CLPX	FALSE	15	65440557	65477680
ARHGEF26_EC-SMC-intersect	EIF3L	FALSE	22	38244875	38285414
ARHGEF26_EC-SMC-intersect	RCN2	FALSE	15	77223960	77242601
ARHGEF26_EC-SMC-intersect	SNRPA1	FALSE	15	101821715	101835487
ARHGEF26_EC-SMC-intersect	RPS28	FALSE	19	8386042	8388224
ARHGEF26_EC-SMC-intersect	HUWE1	FALSE	X	53559057	53713673
ARHGEF26_EC-SMC-intersect	GPS1	FALSE	17	80008567	80015346
ARHGEF26_EC-SMC-intersect	EDC4	FALSE	16	67906926	67918406
ARHGEF26_EC-SMC-intersect	COPA	FALSE	1	160259063	160313190
ARHGEF26_EC-SMC-intersect	CCDC174	FALSE	3	14693271	14714166
ARHGEF26_EC-SMC-intersect	CCDC88C	FALSE	14	91737667	91884188
ARHGEF26_EC-SMC-intersect	A2M	FALSE	12	9220260	9268825
ARHGEF26_EC-SMC-intersect	UGDH	FALSE	4	39500375	39529931
ARHGEF26_EC-SMC-intersect	AHNAK2	FALSE	14	105403581	105444694
ARHGEF26_EC-SMC-intersect	HSP90AA1	FALSE	14	102547075	102606036
ARHGEF26_EC-SMC-intersect	SFXN3	FALSE	10	102790991	102800998
ARHGEF26_EC-SMC-intersect	PAXBP1	FALSE	21	34106210	34144169
ARHGEF26_EC-SMC-intersect	PPP2R1B	FALSE	11	111597632	111637151
ARHGEF26_EC-SMC-intersect	AP3B1	FALSE	5	77296349	77590579
ARHGEF26_EC-SMC-intersect	ARF4	FALSE	3	57557090	57583947
ARHGEF26_EC-SMC-intersect	TRIP4	FALSE	15	64679947	64747502
ARHGEF26_EC-SMC-intersect	GATAD2B	FALSE	1	153777201	153895451
ARHGEF26_EC-SMC-intersect	COL12A1	FALSE	6	75794042	75915767
ARHGEF26_EC-SMC-intersect	EIF4E2	FALSE	2	233414762	233448354
ARHGEF26_EC-SMC-intersect	PRDX4	FALSE	X	23682379	23704516
ARHGEF26_EC-SMC-intersect	DCTN3	FALSE	9	34613548	34620515
ARHGEF26_EC-SMC-intersect	XRN1	FALSE	3	142025449	142166904
ARHGEF26_EC-SMC-intersect	RAB8A	FALSE	19	16222439	16245044
ARHGEF26_EC-SMC-intersect	RAF1	FALSE	3	12625100	12705725
ARHGEF26_EC-SMC-intersect	ATXN2L	FALSE	16	28834356	28848558
ARHGEF26_EC-SMC-intersect	CCDC124	FALSE	19	18043825	18054800
ARHGEF26_EC-SMC-intersect	GTF3C3	FALSE	2	197627756	197664449
ARHGEF26_EC-SMC-intersect	ACLY	FALSE	17	40023161	40086795
ARHGEF26_EC-SMC-intersect	RHBDF2	FALSE	17	74466973	74497872
ARHGEF26_EC-SMC-intersect	ACTN1	FALSE	14	69340860	69446157
ARHGEF26_EC-SMC-intersect	PUF60	FALSE	8	144898514	144912029
ARHGEF26_EC-SMC-intersect	DST	FALSE	6	56322785	56819426
ARHGEF26_EC-SMC-intersect	GTF2F2	FALSE	13	45694650	45858237
ARHGEF26_EC-SMC-intersect	ACTG1	FALSE	17	79476997	79490873
ARHGEF26_EC-SMC-intersect	HBB	FALSE	11	5246694	5250625
ARHGEF26_EC-SMC-intersect	RAB5C	FALSE	17	40276994	40307035
ARHGEF26_EC-SMC-intersect	PSME2	FALSE	14	24612574	24616779
ARHGEF26_EC-SMC-intersect	CDH2	FALSE	18	25530930	25757410
ARHGEF26_EC-SMC-intersect	EIF3M	FALSE	11	32605344	32627808
ARHGEF26_EC-SMC-intersect	GPX1	FALSE	3	49394609	49396033
ARHGEF26_EC-SMC-intersect	PCNA	FALSE	20	5095599	5107272
ARHGEF26_EC-SMC-intersect	LMAN1	FALSE	18	56995055	57027194
ARHGEF26_EC-SMC-intersect	AIMP1	FALSE	4	107236701	107270383
ARHGEF26_EC-SMC-intersect	PRKD2	FALSE	19	47177532	47220384
ARHGEF26_EC-SMC-intersect	FAM133B	FALSE	7	92190107	92219708
ARHGEF26_EC-SMC-intersect	ACTBL2	FALSE	5	56775846	56778636
ARHGEF26_EC-SMC-intersect	CHCHD3	FALSE	7	132469629	132766848
ARHGEF26_EC-SMC-intersect	GLUD1	FALSE	10	88810243	88854623
ARHGEF26_EC-SMC-intersect	PPP2R2D	FALSE	10	133747955	133773331
ARHGEF26_EC-SMC-intersect	NACA	FALSE	12	57106212	57125412
ARHGEF26_EC-SMC-intersect	CTR9	FALSE	11	10772534	10801290
ARHGEF26_EC-SMC-intersect	SPATS2	FALSE	12	49760367	49921205
ARHGEF26_EC-SMC-intersect	SNU13	FALSE	22	42069937	42085296
ARHGEF26_EC-SMC-intersect	LEO1	FALSE	15	52230222	52264003
ARHGEF26_EC-SMC-intersect	SNRPB2	FALSE	20	16710606	16722421
ARHGEF26_EC-SMC-intersect	MYO9B	FALSE	19	17186591	17325346
ARHGEF26_EC-SMC-intersect	TCOF1	FALSE	5	149737202	149779871
ARHGEF26_EC-SMC-intersect	IQGAP3	FALSE	1	156495197	156542396
ARHGEF26_EC-SMC-intersect	PSPC1	FALSE	13	20248896	20357142
ARHGEF26_EC-SMC-intersect	PURA	FALSE	5	139487362	139496321
ARHGEF26_EC-SMC-intersect	ELAVL1	FALSE	19	8023463	8070543
ARHGEF26_EC-SMC-intersect	MGA	FALSE	15	41913422	42062141
ARHGEF26_EC-SMC-intersect	TCEA1	FALSE	8	54879112	54935089
ARHGEF26_EC-SMC-intersect	IVNS1ABP	FALSE	1	185265520	185286461
ARHGEF26_EC-SMC-intersect	VCP	FALSE	9	35056061	35073246
ARHGEF26_EC-SMC-intersect	CNTNAP1	FALSE	17	40834631	40851832
ARHGEF26_EC-SMC-intersect	CACTIN	FALSE	19	3610639	3626813
ARHGEF26_EC-SMC-intersect	FIP1L1	FALSE	4	54243810	55161439
ARHGEF26_EC-SMC-intersect	SF3B4	FALSE	1	149895209	149900236
ARHGEF26_EC-SMC-intersect	HNRNPH2	FALSE	X	100663283	100669121
ARHGEF26_EC-SMC-intersect	PRPSAP1	FALSE	17	74305567	74380602
ARHGEF26_EC-SMC-intersect	IGF2BP2	FALSE	3	185361527	185542844
ARHGEF26_EC-SMC-intersect	PCBP1	FALSE	2	70314585	70316332
ARHGEF26_EC-SMC-intersect	LRCH3	FALSE	3	197518097	197615307
ARHGEF26_EC-SMC-intersect	EIF3F	FALSE	11	7991798	8023409
ARHGEF26_EC-SMC-intersect	EIF3C	FALSE	16	28699879	28747051
ARHGEF26_EC-SMC-intersect	STT3A	FALSE	11	125461607	125495110
ARHGEF26_EC-SMC-intersect	FAM207A	FALSE	21	46359925	46396904
ARHGEF26_EC-SMC-intersect	ACIN1	FALSE	14	23527773	23564823
ARHGEF26_EC-SMC-intersect	MYO1E	FALSE	15	59427113	59665099
ARHGEF26_EC-SMC-intersect	KSR1	FALSE	17	25783670	25953461
ARHGEF26_EC-SMC-intersect	MOGS	FALSE	2	74688184	74692537
ARHGEF26_EC-SMC-intersect	HNRNPF	FALSE	10	43881065	43904614
ARHGEF26_EC-SMC-intersect	GPD2	FALSE	2	157291802	157470247
ARHGEF26_EC-SMC-intersect	KATNB1	FALSE	16	57769642	57791162
ARHGEF26_EC-SMC-intersect	CRIPT	FALSE	2	46843555	46852881
ARHGEF26_EC-SMC-intersect	RAB3B	FALSE	1	52373628	52456436
ARHGEF26_EC-SMC-intersect	ELMO2	FALSE	20	44994688	45061704
ARHGEF26_EC-SMC-intersect	FKBP3	FALSE	14	45584803	45604522
ARHGEF26_EC-SMC-intersect	S100A16	FALSE	1	153579362	153585621
ARHGEF26_EC-SMC-intersect	EIF6	FALSE	20	33866714	33872788
ARHGEF26_EC-SMC-intersect	BIRC6	FALSE	2	32582096	32843966
ARHGEF26_EC-SMC-intersect	TICAM2	FALSE	5	114914339	114961876
ARHGEF26_EC-SMC-intersect	ABCF2	FALSE	7	150904923	150924316
ARHGEF26_EC-SMC-intersect	ERLEC1	FALSE	2	54014181	54045956
ARHGEF26_EC-SMC-intersect	ARHGAP21	FALSE	10	24872538	25012597
ARHGEF26_EC-SMC-intersect	DHX16	FALSE	6	30620896	30640814
ARHGEF26_EC-SMC-intersect	VWF	FALSE	12	6058040	6233936
ARHGEF26_EC-SMC-intersect	ZC3H15	FALSE	2	187350883	187374090
ARHGEF26_EC-SMC-intersect	XPO5	FALSE	6	43490072	43543812
ARHGEF26_EC-SMC-intersect	ITIH3	FALSE	3	52828784	52843025
ARHGEF26_EC-SMC-intersect	AP3D1	FALSE	19	2100988	2164464
ARHGEF26_EC-SMC-intersect	ZGPAT	FALSE	20	62338817	62367494
ARHGEF26_EC-SMC-intersect	WASHC5	FALSE	8	126036502	126104082
ARHGEF26_EC-SMC-intersect	RRP12	FALSE	10	99116115	99161127
ARHGEF26_EC-SMC-intersect	PRKAA1	FALSE	5	40759481	40798476
ARHGEF26_EC-SMC-intersect	MYO1B	FALSE	2	192109911	192290115
ARHGEF26_EC-SMC-intersect	SNRNP70	FALSE	19	49588676	49611862
ARHGEF26_EC-SMC-intersect	STK3	FALSE	8	99413631	99955055
ARHGEF26_EC-SMC-intersect	TMPO	FALSE	12	98909290	98944157
ARHGEF26_EC-SMC-intersect	NUP107	FALSE	12	69080514	69136785
ARHGEF26_EC-SMC-intersect	MRPL13	FALSE	8	121393000	121457642
ARHGEF26_EC-SMC-intersect	CDC42EP2	FALSE	11	65082289	65089900
ARHGEF26_EC-SMC-intersect	MEPCE	FALSE	7	100026413	100031741
ARHGEF26_EC-SMC-intersect	LMNA	FALSE	1	156052364	156109880
ARHGEF26_EC-SMC-intersect	PDLIM7	FALSE	5	176910395	176924607
ARHGEF26_EC-SMC-intersect	PHLDB2	FALSE	3	111451344	111695364
ARHGEF26_EC-SMC-intersect	TIMM50	FALSE	19	39971052	39984422
ARHGEF26_EC-SMC-intersect	NCAPG	FALSE	4	17812525	17846485
ARHGEF26_EC-SMC-intersect	NOC4L	FALSE	12	132628993	132637013
ARHGEF26_EC-SMC-intersect	R3HDM1	FALSE	2	136289025	136482840
ARHGEF26_EC-SMC-intersect	TPP1	FALSE	11	6634000	6640692
ARHGEF26_EC-SMC-intersect	TUBGCP2	FALSE	10	135093135	135125841
ARHGEF26_EC-SMC-intersect	IMPDH1	FALSE	7	128032331	128050306
ARHGEF26_EC-SMC-intersect	POLDIP2	FALSE	17	26673659	26684603
ARHGEF26_EC-SMC-intersect	PRPF38B	FALSE	1	109234945	109244425
ARHGEF26_EC-SMC-intersect	USP9X	FALSE	X	40944888	41095832
ARHGEF26_EC-SMC-intersect	COLGALT1	FALSE	19	17666403	17693971
ARHGEF26_EC-SMC-intersect	MRPL21	FALSE	11	68658744	68671303
ARHGEF26_EC-SMC-intersect	ATP1A3	FALSE	19	42470734	42501649
ARHGEF26_EC-SMC-intersect	PSMC6	FALSE	14	53173890	53195305
ARHGEF26_EC-SMC-intersect	CARD10	FALSE	22	37886400	37915549
ARHGEF26_EC-SMC-intersect	GADD45GIP1	FALSE	19	13064972	13068050
ARHGEF26_EC-SMC-intersect	RUVBL1	FALSE	3	127783621	127872757
ARHGEF26_EC-SMC-intersect	TUBA8	FALSE	22	18593097	18629321
ARHGEF26_EC-SMC-intersect	HNRNPK	FALSE	9	86582998	86595569
ARHGEF26_EC-SMC-intersect	HMGB3	FALSE	X	150148982	150159248
ARHGEF26_EC-SMC-intersect	POTEF	FALSE	2	130831108	130886795
ARHGEF26_EC-SMC-intersect	ACTR3	FALSE	2	114647537	114720173
ARHGEF26_EC-SMC-intersect	HYOU1	FALSE	11	118914900	118927913
ARHGEF26_EC-SMC-intersect	ANKFY1	FALSE	17	4067201	4167274
ARHGEF26_EC-SMC-intersect	PPM1F	FALSE	22	22273793	22307209
ARHGEF26_EC-SMC-intersect	PRSS1	FALSE	7	142457319	142460923
ARHGEF26_EC-SMC-intersect	RPL26L1	FALSE	5	172385732	172396774
ARHGEF26_EC-SMC-intersect	EIF2S2	FALSE	20	32676104	32700138
ARHGEF26_EC-SMC-intersect	H3-3A	FALSE	1	226250408	226259703
ARHGEF26_EC-SMC-intersect	CCAR1	FALSE	10	70480769	70552134
ARHGEF26_EC-SMC-intersect	NCLN	FALSE	19	3185561	3209573
ARHGEF26_EC-SMC-intersect	UBE4A	FALSE	11	118230300	118269926
ARHGEF26_EC-SMC-intersect	SRPRB	FALSE	3	133502877	133544616
ARHGEF26_EC-SMC-intersect	DSC1	FALSE	18	28709199	28742819
ARHGEF26_EC-SMC-intersect	ITGA6	FALSE	2	173292082	173371181
ARHGEF26_EC-SMC-intersect	RBPMS	FALSE	8	30241944	30429778
ARHGEF26_EC-SMC-intersect	UNC45A	FALSE	15	91473410	91497323
ARHGEF26_EC-SMC-intersect	NDUFS1	FALSE	2	206979541	207024327
ARHGEF26_EC-SMC-intersect	AGO2	FALSE	8	141541264	141645718
ARHGEF26_EC-SMC-intersect	NEK7	FALSE	1	198126093	198291550
ARHGEF26_EC-SMC-intersect	TOE1	FALSE	1	45805342	45809647
ARHGEF26_EC-SMC-intersect	CAVIN3	FALSE	11	6340176	6341740
ARHGEF26_EC-SMC-intersect	TFIP11	FALSE	22	26887191	26908471
ARHGEF26_EC-SMC-intersect	CDC27	FALSE	17	45195069	45266788
ARHGEF26_EC-SMC-intersect	CCNT2	FALSE	2	135675805	135716912
ARHGEF26_EC-SMC-intersect	PDLIM5	FALSE	4	95373037	95589377
ARHGEF26_EC-SMC-intersect	CCT7	FALSE	2	73460548	73480149
ARHGEF26_EC-SMC-intersect	CAPZA1	FALSE	1	113161795	113214241
ARHGEF26_EC-SMC-intersect	DNAJC7	FALSE	17	40128451	40173394
ARHGEF26_EC-SMC-intersect	NRDC	FALSE	1	52254863	52344477
ARHGEF26_EC-SMC-intersect	SMNDC1	FALSE	10	112050488	112064709
ARHGEF26_EC-SMC-intersect	SKP1	FALSE	5	133484633	133512729
ARHGEF26_EC-SMC-intersect	NEK6	FALSE	9	127019885	127115586
ARHGEF26_EC-SMC-intersect	DNAJA1	FALSE	9	33025209	33039905
ARHGEF26_EC-SMC-intersect	SOGA1	FALSE	20	35405845	35492089
ARHGEF26_EC-SMC-intersect	RPS5	FALSE	19	58897767	58906173
ARHGEF26_EC-SMC-intersect	IPO9	FALSE	1	201798269	201853422
ARHGEF26_EC-SMC-intersect	RBBP7	FALSE	X	16857406	16888537
ARHGEF26_EC-SMC-intersect	PHF6	FALSE	X	133507283	133562820
ARHGEF26_EC-SMC-intersect	YWHAH	FALSE	22	32340447	32353590
ARHGEF26_EC-SMC-intersect	TMOD3	FALSE	15	52121825	52239492
ARHGEF26_EC-SMC-intersect	NDUFA9	FALSE	12	4758261	4798454
ARHGEF26_EC-SMC-intersect	MRPL43	FALSE	10	102729215	102747272
ARHGEF26_EC-SMC-intersect	TIMM44	FALSE	19	7991603	8008805
ARHGEF26_EC-SMC-intersect	SLC16A3	FALSE	17	80186273	80219005
ARHGEF26_EC-SMC-intersect	NRGN	FALSE	11	124609742	124617106
ARHGEF26_EC-SMC-intersect	ELP1	FALSE	9	111629797	111696396
ARHGEF26_EC-SMC-intersect	VPS4A	FALSE	16	69345259	69358949
ARHGEF26_EC-SMC-intersect	DDX19B	FALSE	16	70323566	70369186
ARHGEF26_EC-SMC-intersect	TPP2	FALSE	13	103249353	103331521
ARHGEF26_EC-SMC-intersect	COPS6	FALSE	7	99686577	99689823
ARHGEF26_EC-SMC-intersect	NFATC2IP	FALSE	16	28962128	28978418
ARHGEF26_EC-SMC-intersect	IGKV2-29	FALSE	2	89533666	89534392
ARHGEF26_EC-SMC-intersect	GART	FALSE	21	34876238	34915797
ARHGEF26_EC-SMC-intersect	TMCC3	FALSE	12	94960900	95044338
ARHGEF26_EC-SMC-intersect	CHD2	FALSE	15	93426526	93571237
ARHGEF26_EC-SMC-intersect	ARF6	FALSE	14	50359810	50361490
ARHGEF26_EC-SMC-intersect	S100A13	FALSE	1	153591263	153606568
ARHGEF26_EC-SMC-intersect	SBF1	FALSE	22	50883429	50913454
ARHGEF26_EC-SMC-intersect	EPS15	FALSE	1	51819935	51985000
ARHGEF26_EC-SMC-intersect	DMXL1	FALSE	5	118373467	118584833
ARHGEF26_EC-SMC-intersect	MRPS12	FALSE	19	39421188	39423802
ARHGEF26_EC-SMC-intersect	RPS26P11	FALSE	X	71264259	71264824
ARHGEF26_EC-SMC-intersect	EFTUD2	FALSE	17	42927311	42977030
ARHGEF26_EC-SMC-intersect	MRPL48	FALSE	11	73498361	73576178
ARHGEF26_EC-SMC-intersect	ACTR2	FALSE	2	65454887	65498387
ARHGEF26_EC-SMC-intersect	FADS2	FALSE	11	61560452	61634826
ARHGEF26_EC-SMC-intersect	RABGAP1	FALSE	9	125703112	125867145
ARHGEF26_EC-SMC-intersect	ITGA5	FALSE	12	54789045	54813244
ARHGEF26_EC-SMC-intersect	CHD6	FALSE	20	40030741	40247133
ARHGEF26_EC-SMC-intersect	SEC13	FALSE	3	10334815	10362862
ARHGEF26_EC-SMC-intersect	CAPZB	FALSE	1	19665267	19812066
ARHGEF26_EC-SMC-intersect	AP2M1	FALSE	3	183892477	183901879
ARHGEF26_EC-SMC-intersect	RARS1	FALSE	5	167913450	167946304
ARHGEF26_EC-SMC-intersect	COPS8	FALSE	2	237993955	238009109
ARHGEF26_EC-SMC-intersect	ALDOA	FALSE	16	30064411	30081778
ARHGEF26_EC-SMC-intersect	CCT8	FALSE	21	30428126	30446118
ARHGEF26_EC-SMC-intersect	RALA	FALSE	7	39663082	39747723
ARHGEF26_EC-SMC-intersect	AP2B1	FALSE	17	33905065	34053436
ARHGEF26_EC-SMC-intersect	EIF3B	FALSE	7	2393721	2420380
ARHGEF26_EC-SMC-intersect	SART3	FALSE	12	108916357	108955176
ARHGEF26_EC-SMC-intersect	CPNE3	FALSE	8	87497059	87573726
[truncated: 65,110 more rows]

## Sheet: Supplementary Data 8c
# Supplementary Data 8. Summary of interactors and non-interactors in the PPI networks.
# Supplementary Data 8c. Annotation table indicating whether the network interactions have been reported in PPI databases including InWeb, BioPlex, iRefIndex, HuRI, STRING (physical), and PCNet.
Bait	GeneName	CellTypes	InWeb	BioPlex	iRefIndex	HuRI	STRING	PCNet
ADAMTS7	ACLY	SMC	FALSE	FALSE	FALSE	FALSE	FALSE	FALSE
ADAMTS7	ACTBL2	SMC	FALSE	FALSE	FALSE	FALSE	FALSE	FALSE
ADAMTS7	ACTR2	SMC	FALSE	FALSE	FALSE	FALSE	FALSE	FALSE
ADAMTS7	ACTR3	SMC	FALSE	FALSE	FALSE	FALSE	FALSE	FALSE
ADAMTS7	AKAP9	SMC	FALSE	FALSE	FALSE	FALSE	FALSE	FALSE
ADAMTS7	ALB	SMC	FALSE	FALSE	FALSE	FALSE	FALSE	FALSE
ADAMTS7	ALDOA	SMC	FALSE	FALSE	FALSE	FALSE	FALSE	FALSE
ADAMTS7	AP2B1	SMC	FALSE	FALSE	FALSE	FALSE	FALSE	FALSE
ADAMTS7	ARF4	SMC	FALSE	FALSE	FALSE	FALSE	FALSE	FALSE
ADAMTS7	ARGLU1	SMC	FALSE	FALSE	FALSE	FALSE	FALSE	FALSE
ADAMTS7	ARHGEF7	SMC	FALSE	FALSE	FALSE	FALSE	FALSE	FALSE
ADAMTS7	ARL6IP4	SMC	FALSE	FALSE	FALSE	FALSE	FALSE	FALSE
ADAMTS7	ARPC1A	SMC	FALSE	FALSE	FALSE	FALSE	FALSE	FALSE
ADAMTS7	ARPC1B	SMC	FALSE	FALSE	FALSE	FALSE	FALSE	FALSE
ADAMTS7	ARPC2	SMC	FALSE	FALSE	FALSE	FALSE	FALSE	FALSE
ADAMTS7	ARPC3	SMC	FALSE	FALSE	FALSE	FALSE	FALSE	FALSE
ADAMTS7	ARPC4	SMC	FALSE	FALSE	FALSE	FALSE	FALSE	FALSE
ADAMTS7	ARPC5	SMC	FALSE	FALSE	FALSE	FALSE	FALSE	FALSE
ADAMTS7	ATXN2	SMC	FALSE	FALSE	FALSE	FALSE	FALSE	FALSE
ADAMTS7	ATXN2L	SMC	FALSE	FALSE	FALSE	FALSE	FALSE	FALSE
ADAMTS7	BCLAF1	SMC	FALSE	FALSE	FALSE	FALSE	FALSE	FALSE
ADAMTS7	CAPRIN1	SMC	FALSE	FALSE	FALSE	FALSE	FALSE	FALSE
ADAMTS7	CAPZB	SMC	FALSE	FALSE	FALSE	FALSE	FALSE	FALSE
ADAMTS7	CAV1	SMC	FALSE	FALSE	FALSE	FALSE	FALSE	FALSE
ADAMTS7	CAVIN1	SMC	FALSE	FALSE	FALSE	FALSE	FALSE	FALSE
ADAMTS7	CAVIN2	SMC	FALSE	FALSE	FALSE	FALSE	FALSE	FALSE
ADAMTS7	CAVIN3	SMC	FALSE	FALSE	FALSE	FALSE	FALSE	FALSE
ADAMTS7	CEP170	SMC	FALSE	FALSE	FALSE	FALSE	FALSE	FALSE
ADAMTS7	CORO2B	SMC	FALSE	FALSE	FALSE	FALSE	FALSE	FALSE
ADAMTS7	CPSF6	SMC	FALSE	FALSE	FALSE	FALSE	FALSE	FALSE
ADAMTS7	CPSF7	SMC	FALSE	FALSE	FALSE	FALSE	FALSE	FALSE
ADAMTS7	CTTN	SMC	FALSE	FALSE	FALSE	FALSE	FALSE	FALSE
ADAMTS7	DBN1	SMC	FALSE	FALSE	FALSE	FALSE	FALSE	FALSE
ADAMTS7	DCD	SMC	FALSE	FALSE	FALSE	FALSE	FALSE	FALSE
ADAMTS7	DDX1	SMC	FALSE	FALSE	FALSE	FALSE	FALSE	FALSE
ADAMTS7	DDX46	SMC	FALSE	FALSE	FALSE	FALSE	FALSE	FALSE
ADAMTS7	DYNLL1	SMC	FALSE	FALSE	FALSE	FALSE	FALSE	FALSE
ADAMTS7	EEF1B2	SMC	FALSE	FALSE	FALSE	FALSE	FALSE	FALSE
ADAMTS7	EEF1D	SMC	FALSE	FALSE	FALSE	FALSE	FALSE	FALSE
ADAMTS7	EEF1G	SMC	FALSE	FALSE	FALSE	FALSE	FALSE	FALSE
ADAMTS7	EIF3CL	SMC	FALSE	FALSE	FALSE	FALSE	FALSE	FALSE
ADAMTS7	EIF3D	SMC	FALSE	FALSE	FALSE	FALSE	FALSE	FALSE
ADAMTS7	EIF4G1	SMC	FALSE	FALSE	FALSE	FALSE	FALSE	FALSE
ADAMTS7	ELAVL1	SMC	FALSE	FALSE	FALSE	FALSE	FALSE	FALSE
ADAMTS7	ERH	SMC	FALSE	FALSE	FALSE	FALSE	FALSE	FALSE
ADAMTS7	ETV6	SMC	FALSE	FALSE	FALSE	FALSE	FALSE	FALSE
ADAMTS7	FAM120A	SMC	FALSE	FALSE	FALSE	FALSE	FALSE	FALSE
ADAMTS7	FAM98A	SMC	FALSE	FALSE	FALSE	FALSE	FALSE	FALSE
ADAMTS7	FAU	SMC	FALSE	FALSE	FALSE	FALSE	FALSE	FALSE
ADAMTS7	FIP1L1	SMC	FALSE	FALSE	FALSE	FALSE	FALSE	FALSE
ADAMTS7	FMR1	SMC	FALSE	FALSE	FALSE	FALSE	FALSE	FALSE
ADAMTS7	FXR1	SMC	FALSE	FALSE	FALSE	FALSE	FALSE	FALSE
ADAMTS7	FXR2	SMC	FALSE	FALSE	FALSE	FALSE	FALSE	FALSE
ADAMTS7	G3BP1	SMC	FALSE	FALSE	FALSE	FALSE	FALSE	FALSE
ADAMTS7	G3BP2	SMC	FALSE	FALSE	FALSE	FALSE	FALSE	FALSE
ADAMTS7	GIT1	SMC	FALSE	FALSE	FALSE	FALSE	FALSE	FALSE
ADAMTS7	GIT2	SMC	FALSE	FALSE	FALSE	FALSE	FALSE	FALSE
ADAMTS7	GSN	SMC	FALSE	FALSE	FALSE	FALSE	FALSE	FALSE
ADAMTS7	HDLBP	SMC	FALSE	FALSE	FALSE	FALSE	FALSE	FALSE
ADAMTS7	HNRNPF	SMC	FALSE	FALSE	FALSE	FALSE	FALSE	FALSE
ADAMTS7	HNRNPH1	SMC	FALSE	FALSE	FALSE	FALSE	FALSE	FALSE
ADAMTS7	HNRNPK	SMC	FALSE	FALSE	FALSE	FALSE	FALSE	FALSE
ADAMTS7	IGF2BP1	SMC	FALSE	FALSE	FALSE	FALSE	FALSE	FALSE
ADAMTS7	IGF2BP2	SMC	FALSE	FALSE	FALSE	FALSE	FALSE	FALSE
ADAMTS7	IGF2BP3	SMC	FALSE	FALSE	FALSE	FALSE	FALSE	FALSE
ADAMTS7	KHDRBS1	SMC	FALSE	FALSE	FALSE	FALSE	FALSE	FALSE
ADAMTS7	KIF2A	SMC	FALSE	FALSE	FALSE	FALSE	FALSE	FALSE
ADAMTS7	LARP1	SMC	FALSE	FALSE	FALSE	FALSE	FALSE	FALSE
ADAMTS7	LDHA	SMC	FALSE	FALSE	FALSE	FALSE	FALSE	FALSE
ADAMTS7	LDHB	SMC	FALSE	FALSE	FALSE	FALSE	FALSE	FALSE
ADAMTS7	LSM12	SMC	FALSE	FALSE	FALSE	FALSE	FALSE	FALSE
ADAMTS7	LUC7L2	SMC	FALSE	FALSE	FALSE	FALSE	FALSE	FALSE
ADAMTS7	LUC7L3	SMC	FALSE	FALSE	FALSE	FALSE	FALSE	FALSE
ADAMTS7	MAP1A	SMC	FALSE	FALSE	FALSE	FALSE	FALSE	FALSE
ADAMTS7	MAP1B	SMC	FALSE	FALSE	FALSE	FALSE	FALSE	FALSE
ADAMTS7	NCL	SMC	FALSE	FALSE	FALSE	FALSE	FALSE	FALSE
ADAMTS7	NUDT21	SMC	FALSE	FALSE	FALSE	FALSE	FALSE	FALSE
ADAMTS7	NUFIP2	SMC	FALSE	FALSE	FALSE	FALSE	FALSE	FALSE
ADAMTS7	PABPC1	SMC	FALSE	FALSE	FALSE	FALSE	FALSE	FALSE
ADAMTS7	PABPC4	SMC	FALSE	FALSE	FALSE	FALSE	FALSE	FALSE
ADAMTS7	PAK1	SMC	FALSE	FALSE	FALSE	FALSE	FALSE	FALSE
ADAMTS7	PALLD	SMC	FALSE	FALSE	FALSE	FALSE	FALSE	FALSE
ADAMTS7	PCBP1	SMC	FALSE	FALSE	FALSE	FALSE	FALSE	FALSE
ADAMTS7	PDIA6	SMC	FALSE	FALSE	FALSE	FALSE	FALSE	FALSE
ADAMTS7	PRDX1	SMC	FALSE	FALSE	FALSE	FALSE	FALSE	FALSE
ADAMTS7	PRKACA	SMC	FALSE	FALSE	FALSE	FALSE	FALSE	FALSE
ADAMTS7	PRKAR1A	SMC	FALSE	FALSE	FALSE	FALSE	FALSE	FALSE
ADAMTS7	PRKAR2A	SMC	FALSE	FALSE	FALSE	FALSE	FALSE	FALSE
ADAMTS7	PRRC2C	SMC	FALSE	FALSE	FALSE	FALSE	FALSE	FALSE
ADAMTS7	PTBP1	SMC	FALSE	FALSE	FALSE	FALSE	FALSE	FALSE
ADAMTS7	PUF60	SMC	FALSE	FALSE	FALSE	FALSE	FALSE	FALSE
ADAMTS7	PURA	SMC	FALSE	FALSE	FALSE	FALSE	FALSE	FALSE
ADAMTS7	PURB	SMC	FALSE	FALSE	FALSE	FALSE	FALSE	FALSE
ADAMTS7	RAB11FIP5	SMC	FALSE	FALSE	FALSE	FALSE	FALSE	FALSE
ADAMTS7	RBM39	SMC	FALSE	FALSE	FALSE	FALSE	FALSE	FALSE
ADAMTS7	RBMS1	SMC	FALSE	FALSE	FALSE	FALSE	FALSE	FALSE
ADAMTS7	RBMS2	SMC	FALSE	FALSE	FALSE	FALSE	FALSE	FALSE
ADAMTS7	RPL10	SMC	FALSE	FALSE	FALSE	FALSE	FALSE	FALSE
ADAMTS7	RPL12	SMC	FALSE	FALSE	FALSE	FALSE	FALSE	FALSE
ADAMTS7	RPL13	SMC	FALSE	FALSE	FALSE	FALSE	FALSE	FALSE
ADAMTS7	RPL13A	SMC	FALSE	FALSE	FALSE	FALSE	FALSE	FALSE
ADAMTS7	RPL17	SMC	FALSE	FALSE	FALSE	FALSE	FALSE	FALSE
ADAMTS7	RPL19	SMC	FALSE	FALSE	FALSE	FALSE	FALSE	FALSE
ADAMTS7	RPL21	SMC	FALSE	FALSE	FALSE	FALSE	FALSE	FALSE
ADAMTS7	RPL23A	SMC	FALSE	FALSE	FALSE	FALSE	FALSE	FALSE
ADAMTS7	RPL24	SMC	FALSE	FALSE	FALSE	FALSE	FALSE	FALSE
ADAMTS7	RPL26	SMC	FALSE	FALSE	FALSE	FALSE	FALSE	FALSE
ADAMTS7	RPL27	SMC	FALSE	FALSE	FALSE	FALSE	FALSE	FALSE
ADAMTS7	RPL27A	SMC	FALSE	FALSE	FALSE	FALSE	FALSE	FALSE
ADAMTS7	RPL28	SMC	FALSE	FALSE	FALSE	FALSE	FALSE	FALSE
ADAMTS7	RPL31	SMC	FALSE	FALSE	FALSE	FALSE	FALSE	FALSE
ADAMTS7	RPL34	SMC	FALSE	FALSE	FALSE	FALSE	FALSE	FALSE
ADAMTS7	RPL35	SMC	FALSE	FALSE	FALSE	FALSE	FALSE	FALSE
ADAMTS7	RPL36AL	SMC	FALSE	FALSE	FALSE	FALSE	FALSE	FALSE
ADAMTS7	RPL6	SMC	FALSE	FALSE	FALSE	FALSE	FALSE	FALSE
ADAMTS7	RPL7A	SMC	FALSE	FALSE	FALSE	FALSE	FALSE	FALSE
ADAMTS7	RPL8	SMC	FALSE	FALSE	FALSE	FALSE	FALSE	FALSE
ADAMTS7	RPLP0	SMC	FALSE	FALSE	FALSE	FALSE	FALSE	FALSE
ADAMTS7	RPLP2	SMC	FALSE	FALSE	FALSE	FALSE	FALSE	FALSE
ADAMTS7	RPS10	SMC	FALSE	FALSE	FALSE	FALSE	FALSE	FALSE
ADAMTS7	RPS11	SMC	FALSE	FALSE	FALSE	FALSE	FALSE	FALSE
ADAMTS7	RPS12	SMC	FALSE	FALSE	FALSE	FALSE	FALSE	FALSE
ADAMTS7	RPS13	SMC	FALSE	FALSE	FALSE	FALSE	FALSE	FALSE
ADAMTS7	RPS15	SMC	FALSE	FALSE	FALSE	FALSE	TRUE	FALSE
ADAMTS7	RPS15A	SMC	FALSE	FALSE	FALSE	FALSE	FALSE	FALSE
ADAMTS7	RPS16	SMC	FALSE	FALSE	FALSE	FALSE	FALSE	FALSE
ADAMTS7	RPS17	SMC	FALSE	FALSE	FALSE	FALSE	FALSE	FALSE
ADAMTS7	RPS18	SMC	FALSE	FALSE	FALSE	FALSE	FALSE	FALSE
ADAMTS7	RPS19	SMC	FALSE	FALSE	FALSE	FALSE	FALSE	FALSE
ADAMTS7	RPS2	SMC	FALSE	FALSE	FALSE	FALSE	FALSE	FALSE
ADAMTS7	RPS20	SMC	FALSE	FALSE	FALSE	FALSE	FALSE	FALSE
ADAMTS7	RPS23	SMC	FALSE	FALSE	FALSE	FALSE	FALSE	FALSE
ADAMTS7	RPS24	SMC	FALSE	FALSE	FALSE	FALSE	FALSE	FALSE
ADAMTS7	RPS25	SMC	FALSE	FALSE	FALSE	FALSE	FALSE	FALSE
ADAMTS7	RPS26	SMC	FALSE	FALSE	FALSE	FALSE	FALSE	FALSE
ADAMTS7	RPS27A	SMC	FALSE	FALSE	FALSE	FALSE	FALSE	FALSE
ADAMTS7	RPS28	SMC	FALSE	FALSE	FALSE	FALSE	FALSE	FALSE
ADAMTS7	RPS3	SMC	FALSE	FALSE	FALSE	FALSE	FALSE	FALSE
ADAMTS7	RPS3A	SMC	FALSE	FALSE	FALSE	FALSE	FALSE	FALSE
ADAMTS7	RPS4X	SMC	FALSE	FALSE	FALSE	FALSE	FALSE	FALSE
ADAMTS7	RPS6	SMC	FALSE	FALSE	FALSE	FALSE	FALSE	FALSE
ADAMTS7	RPS7	SMC	FALSE	FALSE	FALSE	FALSE	FALSE	FALSE
ADAMTS7	RPS8	SMC	FALSE	FALSE	FALSE	FALSE	FALSE	FALSE
ADAMTS7	RPS9	SMC	FALSE	FALSE	FALSE	FALSE	FALSE	FALSE
ADAMTS7	RRBP1	SMC	FALSE	FALSE	FALSE	FALSE	FALSE	FALSE
ADAMTS7	RTCB	SMC	FALSE	FALSE	FALSE	FALSE	FALSE	FALSE
ADAMTS7	RTRAF	SMC	FALSE	FALSE	FALSE	FALSE	FALSE	FALSE
ADAMTS7	S100A10	SMC	FALSE	FALSE	FALSE	FALSE	FALSE	FALSE
ADAMTS7	S100A11	SMC	FALSE	FALSE	FALSE	FALSE	FALSE	FALSE
ADAMTS7	S100A6	SMC	FALSE	FALSE	FALSE	FALSE	FALSE	FALSE
ADAMTS7	SEC22B	SMC	FALSE	FALSE	FALSE	FALSE	FALSE	FALSE
ADAMTS7	SERBP1	SMC	FALSE	FALSE	FALSE	FALSE	FALSE	FALSE
ADAMTS7	SNRNP70	SMC	FALSE	FALSE	FALSE	FALSE	FALSE	FALSE
ADAMTS7	SNRPD1	SMC	FALSE	FALSE	FALSE	FALSE	FALSE	FALSE
ADAMTS7	SNRPD3	SMC	FALSE	FALSE	FALSE	FALSE	FALSE	FALSE
ADAMTS7	SPAG9	SMC	FALSE	FALSE	FALSE	FALSE	FALSE	FALSE
ADAMTS7	SRSF3	SMC	FALSE	FALSE	FALSE	FALSE	FALSE	FALSE
ADAMTS7	SRSF7	SMC	FALSE	FALSE	FALSE	FALSE	FALSE	FALSE
ADAMTS7	STAU1	SMC	FALSE	FALSE	FALSE	FALSE	FALSE	FALSE
ADAMTS7	SYNCRIP	SMC	FALSE	FALSE	FALSE	FALSE	FALSE	FALSE
ADAMTS7	TAX1BP1	SMC	FALSE	FALSE	FALSE	FALSE	FALSE	FALSE
ADAMTS7	TJP1	SMC	FALSE	FALSE	FALSE	FALSE	FALSE	FALSE
ADAMTS7	TNFAIP3	SMC	FALSE	FALSE	FALSE	FALSE	FALSE	FALSE
ADAMTS7	TNKS1BP1	SMC	FALSE	FALSE	FALSE	FALSE	FALSE	FALSE
ADAMTS7	TRA2A	SMC	FALSE	FALSE	FALSE	FALSE	FALSE	FALSE
ADAMTS7	TRA2B	SMC	FALSE	FALSE	FALSE	FALSE	FALSE	FALSE
ADAMTS7	TXN	SMC	FALSE	FALSE	FALSE	FALSE	FALSE	FALSE
ADAMTS7	U2AF1	SMC	FALSE	FALSE	FALSE	FALSE	FALSE	FALSE
ADAMTS7	U2AF2	SMC	FALSE	FALSE	FALSE	FALSE	FALSE	FALSE
ADAMTS7	UPF1	SMC	FALSE	FALSE	FALSE	FALSE	FALSE	FALSE
ADAMTS7	USP10	SMC	FALSE	FALSE	FALSE	FALSE	FALSE	FALSE
ADAMTS7	VCAN	SMC	FALSE	FALSE	FALSE	FALSE	FALSE	FALSE
ADAMTS7	VPS35L	SMC	FALSE	FALSE	FALSE	FALSE	FALSE	FALSE
ADAMTS7	YBX1	SMC	FALSE	FALSE	FALSE	FALSE	FALSE	FALSE
ADAMTS7	YBX3	SMC	FALSE	FALSE	FALSE	FALSE	FALSE	FALSE
ADAMTS7	YLPM1	SMC	FALSE	FALSE	FALSE	FALSE	FALSE	FALSE
ADAMTS7	YWHAZ	SMC	FALSE	FALSE	FALSE	FALSE	FALSE	FALSE
ADAMTS7	ZC3HAV1	SMC	FALSE	FALSE	FALSE	FALSE	FALSE	FALSE
ARHGEF26	ACOT7	EC	FALSE	FALSE	FALSE	FALSE	FALSE	FALSE
ARHGEF26	ACSL3	EC	FALSE	FALSE	FALSE	FALSE	FALSE	FALSE
ARHGEF26	ACSL4	EC	FALSE	FALSE	FALSE	FALSE	FALSE	FALSE
ARHGEF26	ACTR1A	SMC	FALSE	FALSE	FALSE	FALSE	FALSE	FALSE
ARHGEF26	AHSA1	EC	FALSE	FALSE	FALSE	FALSE	FALSE	FALSE
ARHGEF26	AKAP2	EC	FALSE	FALSE	FALSE	FALSE	FALSE	FALSE
ARHGEF26	ALB	SMC	FALSE	FALSE	FALSE	FALSE	FALSE	FALSE
ARHGEF26	ANAPC5	EC	FALSE	FALSE	FALSE	FALSE	FALSE	FALSE
ARHGEF26	ANGPTL4	SMC	FALSE	FALSE	FALSE	FALSE	FALSE	FALSE
ARHGEF26	AP4M1	EC	FALSE	FALSE	FALSE	FALSE	FALSE	FALSE
ARHGEF26	ARCN1	SMC	FALSE	FALSE	FALSE	FALSE	FALSE	FALSE
ARHGEF26	ARF1	EC	FALSE	FALSE	FALSE	FALSE	TRUE	FALSE
ARHGEF26	ARGLU1	SMC	FALSE	FALSE	FALSE	FALSE	FALSE	FALSE
ARHGEF26	ARHGAP29	EC	FALSE	FALSE	FALSE	FALSE	FALSE	FALSE
ARHGEF26	ARHGEF10	EC	FALSE	FALSE	FALSE	FALSE	FALSE	FALSE
ARHGEF26	ASPH	SMC	FALSE	FALSE	FALSE	FALSE	FALSE	FALSE
ARHGEF26	ATAD3A	SMC	FALSE	FALSE	FALSE	FALSE	FALSE	FALSE
ARHGEF26	ATP6V1A	EC	FALSE	FALSE	FALSE	FALSE	FALSE	FALSE
ARHGEF26	BLVRB	EC	FALSE	FALSE	FALSE	FALSE	FALSE	FALSE
ARHGEF26	BUB3	SMC	FALSE	FALSE	FALSE	FALSE	FALSE	FALSE
ARHGEF26	C2ORF49	EC	FALSE	FALSE	FALSE	FALSE	FALSE	FALSE
ARHGEF26	CALD1	EC	FALSE	FALSE	FALSE	FALSE	FALSE	FALSE
ARHGEF26	CAMK2D	EC	FALSE	FALSE	FALSE	FALSE	FALSE	FALSE
ARHGEF26	CAMK2G	EC	FALSE	FALSE	FALSE	FALSE	FALSE	FALSE
ARHGEF26	CAPRIN2	SMC	FALSE	FALSE	FALSE	FALSE	FALSE	FALSE
ARHGEF26	CARD11	EC	FALSE	FALSE	FALSE	FALSE	FALSE	FALSE
ARHGEF26	CASK	SMC	TRUE	FALSE	FALSE	FALSE	FALSE	TRUE
ARHGEF26	CASP14	SMC	FALSE	FALSE	FALSE	FALSE	FALSE	FALSE
ARHGEF26	CAV1	SMC	FALSE	FALSE	FALSE	FALSE	FALSE	FALSE
ARHGEF26	CCT2	SMC	FALSE	FALSE	FALSE	FALSE	FALSE	FALSE
ARHGEF26	CCT3	EC	FALSE	FALSE	FALSE	FALSE	FALSE	FALSE
ARHGEF26	CCT6A	SMC	FALSE	FALSE	FALSE	FALSE	FALSE	FALSE
ARHGEF26	CD2AP	EC	FALSE	FALSE	FALSE	FALSE	FALSE	FALSE
ARHGEF26	CD2BP2	EC	FALSE	FALSE	FALSE	FALSE	FALSE	FALSE
ARHGEF26	CDC26	EC	FALSE	FALSE	FALSE	FALSE	FALSE	FALSE
ARHGEF26	CHD3	EC	FALSE	FALSE	FALSE	FALSE	FALSE	FALSE
ARHGEF26	CLTA	EC	FALSE	FALSE	FALSE	FALSE	FALSE	FALSE
ARHGEF26	CLTC	EC	FALSE	FALSE	FALSE	FALSE	FALSE	FALSE
ARHGEF26	CLTCL1	EC	FALSE	FALSE	FALSE	FALSE	FALSE	FALSE
ARHGEF26	CMTR1	EC	FALSE	FALSE	FALSE	FALSE	FALSE	FALSE
ARHGEF26	CNP	EC	FALSE	FALSE	FALSE	FALSE	FALSE	FALSE
ARHGEF26	COG2	EC	FALSE	FALSE	FALSE	FALSE	FALSE	FALSE
ARHGEF26	COPG1	SMC	FALSE	FALSE	FALSE	FALSE	FALSE	FALSE
ARHGEF26	CSDE1	SMC	FALSE	FALSE	FALSE	FALSE	FALSE	FALSE
ARHGEF26	CSTA	SMC	FALSE	FALSE	FALSE	FALSE	FALSE	FALSE
ARHGEF26	CSTB	EC	FALSE	FALSE	FALSE	FALSE	FALSE	FALSE
ARHGEF26	CTSV	SMC	FALSE	FALSE	FALSE	FALSE	FALSE	FALSE
ARHGEF26	DARS1	EC	FALSE	FALSE	FALSE	FALSE	FALSE	FALSE
ARHGEF26	DDOST	SMC	FALSE	FALSE	FALSE	FALSE	FALSE	FALSE
ARHGEF26	DDX58	EC	FALSE	FALSE	FALSE	FALSE	FALSE	FALSE
ARHGEF26	DDX60	EC	FALSE	FALSE	FALSE	FALSE	FALSE	FALSE
ARHGEF26	DHX15	SMC	FALSE	FALSE	FALSE	FALSE	FALSE	FALSE
ARHGEF26	DHX9	EC	FALSE	FALSE	FALSE	FALSE	FALSE	FALSE
ARHGEF26	DLG1	SMC	FALSE	FALSE	FALSE	FALSE	FALSE	TRUE
ARHGEF26	DNAAF5	EC	FALSE	FALSE	FALSE	FALSE	FALSE	FALSE
ARHGEF26	DOCK6	EC	FALSE	FALSE	FALSE	FALSE	FALSE	FALSE
ARHGEF26	DOCK9	EC	FALSE	FALSE	FALSE	FALSE	FALSE	FALSE
ARHGEF26	DSG1	SMC	FALSE	FALSE	FALSE	FALSE	FALSE	FALSE
ARHGEF26	DTX3L	EC	FALSE	FALSE	FALSE	FALSE	FALSE	FALSE
ARHGEF26	EEF1A1	SMC	FALSE	FALSE	FALSE	FALSE	FALSE	FALSE
ARHGEF26	EEF1A1P5	SMC	FALSE	FALSE	FALSE	FALSE	FALSE	FALSE
ARHGEF26	EEF1B2	SMC	FALSE	FALSE	FALSE	FALSE	FALSE	FALSE
ARHGEF26	EEF1D	SMC	FALSE	FALSE	FALSE	FALSE	FALSE	FALSE
ARHGEF26	EEF1E1	EC	FALSE	FALSE	FALSE	FALSE	FALSE	FALSE
ARHGEF26	EEF1G	SMC	FALSE	FALSE	FALSE	FALSE	FALSE	FALSE
ARHGEF26	EHD1	EC	FALSE	FALSE	FALSE	FALSE	FALSE	FALSE
ARHGEF26	EHD4	EC	FALSE	FALSE	FALSE	FALSE	FALSE	FALSE
ARHGEF26	EIF2AK2	EC	FALSE	FALSE	FALSE	FALSE	FALSE	FALSE
ARHGEF26	EIF2AK4	EC	FALSE	FALSE	FALSE	FALSE	FALSE	FALSE
ARHGEF26	EIF3E	SMC	FALSE	FALSE	FALSE	FALSE	FALSE	FALSE
ARHGEF26	EIF3H	SMC	FALSE	FALSE	FALSE	FALSE	FALSE	FALSE
ARHGEF26	EIF4B	SMC	FALSE	FALSE	FALSE	FALSE	FALSE	FALSE
ARHGEF26	EPRS1	SMC	FALSE	FALSE	FALSE	FALSE	FALSE	FALSE
ARHGEF26	ERAP1	EC	FALSE	FALSE	FALSE	FALSE	FALSE	FALSE
ARHGEF26	ERH	EC, SMC	FALSE	FALSE	FALSE	FALSE	FALSE	FALSE
ARHGEF26	EWSR1	SMC	FALSE	FALSE	FALSE	FALSE	FALSE	FALSE
ARHGEF26	FBN1	SMC	FALSE	FALSE	FALSE	FALSE	FALSE	FALSE
ARHGEF26	FERMT3	EC	FALSE	FALSE	FALSE	FALSE	FALSE	FALSE
ARHGEF26	FGF2	EC	FALSE	FALSE	FALSE	FALSE	FALSE	FALSE
ARHGEF26	FLNA	SMC	FALSE	FALSE	FALSE	FALSE	FALSE	FALSE
ARHGEF26	FMNL2	EC	FALSE	FALSE	FALSE	FALSE	FALSE	FALSE
ARHGEF26	FMNL3	EC	FALSE	FALSE	FALSE	FALSE	FALSE	FALSE
ARHGEF26	FNDC3B	EC	FALSE	FALSE	FALSE	FALSE	FALSE	FALSE
ARHGEF26	G3BP2	SMC	FALSE	FALSE	FALSE	FALSE	FALSE	FALSE
ARHGEF26	GAPDH	SMC	FALSE	FALSE	FALSE	FALSE	FALSE	FALSE
ARHGEF26	GARS1	EC, SMC	FALSE	FALSE	FALSE	FALSE	FALSE	FALSE
ARHGEF26	GATAD2A	EC	FALSE	FALSE	FALSE	FALSE	FALSE	FALSE
ARHGEF26	GBE1	SMC	FALSE	FALSE	FALSE	FALSE	FALSE	FALSE
ARHGEF26	GIMAP1	EC	FALSE	FALSE	FALSE	FALSE	FALSE	FALSE
ARHGEF26	GNA13	EC	FALSE	FALSE	FALSE	FALSE	FALSE	FALSE
ARHGEF26	GNAI2	EC	FALSE	FALSE	FALSE	FALSE	FALSE	FALSE
ARHGEF26	GNAS	EC	FALSE	FALSE	FALSE	FALSE	FALSE	FALSE
ARHGEF26	GPATCH1	SMC	FALSE	FALSE	FALSE	FALSE	FALSE	FALSE
ARHGEF26	GRAP	EC	FALSE	FALSE	FALSE	FALSE	FALSE	FALSE
ARHGEF26	GSDMD	EC	FALSE	FALSE	FALSE	FALSE	FALSE	FALSE
ARHGEF26	H4-16	SMC	FALSE	FALSE	FALSE	FALSE	FALSE	FALSE
ARHGEF26	HDLBP	EC	FALSE	FALSE	FALSE	FALSE	FALSE	FALSE
ARHGEF26	HLA-B	EC	FALSE	FALSE	FALSE	FALSE	FALSE	FALSE
ARHGEF26	HLA-C	EC	FALSE	FALSE	FALSE	FALSE	FALSE	FALSE
ARHGEF26	HLA-E	EC	FALSE	FALSE	FALSE	FALSE	FALSE	FALSE
ARHGEF26	HLTF	EC	FALSE	FALSE	FALSE	FALSE	FALSE	FALSE
ARHGEF26	HNRNPA3	EC	FALSE	FALSE	FALSE	FALSE	FALSE	FALSE
ARHGEF26	HNRNPAB	EC	FALSE	FALSE	FALSE	FALSE	FALSE	FALSE
ARHGEF26	HNRNPC	EC	FALSE	FALSE	FALSE	FALSE	FALSE	FALSE
ARHGEF26	HNRNPDL	EC	FALSE	FALSE	FALSE	FALSE	FALSE	FALSE
ARHGEF26	HNRNPH1	SMC	FALSE	FALSE	FALSE	FALSE	FALSE	FALSE
ARHGEF26	HNRNPLL	EC	FALSE	FALSE	FALSE	FALSE	FALSE	FALSE
ARHGEF26	HSD17B10	EC	FALSE	FALSE	FALSE	FALSE	FALSE	FALSE
ARHGEF26	HSP90AB1	SMC	FALSE	FALSE	FALSE	FALSE	FALSE	FALSE
ARHGEF26	HSPA1A	SMC	FALSE	FALSE	FALSE	FALSE	FALSE	FALSE
ARHGEF26	HSPA5	SMC	FALSE	FALSE	FALSE	FALSE	FALSE	FALSE
ARHGEF26	HSPA8	SMC	FALSE	FALSE	FALSE	FALSE	FALSE	FALSE
ARHGEF26	HSPA9	SMC	FALSE	FALSE	FALSE	FALSE	FALSE	FALSE
ARHGEF26	HSPB1	SMC	FALSE	FALSE	FALSE	FALSE	FALSE	FALSE
ARHGEF26	ICAM1	SMC	FALSE	FALSE	FALSE	FALSE	TRUE	FALSE
ARHGEF26	IFI16	EC	FALSE	FALSE	FALSE	FALSE	FALSE	FALSE
ARHGEF26	IFI44	EC	FALSE	FALSE	FALSE	FALSE	FALSE	FALSE
ARHGEF26	IFIT1	EC	FALSE	FALSE	FALSE	FALSE	FALSE	FALSE
ARHGEF26	IFIT3	EC	FALSE	FALSE	FALSE	FALSE	FALSE	FALSE
ARHGEF26	IFIT5	EC	FALSE	FALSE	FALSE	FALSE	FALSE	FALSE
ARHGEF26	IGF2R	SMC	FALSE	FALSE	FALSE	FALSE	FALSE	FALSE
ARHGEF26	IMPDH2	SMC	FALSE	FALSE	FALSE	FALSE	FALSE	FALSE
ARHGEF26	INF2	EC	FALSE	FALSE	FALSE	FALSE	FALSE	FALSE
ARHGEF26	ISG15	EC	FALSE	FALSE	FALSE	FALSE	FALSE	FALSE
ARHGEF26	ITPR3	EC	FALSE	FALSE	FALSE	FALSE	FALSE	FALSE
ARHGEF26	JAK1	SMC	FALSE	FALSE	FALSE	FALSE	FALSE	FALSE
ARHGEF26	KDELR2	SMC	FALSE	FALSE	FALSE	FALSE	FALSE	FALSE
ARHGEF26	KIF13B	EC	FALSE	FALSE	FALSE	FALSE	FALSE	FALSE
ARHGEF26	KIF1B	EC	FALSE	FALSE	FALSE	FALSE	FALSE	FALSE
ARHGEF26	KIF1C	EC	FALSE	FALSE	FALSE	FALSE	FALSE	FALSE
ARHGEF26	KIF5B	EC	FALSE	FALSE	FALSE	FALSE	FALSE	FALSE
ARHGEF26	KLC1	EC	FALSE	FALSE	FALSE	FALSE	FALSE	FALSE
ARHGEF26	KLC2	EC	FALSE	FALSE	FALSE	FALSE	FALSE	FALSE
ARHGEF26	KPNA1	EC	FALSE	FALSE	FALSE	FALSE	FALSE	FALSE
ARHGEF26	KPNA3	EC	FALSE	FALSE	FALSE	FALSE	FALSE	FALSE
ARHGEF26	KPNA6	EC	FALSE	FALSE	FALSE	FALSE	FALSE	FALSE
ARHGEF26	LAP3	EC	FALSE	FALSE	FALSE	FALSE	FALSE	FALSE
ARHGEF26	LARP1	SMC	FALSE	FALSE	FALSE	FALSE	FALSE	FALSE
ARHGEF26	LDHA	SMC	FALSE	FALSE	FALSE	FALSE	FALSE	FALSE
ARHGEF26	LOXL2	SMC	FALSE	FALSE	FALSE	FALSE	FALSE	FALSE
ARHGEF26	LPP	EC	FALSE	FALSE	FALSE	FALSE	FALSE	FALSE
ARHGEF26	LRRC47	EC	FALSE	FALSE	FALSE	FALSE	FALSE	FALSE
ARHGEF26	LRRFIP2	EC	FALSE	FALSE	FALSE	FALSE	FALSE	FALSE
ARHGEF26	LTBP1	SMC	FALSE	FALSE	FALSE	FALSE	FALSE	FALSE
ARHGEF26	LYAR	EC	FALSE	FALSE	FALSE	FALSE	FALSE	FALSE
ARHGEF26	MAGED2	SMC	FALSE	FALSE	FALSE	FALSE	FALSE	FALSE
ARHGEF26	MAP1S	EC	FALSE	FALSE	FALSE	FALSE	FALSE	FALSE
ARHGEF26	MAP3K7	SMC	FALSE	FALSE	FALSE	FALSE	FALSE	FALSE
ARHGEF26	MAP4K4	EC	FALSE	FALSE	FALSE	FALSE	FALSE	FALSE
ARHGEF26	MAPK6	EC	FALSE	FALSE	FALSE	FALSE	FALSE	FALSE
ARHGEF26	MAPKAPK5	EC	FALSE	FALSE	FALSE	FALSE	FALSE	FALSE
ARHGEF26	MAPRE2	EC	FALSE	FALSE	FALSE	FALSE	TRUE	FALSE
ARHGEF26	MCM3	EC	FALSE	FALSE	FALSE	FALSE	FALSE	FALSE
ARHGEF26	MCM5	EC	FALSE	FALSE	FALSE	FALSE	FALSE	FALSE
ARHGEF26	MIF	SMC	FALSE	FALSE	FALSE	FALSE	FALSE	FALSE
ARHGEF26	MLKL	EC	FALSE	FALSE	FALSE	FALSE	FALSE	FALSE
ARHGEF26	MTCL1	EC	FALSE	FALSE	FALSE	FALSE	FALSE	FALSE
ARHGEF26	MTDH	SMC	FALSE	FALSE	FALSE	FALSE	FALSE	FALSE
ARHGEF26	MVP	SMC	FALSE	FALSE	FALSE	FALSE	FALSE	FALSE
ARHGEF26	MX1	EC	FALSE	FALSE	FALSE	FALSE	FALSE	FALSE
ARHGEF26	MX2	EC	FALSE	FALSE	FALSE	FALSE	FALSE	FALSE
ARHGEF26	MYCBP	SMC	FALSE	FALSE	FALSE	FALSE	FALSE	FALSE
ARHGEF26	MYD88	EC	FALSE	FALSE	FALSE	FALSE	FALSE	FALSE
ARHGEF26	MYH10	EC	FALSE	FALSE	FALSE	FALSE	FALSE	FALSE
ARHGEF26	MYH11	EC	FALSE	FALSE	FALSE	FALSE	FALSE	FALSE
ARHGEF26	MYH9	EC	FALSE	FALSE	FALSE	FALSE	FALSE	FALSE
ARHGEF26	MYL12A	EC	FALSE	FALSE	FALSE	FALSE	FALSE	FALSE
ARHGEF26	MYL6	EC	FALSE	FALSE	FALSE	FALSE	FALSE	FALSE
ARHGEF26	MYL6B	EC	FALSE	FALSE	FALSE	FALSE	FALSE	FALSE
ARHGEF26	MYL9	EC	FALSE	FALSE	FALSE	FALSE	FALSE	FALSE
ARHGEF26	MYO6	SMC	FALSE	FALSE	FALSE	FALSE	FALSE	FALSE
ARHGEF26	NAGK	EC	FALSE	FALSE	FALSE	FALSE	FALSE	FALSE
ARHGEF26	NCL	EC, SMC	FALSE	FALSE	FALSE	FALSE	FALSE	FALSE
ARHGEF26	NDUFA10	EC	FALSE	FALSE	FALSE	FALSE	FALSE	FALSE
ARHGEF26	NECAP2	EC	FALSE	FALSE	FALSE	FALSE	FALSE	FALSE
ARHGEF26	NOL4L	EC	FALSE	FALSE	FALSE	FALSE	FALSE	FALSE
ARHGEF26	NPM1	EC, SMC	FALSE	FALSE	FALSE	FALSE	FALSE	FALSE
ARHGEF26	NSFL1C	EC	FALSE	FALSE	FALSE	FALSE	FALSE	FALSE
ARHGEF26	NSUN2	EC	FALSE	FALSE	FALSE	FALSE	FALSE	FALSE
ARHGEF26	NT5C2	EC	FALSE	FALSE	FALSE	FALSE	FALSE	FALSE
ARHGEF26	NUDT21	SMC	FALSE	FALSE	FALSE	FALSE	FALSE	FALSE
ARHGEF26	NUP155	EC	FALSE	FALSE	FALSE	FALSE	FALSE	FALSE
ARHGEF26	OAS2	EC	FALSE	FALSE	FALSE	FALSE	FALSE	FALSE
ARHGEF26	OAS3	EC	FALSE	FALSE	FALSE	FALSE	FALSE	FALSE
ARHGEF26	OASL	EC	FALSE	FALSE	FALSE	FALSE	FALSE	FALSE
ARHGEF26	OPTN	EC	FALSE	FALSE	FALSE	FALSE	FALSE	FALSE
ARHGEF26	P3H3	EC	FALSE	FALSE	FALSE	FALSE	FALSE	FALSE
ARHGEF26	PAPSS2	EC	FALSE	FALSE	FALSE	FALSE	FALSE	FALSE
ARHGEF26	PARP14	EC	FALSE	FALSE	FALSE	FALSE	FALSE	FALSE
ARHGEF26	PATL1	EC	FALSE	FALSE	FALSE	FALSE	FALSE	FALSE
ARHGEF26	PDCL	EC	FALSE	FALSE	FALSE	FALSE	FALSE	FALSE
ARHGEF26	PDIA6	SMC	FALSE	FALSE	FALSE	FALSE	FALSE	FALSE
ARHGEF26	PFKFB2	EC	FALSE	FALSE	FALSE	FALSE	FALSE	FALSE
ARHGEF26	PFKFB3	EC	FALSE	FALSE	FALSE	FALSE	FALSE	FALSE
ARHGEF26	PFN2	EC	FALSE	FALSE	FALSE	FALSE	FALSE	FALSE
ARHGEF26	PGRMC1	EC	FALSE	FALSE	FALSE	FALSE	FALSE	FALSE
ARHGEF26	PHKA1	EC	FALSE	FALSE	FALSE	FALSE	FALSE	FALSE
ARHGEF26	PHRF1	SMC	FALSE	FALSE	FALSE	FALSE	FALSE	FALSE
ARHGEF26	PKM	EC	FALSE	FALSE	FALSE	FALSE	FALSE	FALSE
ARHGEF26	PML	EC	FALSE	FALSE	FALSE	FALSE	FALSE	FALSE
ARHGEF26	POLR2A	EC	FALSE	FALSE	FALSE	FALSE	FALSE	FALSE
ARHGEF26	PPIA	SMC	FALSE	FALSE	FALSE	FALSE	FALSE	FALSE
ARHGEF26	PPIB	SMC	FALSE	FALSE	FALSE	FALSE	FALSE	FALSE
ARHGEF26	PPM1A	EC	FALSE	FALSE	FALSE	FALSE	FALSE	FALSE
ARHGEF26	PPM1B	EC, SMC	FALSE	FALSE	FALSE	FALSE	FALSE	FALSE
ARHGEF26	PPM1G	EC	FALSE	FALSE	FALSE	FALSE	FALSE	FALSE
ARHGEF26	PRMT5	SMC	FALSE	FALSE	FALSE	FALSE	FALSE	FALSE
ARHGEF26	PRPF31	SMC	FALSE	FALSE	FALSE	FALSE	FALSE	FALSE
ARHGEF26	PRPF4	EC	FALSE	FALSE	FALSE	FALSE	FALSE	FALSE
ARHGEF26	PRPF6	EC	FALSE	FALSE	FALSE	FALSE	FALSE	FALSE
ARHGEF26	PRPF8	EC	FALSE	FALSE	FALSE	FALSE	FALSE	FALSE
ARHGEF26	PRUNE2	SMC	FALSE	FALSE	FALSE	FALSE	FALSE	FALSE
ARHGEF26	PSMA4	SMC	FALSE	FALSE	FALSE	FALSE	FALSE	FALSE
ARHGEF26	PSMA5	EC	FALSE	FALSE	FALSE	FALSE	FALSE	FALSE
ARHGEF26	PSMD2	SMC	FALSE	FALSE	FALSE	FALSE	FALSE	FALSE
ARHGEF26	PTBP1	EC	FALSE	FALSE	FALSE	FALSE	FALSE	FALSE
ARHGEF26	RAB3GAP1	EC	FALSE	FALSE	FALSE	FALSE	FALSE	FALSE
ARHGEF26	RAB3GAP2	EC	FALSE	FALSE	FALSE	FALSE	FALSE	FALSE
ARHGEF26	RAC2	EC	FALSE	FALSE	FALSE	FALSE	TRUE	TRUE
ARHGEF26	RAD21	EC	FALSE	FALSE	FALSE	FALSE	FALSE	FALSE
ARHGEF26	RAD50	EC	FALSE	FALSE	FALSE	FALSE	FALSE	FALSE
ARHGEF26	RANBP1	EC	FALSE	FALSE	FALSE	FALSE	FALSE	FALSE
ARHGEF26	RIC8A	EC	FALSE	FALSE	FALSE	FALSE	FALSE	FALSE
ARHGEF26	RIOK1	SMC	FALSE	FALSE	FALSE	FALSE	FALSE	FALSE
ARHGEF26	RNF213	EC	FALSE	FALSE	FALSE	FALSE	FALSE	FALSE
ARHGEF26	RNH1	EC	FALSE	FALSE	FALSE	FALSE	FALSE	FALSE
ARHGEF26	RNMT	EC	FALSE	FALSE	FALSE	FALSE	FALSE	FALSE
ARHGEF26	RPA1	EC	FALSE	FALSE	FALSE	FALSE	FALSE	FALSE
ARHGEF26	RPA2	EC	FALSE	FALSE	FALSE	FALSE	FALSE	FALSE
ARHGEF26	RPA3	EC	FALSE	FALSE	FALSE	FALSE	FALSE	FALSE
ARHGEF26	RPL10	SMC	FALSE	FALSE	FALSE	FALSE	FALSE	FALSE
ARHGEF26	RPL10A	SMC	FALSE	FALSE	FALSE	FALSE	FALSE	FALSE
ARHGEF26	RPL11	SMC	FALSE	FALSE	FALSE	FALSE	FALSE	FALSE
ARHGEF26	RPL12	SMC	FALSE	FALSE	FALSE	FALSE	FALSE	FALSE
ARHGEF26	RPL13	SMC	FALSE	FALSE	FALSE	FALSE	FALSE	FALSE
ARHGEF26	RPL13A	SMC	FALSE	FALSE	FALSE	FALSE	FALSE	FALSE
ARHGEF26	RPL14	SMC	FALSE	FALSE	FALSE	FALSE	FALSE	FALSE
ARHGEF26	RPL15	SMC	FALSE	FALSE	FALSE	FALSE	FALSE	FALSE
ARHGEF26	RPL18A	EC	FALSE	FALSE	FALSE	FALSE	FALSE	FALSE
ARHGEF26	RPL19	SMC	FALSE	FALSE	FALSE	FALSE	FALSE	FALSE
ARHGEF26	RPL21	SMC	FALSE	FALSE	FALSE	FALSE	FALSE	FALSE
ARHGEF26	RPL24	SMC	FALSE	FALSE	FALSE	FALSE	FALSE	FALSE
ARHGEF26	RPL27	SMC	FALSE	FALSE	FALSE	FALSE	FALSE	FALSE
ARHGEF26	RPL28	SMC	FALSE	FALSE	FALSE	FALSE	FALSE	FALSE
ARHGEF26	RPL3	SMC	FALSE	FALSE	FALSE	FALSE	FALSE	FALSE
ARHGEF26	RPL30	SMC	FALSE	FALSE	FALSE	FALSE	FALSE	FALSE
ARHGEF26	RPL34	SMC	FALSE	FALSE	FALSE	FALSE	FALSE	FALSE
ARHGEF26	RPL35	SMC	FALSE	FALSE	FALSE	FALSE	FALSE	FALSE
ARHGEF26	RPL35A	SMC	FALSE	FALSE	FALSE	FALSE	FALSE	FALSE
ARHGEF26	RPL37A	SMC	FALSE	FALSE	FALSE	FALSE	FALSE	FALSE
ARHGEF26	RPL4	SMC	FALSE	FALSE	FALSE	FALSE	FALSE	FALSE
ARHGEF26	RPL6	SMC	FALSE	FALSE	FALSE	FALSE	FALSE	FALSE
ARHGEF26	RPL7	SMC	FALSE	FALSE	FALSE	FALSE	FALSE	FALSE
ARHGEF26	RPL7A	SMC	FALSE	FALSE	FALSE	FALSE	FALSE	FALSE
ARHGEF26	RPL8	SMC	FALSE	FALSE	FALSE	FALSE	FALSE	FALSE
ARHGEF26	RPLP2	SMC	FALSE	FALSE	FALSE	FALSE	FALSE	FALSE
ARHGEF26	RPRD2	EC	FALSE	FALSE	FALSE	FALSE	FALSE	FALSE
ARHGEF26	RPS11	SMC	FALSE	FALSE	FALSE	FALSE	FALSE	FALSE
ARHGEF26	RPS24	SMC	FALSE	FALSE	FALSE	FALSE	FALSE	FALSE
ARHGEF26	RPS8	SMC	FALSE	FALSE	FALSE	FALSE	FALSE	FALSE
ARHGEF26	RPS9	SMC	FALSE	FALSE	FALSE	FALSE	FALSE	FALSE
ARHGEF26	RRBP1	SMC	FALSE	FALSE	FALSE	FALSE	FALSE	FALSE
ARHGEF26	S100A10	EC	FALSE	FALSE	FALSE	FALSE	FALSE	FALSE
ARHGEF26	SACM1L	EC	FALSE	FALSE	FALSE	FALSE	FALSE	FALSE
ARHGEF26	SAMHD1	EC	FALSE	FALSE	FALSE	FALSE	FALSE	FALSE
ARHGEF26	SARS2	EC	FALSE	FALSE	FALSE	FALSE	FALSE	FALSE
ARHGEF26	SCRIB	EC	FALSE	FALSE	FALSE	FALSE	TRUE	FALSE
ARHGEF26	SCYL1	EC	FALSE	FALSE	FALSE	FALSE	FALSE	FALSE
ARHGEF26	SCYL2	EC, SMC	FALSE	FALSE	FALSE	FALSE	FALSE	FALSE
ARHGEF26	SEC61B	SMC	FALSE	FALSE	FALSE	FALSE	FALSE	FALSE
ARHGEF26	SERPINB8	EC	FALSE	FALSE	FALSE	FALSE	FALSE	FALSE
ARHGEF26	SERPINB9	EC	FALSE	FALSE	FALSE	FALSE	FALSE	FALSE
ARHGEF26	SH3GL1	EC	FALSE	FALSE	FALSE	FALSE	FALSE	FALSE
ARHGEF26	SH3PXD2B	EC	FALSE	FALSE	FALSE	FALSE	FALSE	FALSE
ARHGEF26	SHANK3	EC	FALSE	FALSE	FALSE	FALSE	FALSE	FALSE
ARHGEF26	SLAIN2	EC	FALSE	FALSE	FALSE	FALSE	FALSE	FALSE
ARHGEF26	SLC25A3	SMC	FALSE	FALSE	FALSE	FALSE	FALSE	FALSE
ARHGEF26	SLFN5	EC	FALSE	FALSE	FALSE	FALSE	FALSE	FALSE
ARHGEF26	SMARCA1	EC	FALSE	FALSE	FALSE	FALSE	FALSE	FALSE
ARHGEF26	SMARCA5	EC	FALSE	FALSE	FALSE	FALSE	FALSE	FALSE
ARHGEF26	SMCHD1	EC	FALSE	FALSE	FALSE	FALSE	FALSE	FALSE
ARHGEF26	SMTN	SMC	FALSE	FALSE	FALSE	FALSE	FALSE	FALSE
ARHGEF26	SNRPD2	SMC	FALSE	FALSE	FALSE	FALSE	FALSE	FALSE
ARHGEF26	SNTB2	EC	FALSE	FALSE	FALSE	FALSE	FALSE	FALSE
ARHGEF26	SPIN1	SMC	FALSE	FALSE	FALSE	FALSE	FALSE	FALSE
ARHGEF26	SPINDOC	SMC	FALSE	FALSE	FALSE	FALSE	FALSE	FALSE
ARHGEF26	SPTAN1	SMC	FALSE	FALSE	FALSE	FALSE	FALSE	FALSE
ARHGEF26	SPTBN1	SMC	FALSE	FALSE	FALSE	FALSE	FALSE	FALSE
ARHGEF26	SQOR	EC	FALSE	FALSE	FALSE	FALSE	FALSE	FALSE
ARHGEF26	SRP68	EC	FALSE	FALSE	FALSE	FALSE	FALSE	FALSE
ARHGEF26	SRP72	EC	FALSE	FALSE	FALSE	FALSE	FALSE	FALSE
ARHGEF26	SRRM2	SMC	FALSE	FALSE	FALSE	FALSE	FALSE	FALSE
ARHGEF26	SSB	EC	FALSE	FALSE	FALSE	FALSE	FALSE	FALSE
ARHGEF26	SSBP1	EC	FALSE	FALSE	FALSE	FALSE	FALSE	FALSE
ARHGEF26	STAT1	EC	FALSE	FALSE	FALSE	FALSE	FALSE	FALSE
ARHGEF26	STAT3	EC	FALSE	FALSE	FALSE	FALSE	FALSE	FALSE
ARHGEF26	STK38	SMC	FALSE	FALSE	FALSE	FALSE	FALSE	FALSE
ARHGEF26	STK38L	SMC	FALSE	FALSE	FALSE	FALSE	FALSE	FALSE
ARHGEF26	SUN2	SMC	FALSE	FALSE	FALSE	FALSE	FALSE	FALSE
ARHGEF26	TAB1	SMC	FALSE	FALSE	FALSE	FALSE	FALSE	FALSE
ARHGEF26	TAB2	SMC	FALSE	FALSE	FALSE	FALSE	FALSE	FALSE
ARHGEF26	TAPBP	EC	FALSE	FALSE	FALSE	FALSE	FALSE	FALSE
ARHGEF26	TARDBP	EC	FALSE	FALSE	FALSE	FALSE	FALSE	FALSE
ARHGEF26	TCP1	SMC	FALSE	FALSE	FALSE	FALSE	FALSE	FALSE
ARHGEF26	TENT2	EC	FALSE	FALSE	FALSE	FALSE	FALSE	FALSE
ARHGEF26	TGM2	SMC	FALSE	FALSE	FALSE	FALSE	FALSE	FALSE
ARHGEF26	THBS2	SMC	FALSE	FALSE	FALSE	FALSE	FALSE	FALSE
ARHGEF26	THRAP3	SMC	FALSE	FALSE	FALSE	FALSE	FALSE	FALSE
ARHGEF26	TMED2	SMC	FALSE	FALSE	FALSE	FALSE	FALSE	FALSE
ARHGEF26	TMEM102	EC	FALSE	FALSE	FALSE	FALSE	FALSE	FALSE
ARHGEF26	TNIK	EC	FALSE	FALSE	FALSE	FALSE	FALSE	FALSE
ARHGEF26	TNPO1	EC	FALSE	FALSE	FALSE	FALSE	FALSE	FALSE
ARHGEF26	TOR1AIP1	EC	FALSE	FALSE	FALSE	FALSE	FALSE	FALSE
ARHGEF26	TPM1	SMC	FALSE	FALSE	FALSE	FALSE	FALSE	FALSE
ARHGEF26	TPM2	SMC	FALSE	FALSE	FALSE	FALSE	FALSE	FALSE
ARHGEF26	TPM4	SMC	FALSE	FALSE	FALSE	FALSE	FALSE	FALSE
ARHGEF26	TRAPPC9	EC	FALSE	FALSE	FALSE	FALSE	FALSE	FALSE
ARHGEF26	TRIM21	EC, SMC	FALSE	FALSE	FALSE	FALSE	FALSE	FALSE
ARHGEF26	TRIM25	EC	FALSE	FALSE	FALSE	FALSE	FALSE	FALSE
ARHGEF26	TRIP6	EC	FALSE	FALSE	FALSE	FALSE	FALSE	FALSE
ARHGEF26	TRMT10C	EC	FALSE	FALSE	FALSE	FALSE	FALSE	FALSE
ARHGEF26	TTN	EC	FALSE	FALSE	FALSE	FALSE	FALSE	FALSE
ARHGEF26	TWF1	EC	FALSE	FALSE	FALSE	FALSE	FALSE	FALSE
ARHGEF26	TXNDC12	SMC	FALSE	FALSE	FALSE	FALSE	FALSE	FALSE
ARHGEF26	UBE2L6	EC	FALSE	FALSE	FALSE	FALSE	FALSE	FALSE
ARHGEF26	USP15	EC, SMC	FALSE	FALSE	FALSE	FALSE	FALSE	FALSE
ARHGEF26	UTRN	EC	FALSE	FALSE	FALSE	FALSE	FALSE	FALSE
ARHGEF26	VAPA	EC	FALSE	FALSE	FALSE	FALSE	FALSE	FALSE
ARHGEF26	VIM	EC	FALSE	FALSE	FALSE	FALSE	FALSE	FALSE
ARHGEF26	VPS33A	EC	FALSE	FALSE	FALSE	FALSE	FALSE	FALSE
ARHGEF26	VPS41	EC	FALSE	FALSE	FALSE	FALSE	FALSE	FALSE
ARHGEF26	WARS1	EC	FALSE	FALSE	FALSE	FALSE	FALSE	FALSE
ARHGEF26	WDR77	SMC	FALSE	FALSE	FALSE	FALSE	FALSE	FALSE
ARHGEF26	XRCC5	EC	FALSE	FALSE	FALSE	FALSE	FALSE	FALSE
ARHGEF26	XRCC6	EC	FALSE	FALSE	FALSE	FALSE	FALSE	FALSE
ARHGEF26	YLPM1	EC	FALSE	FALSE	FALSE	FALSE	FALSE	FALSE
ARHGEF26	ZC3HAV1	EC	FALSE	FALSE	FALSE	FALSE	FALSE	FALSE
BCAS3	ACAP2	EC	FALSE	FALSE	FALSE	FALSE	FALSE	FALSE
BCAS3	ACOT9	EC	FALSE	FALSE	FALSE	FALSE	FALSE	FALSE
BCAS3	ACTN4	SMC	FALSE	FALSE	FALSE	FALSE	FALSE	FALSE
BCAS3	ACTR1A	SMC	FALSE	FALSE	FALSE	FALSE	FALSE	FALSE
BCAS3	ADAR	EC	FALSE	FALSE	FALSE	FALSE	FALSE	FALSE
BCAS3	ADD3	SMC	FALSE	FALSE	FALSE	FALSE	FALSE	FALSE
BCAS3	AKAP11	EC	FALSE	FALSE	FALSE	FALSE	FALSE	FALSE
BCAS3	AMPD2	SMC	FALSE	FALSE	FALSE	FALSE	FALSE	FALSE
BCAS3	ANGPTL4	EC	FALSE	FALSE	FALSE	FALSE	FALSE	FALSE
BCAS3	ANKFY1	EC	FALSE	FALSE	FALSE	FALSE	FALSE	FALSE
BCAS3	ANPEP	SMC	FALSE	FALSE	FALSE	FALSE	FALSE	FALSE
BCAS3	AP2A1	EC	FALSE	FALSE	FALSE	FALSE	FALSE	FALSE
BCAS3	AP2M1	EC	FALSE	FALSE	FALSE	FALSE	FALSE	FALSE
BCAS3	AP2S1	EC	FALSE	FALSE	FALSE	FALSE	FALSE	FALSE
BCAS3	APEX1	SMC	FALSE	FALSE	FALSE	FALSE	FALSE	FALSE
BCAS3	ARCN1	EC	FALSE	FALSE	FALSE	FALSE	FALSE	FALSE
BCAS3	ARHGAP22	SMC	FALSE	FALSE	FALSE	FALSE	FALSE	FALSE
BCAS3	ARL6IP4	SMC	FALSE	FALSE	FALSE	FALSE	FALSE	FALSE
BCAS3	ASPH	EC	FALSE	FALSE	FALSE	FALSE	FALSE	FALSE
BCAS3	ATP1A1	EC	FALSE	FALSE	FALSE	FALSE	FALSE	FALSE
BCAS3	ATP5F1A	EC	FALSE	FALSE	FALSE	FALSE	FALSE	FALSE
BCAS3	ATP5PO	EC	FALSE	FALSE	FALSE	FALSE	FALSE	FALSE
BCAS3	ATP6V1A	SMC	FALSE	FALSE	FALSE	FALSE	FALSE	FALSE
BCAS3	BMS1	EC	FALSE	FALSE	FALSE	FALSE	FALSE	FALSE
BCAS3	BOLA2	SMC	FALSE	FALSE	FALSE	FALSE	FALSE	FALSE
BCAS3	CALM2	EC	FALSE	FALSE	FALSE	FALSE	FALSE	FALSE
BCAS3	CALR	SMC	FALSE	FALSE	FALSE	FALSE	FALSE	FALSE
BCAS3	CALU	EC, SMC	FALSE	FALSE	FALSE	FALSE	FALSE	FALSE
BCAS3	CAPZA1	EC	FALSE	FALSE	FALSE	FALSE	FALSE	FALSE
BCAS3	CAPZA2	EC	FALSE	FALSE	FALSE	FALSE	FALSE	FALSE
BCAS3	CAPZB	EC	FALSE	FALSE	FALSE	FALSE	FALSE	FALSE
BCAS3	CBR1	EC	FALSE	FALSE	FALSE	FALSE	FALSE	FALSE
BCAS3	CCAR2	EC	FALSE	FALSE	FALSE	FALSE	FALSE	FALSE
BCAS3	CCDC9	SMC	FALSE	FALSE	FALSE	FALSE	FALSE	FALSE
BCAS3	CCT2	EC	FALSE	FALSE	FALSE	FALSE	FALSE	FALSE
BCAS3	CCT4	SMC	FALSE	FALSE	FALSE	FALSE	FALSE	FALSE
BCAS3	CCT5	EC	FALSE	FALSE	FALSE	FALSE	FALSE	TRUE
BCAS3	CCT6B	EC	FALSE	FALSE	FALSE	FALSE	FALSE	FALSE
BCAS3	CCT7	EC	FALSE	FALSE	FALSE	FALSE	FALSE	FALSE
BCAS3	CCT8	EC	FALSE	FALSE	FALSE	FALSE	FALSE	FALSE
BCAS3	CEP350	EC	FALSE	FALSE	FALSE	FALSE	FALSE	FALSE
BCAS3	CHD2	EC	FALSE	FALSE	FALSE	FALSE	FALSE	FALSE
BCAS3	CHD4	EC	FALSE	FALSE	FALSE	FALSE	FALSE	TRUE
BCAS3	CKAP4	EC	FALSE	FALSE	FALSE	FALSE	FALSE	FALSE
BCAS3	CKAP5	EC	FALSE	FALSE	FALSE	FALSE	FALSE	FALSE
BCAS3	CMBL	EC	FALSE	FALSE	FALSE	FALSE	FALSE	FALSE
BCAS3	COPA	EC, SMC	FALSE	FALSE	FALSE	FALSE	FALSE	FALSE
BCAS3	COX6C	EC	FALSE	FALSE	FALSE	FALSE	FALSE	FALSE
BCAS3	CPSF6	EC	FALSE	FALSE	FALSE	FALSE	FALSE	FALSE
BCAS3	CRIP2	EC	FALSE	FALSE	FALSE	FALSE	FALSE	FALSE
BCAS3	CSDE1	EC	FALSE	FALSE	FALSE	FALSE	FALSE	FALSE
BCAS3	DAPK3	EC	FALSE	FALSE	FALSE	FALSE	FALSE	FALSE
BCAS3	DARS1	EC	FALSE	FALSE	FALSE	FALSE	FALSE	FALSE
BCAS3	DCTN1	EC	FALSE	FALSE	FALSE	FALSE	FALSE	FALSE
BCAS3	DCTN2	EC	FALSE	FALSE	FALSE	FALSE	FALSE	FALSE
BCAS3	DCTN3	EC	FALSE	FALSE	FALSE	FALSE	FALSE	FALSE
BCAS3	DDX3Y	EC	FALSE	FALSE	FALSE	FALSE	FALSE	FALSE
BCAS3	DDX60	EC	FALSE	FALSE	FALSE	FALSE	FALSE	FALSE
BCAS3	DERPC	SMC	FALSE	FALSE	FALSE	FALSE	FALSE	FALSE
BCAS3	DNAJA2	EC	FALSE	TRUE	FALSE	FALSE	FALSE	FALSE
BCAS3	DNAJC10	EC	FALSE	FALSE	FALSE	FALSE	FALSE	FALSE
BCAS3	DNAJC19	EC	FALSE	FALSE	FALSE	FALSE	FALSE	FALSE
BCAS3	DNAJC8	EC	FALSE	FALSE	FALSE	FALSE	FALSE	FALSE
BCAS3	DOCK4	EC	FALSE	FALSE	FALSE	FALSE	FALSE	FALSE
BCAS3	DPP7	EC	FALSE	FALSE	FALSE	FALSE	FALSE	FALSE
BCAS3	DYNC1H1	EC	FALSE	FALSE	FALSE	FALSE	FALSE	TRUE
BCAS3	DYNC1I2	EC	FALSE	FALSE	FALSE	FALSE	FALSE	FALSE
BCAS3	EEF1B2	EC	FALSE	FALSE	FALSE	FALSE	FALSE	FALSE
BCAS3	EEF1D	EC	FALSE	FALSE	FALSE	FALSE	FALSE	FALSE
BCAS3	EEF1G	EC	FALSE	FALSE	FALSE	FALSE	FALSE	FALSE
BCAS3	EFEMP1	EC	FALSE	FALSE	FALSE	FALSE	FALSE	FALSE
BCAS3	EHD2	EC	FALSE	FALSE	FALSE	FALSE	FALSE	FALSE
BCAS3	EIF2AK2	SMC	FALSE	FALSE	FALSE	FALSE	FALSE	FALSE
BCAS3	EIF2S2	EC	FALSE	FALSE	FALSE	FALSE	FALSE	FALSE
BCAS3	EIF3D	EC	FALSE	FALSE	FALSE	FALSE	FALSE	FALSE
BCAS3	EIF3E	EC, SMC	FALSE	FALSE	FALSE	FALSE	FALSE	FALSE
BCAS3	EIF3I	EC	FALSE	FALSE	FALSE	FALSE	FALSE	FALSE
BCAS3	EIF3L	EC	FALSE	FALSE	FALSE	FALSE	FALSE	FALSE
BCAS3	EIF4B	EC	FALSE	FALSE	FALSE	FALSE	FALSE	FALSE
BCAS3	EIF4G1	EC	FALSE	FALSE	FALSE	FALSE	FALSE	FALSE
BCAS3	ELMO1	EC	FALSE	FALSE	FALSE	FALSE	FALSE	FALSE
BCAS3	ELMO2	EC	FALSE	FALSE	FALSE	FALSE	FALSE	FALSE
BCAS3	EPRS1	EC	FALSE	FALSE	FALSE	FALSE	FALSE	FALSE
BCAS3	EWSR1	EC	FALSE	FALSE	FALSE	FALSE	FALSE	FALSE
BCAS3	EXOSC10	EC	FALSE	FALSE	FALSE	FALSE	FALSE	FALSE
BCAS3	FAM120A	EC	FALSE	FALSE	FALSE	FALSE	FALSE	FALSE
BCAS3	FASN	EC	FALSE	FALSE	FALSE	FALSE	FALSE	FALSE
BCAS3	FAU	EC	FALSE	FALSE	FALSE	FALSE	FALSE	FALSE
BCAS3	FILIP1L	EC	FALSE	FALSE	FALSE	FALSE	FALSE	FALSE
BCAS3	FKBP11	EC	FALSE	FALSE	FALSE	FALSE	FALSE	FALSE
BCAS3	FLNA	EC	FALSE	FALSE	FALSE	FALSE	FALSE	FALSE
BCAS3	FLNC	EC	FALSE	FALSE	FALSE	FALSE	FALSE	FALSE
BCAS3	G3BP1	EC, SMC	FALSE	FALSE	FALSE	FALSE	FALSE	FALSE
BCAS3	GIMAP8	EC	FALSE	FALSE	FALSE	FALSE	FALSE	FALSE
BCAS3	GLYR1	EC	FALSE	FALSE	FALSE	FALSE	FALSE	FALSE
BCAS3	GOLGA3	EC	FALSE	FALSE	FALSE	FALSE	FALSE	FALSE
BCAS3	H1-0	EC	FALSE	FALSE	FALSE	FALSE	FALSE	FALSE
BCAS3	HCLS1	EC	FALSE	FALSE	FALSE	FALSE	FALSE	FALSE
BCAS3	HDGFL3	SMC	FALSE	FALSE	FALSE	FALSE	FALSE	FALSE
BCAS3	HELZ2	EC	FALSE	FALSE	FALSE	FALSE	FALSE	FALSE
BCAS3	HLA-A	EC	FALSE	FALSE	FALSE	FALSE	FALSE	FALSE
BCAS3	HNRNPA2B1	EC	FALSE	FALSE	FALSE	FALSE	FALSE	FALSE
BCAS3	HNRNPA3	EC	FALSE	FALSE	FALSE	FALSE	FALSE	FALSE
BCAS3	HNRNPD	EC	FALSE	FALSE	FALSE	FALSE	FALSE	FALSE
BCAS3	HNRNPDL	EC	FALSE	FALSE	FALSE	FALSE	FALSE	FALSE
BCAS3	HNRNPF	EC	FALSE	FALSE	FALSE	FALSE	FALSE	FALSE
BCAS3	HNRNPH3	EC	FALSE	FALSE	FALSE	FALSE	FALSE	FALSE
BCAS3	HNRNPL	EC	FALSE	FALSE	FALSE	FALSE	TRUE	FALSE
BCAS3	HNRNPLL	EC	FALSE	FALSE	FALSE	FALSE	FALSE	FALSE
BCAS3	HSD17B4	EC	FALSE	FALSE	FALSE	FALSE	FALSE	FALSE
BCAS3	HSP90B1	EC	FALSE	FALSE	FALSE	FALSE	FALSE	FALSE
BCAS3	HSPA1A	EC	FALSE	FALSE	FALSE	FALSE	FALSE	FALSE
BCAS3	HSPA5	EC	FALSE	FALSE	FALSE	FALSE	FALSE	FALSE
BCAS3	HSPA9	EC	FALSE	FALSE	FALSE	FALSE	FALSE	FALSE
BCAS3	HSPD1	EC	FALSE	FALSE	FALSE	FALSE	FALSE	FALSE
BCAS3	IGF2BP1	EC	FALSE	FALSE	FALSE	FALSE	FALSE	FALSE
BCAS3	IGF2BP2	EC	FALSE	FALSE	FALSE	FALSE	FALSE	FALSE
BCAS3	IPO8	EC	FALSE	FALSE	FALSE	FALSE	FALSE	FALSE
BCAS3	ISG15	EC	FALSE	FALSE	FALSE	FALSE	FALSE	FALSE
BCAS3	IVNS1ABP	EC	FALSE	FALSE	FALSE	FALSE	FALSE	FALSE
BCAS3	KCTD2	EC	FALSE	FALSE	FALSE	FALSE	FALSE	TRUE
BCAS3	KCTD5	EC	FALSE	FALSE	FALSE	FALSE	FALSE	FALSE
BCAS3	KHDRBS1	EC	FALSE	FALSE	FALSE	FALSE	FALSE	FALSE
BCAS3	KIF11	EC	FALSE	FALSE	FALSE	FALSE	FALSE	FALSE
BCAS3	KPNB1	SMC	FALSE	FALSE	FALSE	FALSE	FALSE	FALSE
BCAS3	KTN1	EC	FALSE	FALSE	FALSE	FALSE	FALSE	FALSE
BCAS3	LGALS1	EC	FALSE	FALSE	FALSE	FALSE	FALSE	FALSE
BCAS3	LOXL2	SMC	FALSE	FALSE	FALSE	FALSE	FALSE	FALSE
BCAS3	LRCH3	EC	FALSE	FALSE	FALSE	FALSE	FALSE	FALSE
BCAS3	LSM14A	SMC	FALSE	FALSE	FALSE	FALSE	FALSE	FALSE
BCAS3	LTBP1	EC	FALSE	FALSE	FALSE	FALSE	FALSE	FALSE
BCAS3	LUZP1	EC, SMC	FALSE	FALSE	FALSE	FALSE	FALSE	FALSE
BCAS3	MAGT1	EC	FALSE	FALSE	FALSE	FALSE	FALSE	FALSE
BCAS3	MAP1A	SMC	FALSE	FALSE	FALSE	FALSE	FALSE	FALSE
BCAS3	MAP1S	EC	FALSE	FALSE	FALSE	FALSE	FALSE	FALSE
BCAS3	MAP2	EC	FALSE	FALSE	FALSE	FALSE	FALSE	FALSE
BCAS3	MCAM	EC	FALSE	FALSE	FALSE	FALSE	FALSE	FALSE
BCAS3	MOB2	EC	FALSE	FALSE	FALSE	FALSE	FALSE	FALSE
BCAS3	MRPL11	EC	FALSE	FALSE	FALSE	FALSE	FALSE	FALSE
BCAS3	MRPS24	EC	FALSE	FALSE	FALSE	FALSE	FALSE	FALSE
BCAS3	MRPS25	EC	FALSE	FALSE	FALSE	FALSE	FALSE	FALSE
BCAS3	MRPS35	EC	FALSE	FALSE	FALSE	FALSE	FALSE	FALSE
BCAS3	MRPS5	EC	FALSE	FALSE	FALSE	FALSE	FALSE	FALSE
BCAS3	MRPS7	EC	FALSE	FALSE	FALSE	FALSE	FALSE	FALSE
BCAS3	MSN	EC	FALSE	FALSE	FALSE	FALSE	FALSE	FALSE
BCAS3	MTDH	EC	FALSE	FALSE	FALSE	FALSE	FALSE	FALSE
BCAS3	MYO1C	EC	FALSE	FALSE	FALSE	FALSE	FALSE	FALSE
BCAS3	MYO1D	EC	FALSE	FALSE	FALSE	FALSE	FALSE	FALSE
BCAS3	MYO9B	EC	FALSE	FALSE	FALSE	FALSE	FALSE	FALSE
BCAS3	MYOF	EC	FALSE	FALSE	FALSE	FALSE	FALSE	FALSE
BCAS3	NCL	EC	FALSE	FALSE	FALSE	FALSE	FALSE	FALSE
BCAS3	NDUFA4	EC	FALSE	FALSE	FALSE	FALSE	FALSE	FALSE
BCAS3	NOMO2	SMC	FALSE	FALSE	FALSE	FALSE	FALSE	FALSE
BCAS3	NPM1	EC	FALSE	FALSE	FALSE	FALSE	FALSE	FALSE
BCAS3	NUDT21	EC	FALSE	FALSE	FALSE	FALSE	FALSE	FALSE
BCAS3	OAS2	EC	FALSE	FALSE	FALSE	FALSE	FALSE	FALSE
BCAS3	OASL	EC	FALSE	FALSE	FALSE	FALSE	FALSE	FALSE
BCAS3	PARK7	EC	FALSE	FALSE	FALSE	FALSE	FALSE	FALSE
BCAS3	PARP9	EC	FALSE	FALSE	FALSE	FALSE	FALSE	FALSE
BCAS3	PCBP2	EC	FALSE	FALSE	FALSE	FALSE	FALSE	FALSE
BCAS3	PCNA	EC	FALSE	FALSE	FALSE	FALSE	FALSE	FALSE
BCAS3	PCNP	EC	FALSE	FALSE	FALSE	FALSE	FALSE	FALSE
BCAS3	PDIA3	EC	FALSE	FALSE	FALSE	FALSE	FALSE	FALSE
BCAS3	PDIA6	EC	FALSE	FALSE	FALSE	FALSE	FALSE	FALSE
BCAS3	PDLIM7	EC	FALSE	FALSE	FALSE	FALSE	FALSE	FALSE
BCAS3	PPFIBP1	EC	FALSE	FALSE	FALSE	FALSE	FALSE	FALSE
BCAS3	PPIP5K2	SMC	FALSE	FALSE	FALSE	FALSE	FALSE	FALSE
BCAS3	PPP2R1A	EC	FALSE	FALSE	FALSE	FALSE	FALSE	FALSE
BCAS3	PRDX1	EC	FALSE	FALSE	FALSE	FALSE	FALSE	FALSE
BCAS3	PRKAR1A	EC	FALSE	FALSE	FALSE	FALSE	FALSE	FALSE
BCAS3	PRPS1	EC	FALSE	FALSE	FALSE	FALSE	FALSE	FALSE
BCAS3	PRPSAP1	EC	FALSE	FALSE	FALSE	FALSE	FALSE	FALSE
BCAS3	PSMA1	EC	FALSE	FALSE	FALSE	FALSE	FALSE	FALSE
BCAS3	PSMA3	EC	FALSE	FALSE	FALSE	FALSE	FALSE	FALSE
BCAS3	PSMB1	EC	FALSE	FALSE	FALSE	FALSE	FALSE	FALSE
BCAS3	PSMB6	EC	FALSE	FALSE	FALSE	FALSE	FALSE	FALSE
BCAS3	PSMC1	EC	FALSE	FALSE	FALSE	FALSE	FALSE	FALSE
BCAS3	PSMC2	EC	FALSE	FALSE	FALSE	FALSE	FALSE	FALSE
BCAS3	PSMC3	EC	FALSE	FALSE	FALSE	FALSE	FALSE	FALSE
BCAS3	PSMC4	EC	FALSE	FALSE	FALSE	FALSE	FALSE	FALSE
BCAS3	PSMC6	EC	FALSE	FALSE	FALSE	FALSE	FALSE	FALSE
BCAS3	PSMD1	EC	FALSE	FALSE	FALSE	FALSE	FALSE	FALSE
BCAS3	PSMD11	EC	FALSE	FALSE	FALSE	FALSE	FALSE	FALSE
BCAS3	PSMD13	EC	FALSE	FALSE	FALSE	FALSE	FALSE	FALSE
BCAS3	PSMD14	EC	FALSE	FALSE	FALSE	FALSE	FALSE	FALSE
BCAS3	PSMD2	EC	FALSE	FALSE	FALSE	FALSE	FALSE	FALSE
BCAS3	PSMD3	EC	FALSE	FALSE	FALSE	FALSE	FALSE	FALSE
BCAS3	PSMD6	EC	FALSE	FALSE	FALSE	FALSE	FALSE	FALSE
BCAS3	PSMD8	EC	FALSE	FALSE	FALSE	FALSE	FALSE	FALSE
BCAS3	PUF60	SMC	FALSE	FALSE	FALSE	FALSE	FALSE	FALSE
BCAS3	QKI	EC	FALSE	FALSE	FALSE	FALSE	FALSE	FALSE
BCAS3	QPCT	EC	FALSE	FALSE	FALSE	FALSE	FALSE	FALSE
BCAS3	RAD50	EC	FALSE	FALSE	FALSE	FALSE	FALSE	FALSE
BCAS3	RANBP10	EC	FALSE	FALSE	FALSE	FALSE	FALSE	FALSE
BCAS3	RARS1	EC	FALSE	FALSE	FALSE	FALSE	FALSE	FALSE
BCAS3	RASIP1	EC	FALSE	FALSE	FALSE	FALSE	FALSE	FALSE
BCAS3	RCL1	EC	FALSE	FALSE	FALSE	FALSE	FALSE	FALSE
BCAS3	RCN1	EC	FALSE	FALSE	FALSE	FALSE	FALSE	FALSE
BCAS3	RNF213	EC	FALSE	FALSE	FALSE	FALSE	FALSE	FALSE
BCAS3	ROCK1	EC	FALSE	FALSE	FALSE	FALSE	FALSE	FALSE
BCAS3	RPL10	EC	FALSE	FALSE	FALSE	FALSE	FALSE	FALSE
BCAS3	RPL10A	EC	FALSE	FALSE	FALSE	FALSE	FALSE	FALSE
BCAS3	RPL12	EC	FALSE	FALSE	FALSE	FALSE	FALSE	FALSE
BCAS3	RPL13	EC	FALSE	FALSE	FALSE	FALSE	FALSE	FALSE
BCAS3	RPL13A	EC	FALSE	FALSE	FALSE	FALSE	FALSE	FALSE
BCAS3	RPL14	EC	FALSE	FALSE	FALSE	FALSE	FALSE	FALSE
BCAS3	RPL15	EC	FALSE	FALSE	FALSE	FALSE	FALSE	FALSE
BCAS3	RPL17	EC	FALSE	FALSE	FALSE	FALSE	FALSE	FALSE
BCAS3	RPL18	EC	FALSE	FALSE	FALSE	FALSE	FALSE	FALSE
BCAS3	RPL18A	EC	FALSE	FALSE	FALSE	FALSE	FALSE	FALSE
BCAS3	RPL19	EC	FALSE	FALSE	FALSE	FALSE	FALSE	FALSE
BCAS3	RPL21	EC	FALSE	FALSE	FALSE	FALSE	FALSE	FALSE
BCAS3	RPL22	EC, SMC	FALSE	FALSE	FALSE	FALSE	FALSE	FALSE
BCAS3	RPL23A	EC	FALSE	FALSE	FALSE	FALSE	FALSE	FALSE
BCAS3	RPL24	EC	FALSE	FALSE	FALSE	FALSE	FALSE	FALSE
BCAS3	RPL26	EC	FALSE	FALSE	FALSE	FALSE	FALSE	FALSE
BCAS3	RPL27	EC	FALSE	FALSE	FALSE	FALSE	FALSE	FALSE
BCAS3	RPL27A	EC	FALSE	FALSE	FALSE	FALSE	FALSE	FALSE
BCAS3	RPL29	EC	FALSE	FALSE	FALSE	FALSE	FALSE	FALSE
BCAS3	RPL3	EC	FALSE	FALSE	FALSE	FALSE	FALSE	FALSE
BCAS3	RPL30	EC	FALSE	FALSE	FALSE	FALSE	FALSE	FALSE
BCAS3	RPL32	EC	FALSE	FALSE	FALSE	FALSE	FALSE	FALSE
BCAS3	RPL34	EC	FALSE	FALSE	FALSE	FALSE	FALSE	FALSE
BCAS3	RPL35A	EC	FALSE	FALSE	FALSE	FALSE	FALSE	FALSE
BCAS3	RPL36	EC	FALSE	FALSE	FALSE	FALSE	FALSE	FALSE
BCAS3	RPL4	EC	FALSE	FALSE	FALSE	FALSE	FALSE	FALSE
BCAS3	RPL5	EC	FALSE	FALSE	FALSE	FALSE	FALSE	FALSE
BCAS3	RPL6	EC	FALSE	FALSE	FALSE	FALSE	FALSE	FALSE
BCAS3	RPL7	EC	FALSE	FALSE	FALSE	FALSE	FALSE	FALSE
BCAS3	RPL7A	EC	FALSE	FALSE	FALSE	FALSE	FALSE	FALSE
BCAS3	RPL8	EC	FALSE	FALSE	FALSE	FALSE	FALSE	FALSE
BCAS3	RPL9	SMC	FALSE	FALSE	FALSE	FALSE	FALSE	FALSE
BCAS3	RPLP0	EC	FALSE	FALSE	FALSE	FALSE	FALSE	FALSE
BCAS3	RPLP2	EC	FALSE	FALSE	FALSE	FALSE	FALSE	FALSE
BCAS3	RPS11	EC	FALSE	FALSE	FALSE	FALSE	FALSE	FALSE
BCAS3	RPS13	EC, SMC	FALSE	FALSE	FALSE	FALSE	FALSE	FALSE
BCAS3	RPS24	EC	FALSE	FALSE	FALSE	FALSE	FALSE	FALSE
BCAS3	RPS26	EC	FALSE	FALSE	FALSE	FALSE	FALSE	FALSE
BCAS3	RPS27L	EC	FALSE	FALSE	FALSE	FALSE	FALSE	FALSE
BCAS3	RPS29	SMC	FALSE	FALSE	FALSE	FALSE	FALSE	FALSE
BCAS3	RPS3	EC	FALSE	FALSE	FALSE	FALSE	FALSE	FALSE
BCAS3	RPS3A	EC	FALSE	FALSE	FALSE	FALSE	FALSE	FALSE
BCAS3	RPS4X	EC	FALSE	FALSE	FALSE	FALSE	FALSE	FALSE
BCAS3	RPS4Y1	EC	FALSE	FALSE	FALSE	FALSE	FALSE	FALSE
BCAS3	RPS6	EC	FALSE	FALSE	FALSE	FALSE	FALSE	FALSE
BCAS3	RPS8	EC	FALSE	FALSE	FALSE	FALSE	FALSE	FALSE
BCAS3	RPS9	EC	FALSE	FALSE	FALSE	FALSE	FALSE	FALSE
BCAS3	RRBP1	EC	FALSE	FALSE	FALSE	FALSE	FALSE	FALSE
BCAS3	S100A6	EC	FALSE	FALSE	FALSE	FALSE	FALSE	FALSE
BCAS3	SAMHD1	EC	FALSE	FALSE	FALSE	FALSE	FALSE	FALSE
BCAS3	SART1	SMC	FALSE	FALSE	FALSE	FALSE	FALSE	FALSE
BCAS3	SEC11A	EC	FALSE	FALSE	FALSE	FALSE	FALSE	FALSE
BCAS3	SF3A1	EC	FALSE	FALSE	FALSE	FALSE	FALSE	FALSE
BCAS3	SF3A2	EC	FALSE	FALSE	FALSE	FALSE	FALSE	FALSE
BCAS3	SHFL	EC	FALSE	FALSE	FALSE	FALSE	FALSE	FALSE
BCAS3	SLC25A1	EC	FALSE	FALSE	FALSE	FALSE	FALSE	FALSE
BCAS3	SLC25A3	EC	FALSE	FALSE	FALSE	FALSE	FALSE	FALSE
BCAS3	SLC25A5	EC	FALSE	FALSE	FALSE	FALSE	FALSE	FALSE
BCAS3	SLIRP	EC	FALSE	FALSE	FALSE	FALSE	FALSE	FALSE
BCAS3	SND1	EC, SMC	FALSE	FALSE	FALSE	FALSE	FALSE	FALSE
BCAS3	SNRNP27	SMC	FALSE	FALSE	FALSE	FALSE	FALSE	FALSE
BCAS3	SNRNP70	EC	FALSE	FALSE	FALSE	FALSE	FALSE	FALSE
BCAS3	SNRPA	EC	FALSE	FALSE	FALSE	FALSE	FALSE	FALSE
BCAS3	SNRPB2	EC	FALSE	FALSE	FALSE	FALSE	FALSE	FALSE
BCAS3	SNRPD1	EC	FALSE	FALSE	FALSE	FALSE	FALSE	FALSE
BCAS3	SPTBN1	EC	FALSE	FALSE	FALSE	FALSE	FALSE	FALSE
BCAS3	SQOR	EC	FALSE	FALSE	FALSE	FALSE	FALSE	FALSE
BCAS3	SRP14	EC	FALSE	FALSE	FALSE	FALSE	FALSE	FALSE
BCAS3	SRP54	SMC	FALSE	FALSE	FALSE	FALSE	FALSE	FALSE
BCAS3	SRRT	EC	FALSE	FALSE	FALSE	FALSE	FALSE	FALSE
BCAS3	SRSF4	EC	FALSE	FALSE	FALSE	FALSE	FALSE	FALSE
BCAS3	SRSF5	EC	FALSE	FALSE	FALSE	FALSE	FALSE	FALSE
BCAS3	SRSF9	EC	FALSE	FALSE	FALSE	FALSE	FALSE	FALSE
BCAS3	SSB	EC	FALSE	FALSE	FALSE	FALSE	FALSE	FALSE
BCAS3	SSRP1	SMC	FALSE	FALSE	FALSE	FALSE	FALSE	FALSE
BCAS3	STAU1	EC	FALSE	FALSE	FALSE	FALSE	FALSE	FALSE
BCAS3	STOM	EC	FALSE	FALSE	FALSE	FALSE	FALSE	FALSE
BCAS3	SUGP1	EC	FALSE	FALSE	FALSE	FALSE	FALSE	FALSE
BCAS3	SUPT5H	SMC	FALSE	FALSE	FALSE	FALSE	FALSE	FALSE
BCAS3	SVIL	EC	FALSE	FALSE	FALSE	FALSE	FALSE	FALSE
BCAS3	TAGLN2	SMC	FALSE	FALSE	FALSE	FALSE	FALSE	FALSE
BCAS3	TAP2	EC	FALSE	FALSE	FALSE	FALSE	FALSE	FALSE
BCAS3	TCP1	EC	FALSE	FALSE	FALSE	FALSE	FALSE	FALSE
BCAS3	THBS2	SMC	FALSE	FALSE	FALSE	FALSE	FALSE	FALSE
BCAS3	TJP1	EC	FALSE	FALSE	FALSE	FALSE	FALSE	TRUE
BCAS3	TRIM21	EC	FALSE	FALSE	FALSE	FALSE	FALSE	FALSE
BCAS3	TRIM22	EC	FALSE	FALSE	FALSE	FALSE	FALSE	FALSE
BCAS3	TUBA1A	SMC	FALSE	FALSE	FALSE	FALSE	FALSE	FALSE
BCAS3	TUBB6	EC	FALSE	FALSE	FALSE	FALSE	FALSE	FALSE
BCAS3	TXNDC12	EC, SMC	FALSE	FALSE	FALSE	FALSE	FALSE	FALSE
BCAS3	UBA52	SMC	FALSE	FALSE	FALSE	FALSE	FALSE	FALSE
BCAS3	USP15	EC	FALSE	FALSE	FALSE	FALSE	FALSE	FALSE
BCAS3	VARS1	EC	FALSE	FALSE	FALSE	FALSE	FALSE	FALSE
BCAS3	VCP	EC	FALSE	FALSE	FALSE	FALSE	FALSE	FALSE
BCAS3	WARS1	EC	FALSE	FALSE	FALSE	FALSE	FALSE	FALSE
BCAS3	WDR26	EC	FALSE	FALSE	FALSE	FALSE	FALSE	FALSE
BCAS3	XRCC5	EC	FALSE	FALSE	FALSE	FALSE	FALSE	FALSE
BCAS3	XRCC6	EC	FALSE	FALSE	FALSE	FALSE	FALSE	FALSE
BCAS3	YARS1	SMC	FALSE	FALSE	FALSE	FALSE	FALSE	FALSE
BCAS3	YBX1	EC	FALSE	FALSE	FALSE	FALSE	FALSE	FALSE
BCAS3	YWHAG	EC	FALSE	FALSE	FALSE	FALSE	FALSE	FALSE
BCAS3	YWHAH	EC	FALSE	FALSE	FALSE	FALSE	FALSE	FALSE
BCAS3	YWHAZ	EC	FALSE	FALSE	FALSE	FALSE	FALSE	FALSE
BCAS3	ZC3HAV1	EC	FALSE	FALSE	FALSE	FALSE	FALSE	FALSE
BCAS3	ZNF521	EC	FALSE	FALSE	FALSE	FALSE	FALSE	FALSE
BCAS3	ZYX	EC	FALSE	FALSE	FALSE	FALSE	FALSE	FALSE
EDN1	ABLIM1	EC	FALSE	FALSE	FALSE	FALSE	FALSE	FALSE
EDN1	ACAP2	SMC	FALSE	FALSE	FALSE	FALSE	FALSE	FALSE
EDN1	ACIN1	EC	FALSE	FALSE	FALSE	FALSE	FALSE	FALSE
EDN1	ACTB	EC, SMC	FALSE	FALSE	FALSE	FALSE	FALSE	FALSE
EDN1	ACTBL2	EC	FALSE	FALSE	FALSE	FALSE	FALSE	FALSE
EDN1	ACTG1	SMC	FALSE	FALSE	FALSE	FALSE	FALSE	FALSE
EDN1	ACTN1	SMC	FALSE	FALSE	FALSE	FALSE	FALSE	FALSE
EDN1	ACTN4	SMC	FALSE	FALSE	FALSE	FALSE	FALSE	FALSE
EDN1	ACTR1A	EC, SMC	FALSE	FALSE	FALSE	FALSE	FALSE	FALSE
EDN1	ACTR2	EC	FALSE	FALSE	FALSE	FALSE	FALSE	FALSE
EDN1	ACTR3	EC	FALSE	FALSE	FALSE	FALSE	FALSE	FALSE
EDN1	AGO2	EC	FALSE	FALSE	FALSE	FALSE	FALSE	FALSE
EDN1	AHNAK	EC	FALSE	FALSE	FALSE	FALSE	FALSE	FALSE
EDN1	ALB	EC	FALSE	FALSE	FALSE	FALSE	TRUE	TRUE
EDN1	ALDOA	SMC	FALSE	FALSE	FALSE	FALSE	FALSE	FALSE
EDN1	ALYREF	EC	FALSE	FALSE	FALSE	FALSE	FALSE	FALSE
EDN1	ANGPTL4	SMC	FALSE	FALSE	FALSE	FALSE	FALSE	FALSE
EDN1	ANKFY1	EC, SMC	FALSE	FALSE	FALSE	FALSE	FALSE	FALSE
EDN1	ANXA2	EC	FALSE	FALSE	FALSE	FALSE	FALSE	TRUE
EDN1	ANXA5	SMC	FALSE	FALSE	FALSE	FALSE	FALSE	TRUE
EDN1	AP2M1	SMC	FALSE	FALSE	FALSE	FALSE	TRUE	TRUE
EDN1	ARGLU1	EC	FALSE	FALSE	FALSE	FALSE	FALSE	FALSE
EDN1	ARPC1B	EC	FALSE	FALSE	FALSE	FALSE	FALSE	FALSE
EDN1	ARPC2	EC	FALSE	FALSE	FALSE	FALSE	FALSE	FALSE
EDN1	ARPC3	EC	FALSE	FALSE	FALSE	FALSE	FALSE	FALSE
EDN1	ARPC4-TTLL3	EC	FALSE	FALSE	FALSE	FALSE	FALSE	FALSE
EDN1	ARPC5	EC	FALSE	FALSE	FALSE	FALSE	FALSE	FALSE
EDN1	ARPC5L	EC	FALSE	FALSE	FALSE	FALSE	FALSE	FALSE
EDN1	ASPH	EC, SMC	FALSE	FALSE	FALSE	FALSE	FALSE	FALSE
EDN1	ATP5F1A	EC	FALSE	FALSE	FALSE	FALSE	FALSE	FALSE
EDN1	ATP5F1C	EC	FALSE	FALSE	FALSE	FALSE	FALSE	FALSE
EDN1	ATP5PO	SMC	FALSE	FALSE	FALSE	FALSE	FALSE	FALSE
EDN1	BANF1	SMC	FALSE	FALSE	FALSE	FALSE	FALSE	FALSE
EDN1	BCLAF1	EC	FALSE	FALSE	FALSE	FALSE	FALSE	FALSE
EDN1	BOLA2	EC	FALSE	FALSE	FALSE	FALSE	FALSE	FALSE
EDN1	CACTIN	EC	FALSE	FALSE	FALSE	FALSE	FALSE	FALSE
EDN1	CALM2	EC	FALSE	FALSE	FALSE	FALSE	FALSE	TRUE
EDN1	CALR	SMC	FALSE	FALSE	FALSE	FALSE	FALSE	FALSE
EDN1	CALU	EC	FALSE	FALSE	FALSE	FALSE	FALSE	FALSE
EDN1	CANX	EC	FALSE	FALSE	FALSE	FALSE	FALSE	FALSE
EDN1	CAPN2	SMC	FALSE	FALSE	FALSE	FALSE	FALSE	FALSE
EDN1	CAPZA1	EC	FALSE	FALSE	FALSE	FALSE	FALSE	FALSE
EDN1	CAPZA2	EC	FALSE	FALSE	FALSE	FALSE	FALSE	FALSE
EDN1	CAPZB	EC, SMC	FALSE	FALSE	FALSE	FALSE	FALSE	FALSE
EDN1	CAV1	EC	FALSE	FALSE	FALSE	FALSE	TRUE	TRUE
EDN1	CAVIN1	EC	FALSE	FALSE	FALSE	FALSE	FALSE	FALSE
EDN1	CAVIN2	EC	FALSE	FALSE	FALSE	FALSE	FALSE	FALSE
EDN1	CBR1	EC	FALSE	FALSE	FALSE	FALSE	FALSE	FALSE
EDN1	CCAR1	SMC	FALSE	FALSE	FALSE	FALSE	FALSE	FALSE
EDN1	CCDC88A	EC, SMC	FALSE	FALSE	FALSE	FALSE	FALSE	FALSE
EDN1	CCDC88C	EC	FALSE	FALSE	FALSE	FALSE	FALSE	FALSE
EDN1	CCT2	EC	FALSE	FALSE	FALSE	FALSE	FALSE	FALSE
EDN1	CDC42BPB	EC	FALSE	FALSE	FALSE	FALSE	FALSE	FALSE
EDN1	CEP170	SMC	FALSE	FALSE	FALSE	FALSE	FALSE	FALSE
EDN1	CFL1	EC	FALSE	FALSE	FALSE	FALSE	FALSE	FALSE
[truncated: 2,301 more rows]

[truncated: 7 more sheets: Supplementary Data 9, Supplementary Data 10, Supplementary Data 11, Supplementary Data 12, Supplementary Data 13, Supplementary Data 14, Supplementary Data 15]
